# Supplementary material for: Volunteer based approach to dog vaccination campaigns to eliminate human rabies: Lessons from Laikipia County, Kenya
Source: PLoS Negl Trop Dis. 2020 Jul 2;14(7):e0008260. doi: 10.1371/journal.pntd.0008260 (PMC7331976; doi:10.1371/journal.pntd.0008260)
Supplement: S1 Data — Details of mark-resight surveys conducted for 6 communities during the 2016 Laikipia Rabies Vaccination Campaign (XLSX) [file pntd.0008260.s001.xlsx]

## Sheet: Sheet1
Date	Community	Obesrvers	Start Time	End Time	Total Distance Traveld	Moving Time	Stopped Time	Moving Avg Speed (kmh)	Overall Avg Speed (kmh)	Maximum Speed	Num Marked Dogs	Num Unmarked Dogs	Num Dogs Photographed	Commments
Not recorded (assume 9/17)	Dol Dol	Not recorded	17:05:00	18:36:00	24.52 km	1 h 14 m	17 m 0 s	19.8	16	54	12	9	Did not record
Not recorded (assume 9/4)	Il Motiok	Not recorded	08:17:00	09:01:00	8.09 km	30 m 48 s	13 m 27 s	15.8 kmh	10.8 kmh	23.5 kmh	5	3	Did not record
2016-09-03	Il Motiok	Not recorded	08:10:00	10:07:00	18.29 km	1 h 0 m	56 m	18	9.4	36	9	7	Did not record
Not recorded (assume 9/17)	Il Polei	Not recorded	15:47:00	17:03:00	14.84 km	1 h 0 m	16 m 32 s	19.7	15.3	56.2	13	2	Did not record
Not recorded (assume 9/4)	Koija	Not recorded	09:07:00	not recorded	21.05 km	1 hr 17 m	46 m	16.2	10.2	32.2	26	18	Did not record
2016-09-11	Maramoja	AWF	18:11:00	18:44:00	7.86 km	25 m 50 s	7 m 3 s	18.3	14.3	35.3	9	3	0	All but 4 dogs seen at two town centers, had to stick to main roads only due to time
2016-09-10	Maramoja	AWF, Sara W., Anchal P.	08:14:00	09:48:00	20.34 km	1 h 16 m	18 m 40 s	15.9	12.7	43.9	9	23	Did not record
2016-09-11	Naibor	AWF	17:35:00	18:10:00	12.24 km	27 m 24 s	6 m 13 s	22	26.8	66	10	5	Did not record	Mostly black dogs (n=4), one man had a black dog unmarked but with vaccination card
2016-09-10	Naibor	AWF, Sara W., Anchal P.	07:13:00	08:03:00	8.48 km	30 m 45 s	18 m 7 s	16.5	10.5	44.9	19	9	Did not record	Of the 9 unmarked ind, 1 was a puppy too young for vaccination
