# Supplementary material for: Volunteer based approach to dog vaccination campaigns to eliminate human rabies: Lessons from Laikipia County, Kenya
Source: PLoS Negl Trop Dis. 2020 Jul 2;14(7):e0008260. doi: 10.1371/journal.pntd.0008260 (PMC7331976; doi:10.1371/journal.pntd.0008260)
Supplement: S2 Data — Summarized results for household demographic surveys implemented in 7 communities targeted for vaccination efforts in Laikipia County, Kenya. (XLSX) [file pntd.0008260.s002.xlsx]

## Sheet: Sheet1
Community	Community Type	DateSurveyed	NumberHouseholds Surveyed	AvgNumAdultHumansPerHousehold	AvgNumChildrenPerHousehold	AvgNumDogPerHousehold (Range)	TotalNumDogsReported
Il Motiok	Pastoral	Jul-Aug 2017	81	4.2	7.1	1.96 (1-5)	159
Koija	Pastoral	2017-09-01	85	4.15	7.3	2.2 (1-8)	190
Maramoja	Pastoral	Sep-Oct 2017	55	3.2	4.9	2.3 (1-10)	126
Naibor	Permanent	2017-09-01	46	3.2	4	2.8 (1-7)	127
Juakali	Permanent	Sep-Oct 2017	44	4.3	4.7	2.9 (1-14)	128
Lekiji	Pastoral/Permanent	Jul-Aug 2017	28	2.9	3.3	2.1 (1-18)	57
Endana	Agro-Pastoral	2017-10-01	23	3.1	3.6	2.3 (1-5)	52
Il Polei	Pastoral	2018-08-01	49	3.5	5.8	1.9 (1-6)	97
Rumuruti	Permanent	2019-10-01	50	4.2	6.1	1.9 (1-7)	95
Dol Dol	Pastoral/Permanent	2019-10-01	50	3.4	5.8	2.1 (1-6)	107
				6t
