# Supplementary material for: Volunteer based approach to dog vaccination campaigns to eliminate human rabies: Lessons from Laikipia County, Kenya
Source: PLoS Negl Trop Dis. 2020 Jul 2;14(7):e0008260. doi: 10.1371/journal.pntd.0008260 (PMC7331976; doi:10.1371/journal.pntd.0008260)
Supplement: S3 Data — Population estimates for all communities based on average number of dogs reported per household multiplied by the number of households. (XLSX) [file pntd.0008260.s003.xlsx]

## Sheet: Sheet1
Community	Num Settlements*	EstPop*	Num Settlements**	EstPop**	AvgNumDogPerHouse	Type	Comments
Chumvi	425	977.5		0	2.3	Agro-Pastoral	Used Endana est of 2.3 dogs/house for all agro-pastoral sites
Endana***	582	1338.6	1321	3038.3	2.3	Agro-Pastoral
Nanyuki	5735	13190.5		0	2.3	Agro-Pastoral
Ngobit	1543	3548.9	2461	5660.3	2.3	Agro-Pastoral
Tharua	1710	3933		0	2.3	Agro-Pastoral
Thome	578	1329.4		0	2.3	Agro-Pastoral
Il Motiok***	226	442.96	147	288.12	1.96	Pastoral
Il Polei	1234	2653.1	647	1391.05	2.15	Pastoral	Avg Dog/House = Average of pastoral communities with surveys
Ilngwezi	226	485.9	360	774	2.15	Pastoral
Koija***	622	1368.4	339	745.8	2.2	Pastoral
Maramoja***	332	763.6	338	777.4	2.3	Pastoral
Mathenge	890	1913.5		0	2.15	Pastoral
Dol Dol	315	724.5	473	1087.9	2.3	Pastoral/Permanent
Lekiji***	35	73.5	112	235.2	2.1	Pastoral/Permanent
Juakali***	88	255.2	256	742.4	2.9	Permanent
Naibor***	107	299.6	233	652.4	2.8	Permanent
Rumuruti	379	985.4	1186	3083.6	2.6	Permanent	Avg Dog/House = Average of Permanent communities (Juakali+Lekiji+Naibor) with surveys
TOTAL	15027	34283.6	7873	18476.5
*Number of settlements (total households/community) estimated using intersect between HSRL KEN Settlement layer (raster to polygon) and 1 km buffer around community convex hull
**Number of settlements (total households/community) estimated using intersect between manually identified bomas (Google Earth 2018 imagery) and 1 km buffer around community convex hul
***Communities with households where questionnaire was applied to estimate average number of dogs/settlement
