# Supplementary material for: Volunteer based approach to dog vaccination campaigns to eliminate human rabies: Lessons from Laikipia County, Kenya
Source: PLoS Negl Trop Dis. 2020 Jul 2;14(7):e0008260. doi: 10.1371/journal.pntd.0008260 (PMC7331976; doi:10.1371/journal.pntd.0008260)
Supplement: S4 Data — Data on each animal vaccinated in field for 2015, 2016, 2017 used to estimate the number of animals per year, station, and community. (XLSX) [file pntd.0008260.s004.xlsx]

## Sheet: 2015
Day	Month	Year	Site	Location	Communnity	Latitude	Longitude	OwnerAge	OwnerGender	PetName	PetGender	PetAge	AgeUnits	PetAgeInMonths	EverVaccinated	VaccinatedWhat	VaccinatedWhen	EverTreatedForWorms	DewormedWith	DewormedWhen	Litter	LitterSize	UseOfPet	HeardOfRabies	NumDogs	NumCats	BittenByDogCat	ResponseToBite	BittenByWildAnimal	AnimalType	BiteOccurrence	BiteVictim	Other	AnimalType
15	August	2015	?	?	Unknown			29	Female	Felix	Male	9 months	months	9	No	NA	NA	No	NA	NA	NA	NA	Pet	No	1	1	No	NA	Yes	Cat	Last week	A CHILD		Dog
17	August	15	5, Tutu	Endana	Endana			18	Male	Tommy	Male	2 mon	mon	2	No	n/a	n/a	No	n/a	n/a	n/a	n/a	Security	Y	8	1	Y	Hospital	N	n/a	n/a	n/a		Dog
17	August	15	5, Tutu	Endana	Endana			18	Male	Shali	Male	2 mon	mon	2	No	n/a	n/a	No	n/a	n/a	n/a	n/a	Security	Y	8	1	Y	Hospital	N	n/a	n/a	n/a		Dog
17	August	15	5, Tutu	Endana	Endana			18	Male	Shamil	Male	2 mon	mon	2	No	n/a	n/a	No	n/a	n/a	n/a	n/a	Security	Y	8	1	Y	Hospital	N	n/a	n/a	n/a		Dog
17	August	15	5, Tutu	Endana	Endana			18	Male	Cheetah	Male	4 mon	mon	4	No	n/a	n/a	No	n/a	n/a	n/a	n/a	Security	Y	8	1	Y	Hospital	N	n/a	n/a	n/a		Dog
17	August	15	5, Tutu	Endana	Endana			18	Male	Simba	Male	1.25 yr	yr	12	No	n/a	n/a	No	n/a	n/a	n/a	n/a	Security	Y	8	1	Y	Hospital	N	n/a	n/a	n/a		Dog
17	August	15	5, Tutu	Endana	Endana			10	Male	tommy	Male	8 yr	yr	96	No	n/a	n/a	No	n/a	n/a	n/a	n/a	Security	Y	1	0	N	n/a	N	n/a	n/a	n/a		Dog
17	August	15	5, Tutu	Endana	Endana			40	Male	Fideot	Female	dnr			No	n/a	n/a	No	n/a	n/a	n/a	n/a	Guarding	Y	1	3	N	n/a	N	n/a	n/a	n/a		Dog
17	August	15	5, Tutu	Endana	Endana			25	Female	Lokura	Female	dnr			No	n/a	n/a	No	n/a	n/a	Y	5	Security	Y	1	0	N	n/a	N	n/a	n/a	n/a	Second Litter was 4	Dog
19	Sep	2015	Chief's Boma	Koija	Koija			25	Male	Kiro	Male	7	years	84	No	NA	NA	No	NA	NA	NA	NA	Guarding	Yes	3	0	Yes	Taken to hospital	No	NA	NA	NA		Dog
19	Sep	2015	Chief's Boma	Koija	Koija			22	Female	Kuri	Female	6	months	6	No	NA	NA	No	No	NA	No	NA	Herding	Yes	2	0	Yes	Hospitalized	No	NA	NA	NA		Dog
19	Sep	2015	Chief's Boma	Koija	Koija			33	Male	Tiger	Female	2	years	24	No	NA	NA	No	NA	NA	NA	NAN	Guard and herding	No	1	0	Yes	Hospitalized	No	NA	NA	NA		Dog
19	Sep	2015	Chief's Boma	Koija	Koija			22	Female	Chali	Male	2	years	24	No	NA	NA	No	NA	NA	NA	NA	Herding	Yes	2	0	Yes	Hospitalized	No	NA	NA	NA		Dog
19	Sep	2015	Chief's Boma	Koija	Koija			22	Female	Rade	Male	2	years	24	No	NA	NA	No	NA	NA	NA	NA	Guarding	Yes	2	2	Yes	Hospitalized	Yes	Lion	Village	Nyoka		Dog
19	Sep	2015	Chief's Boma	Koija	Koija			28	Female	Tex	Male	2	years	24	No	NA	NA	No	NA	NA	NA	NA	Guarding and Herding	Yes	2	0	Yes	Hospitalized	Yes	Snake	DNR	Villager		Dog
19	Sep	2015	Chief's Boma	Koija	Koija			8	Male	Tiger	Female	2	months	2	No	NA	NA	No	NA	NA	NA	NA	Guarding	Yes	2	0	No	NA	No	NA	NA	NA		Dog
19	Sep	2015	Chief's Boma	Koija	Koija			8	Male	Simba	Male	2	years	24	Nno	NA	NA	No	NA	NA	NA	NA	Herding	No	1	0	No	NA	No	NA	NA	NA		Dog
19	Sep	2015	Chief's Boma	Koija	Koija			20	Male	Reno	Male	2	years	24	No	NA	NA	No	NA	NA	NA	NA	Herding	No	1	0	No	NA	No	NA	NA	NA		Dog
19	Sep	2015	Chief's Boma	Koija	Koija			40	Male	Poppy	male	6	months	6	No	NA	NA	No	NA	NA	NA	NA	Guarding	Yes	2	1	Yes	Taken to hospital	Yes	Leopard	2007	Himself		Dog
19	Sep	2015	Chief's Boma	Koija	Koija			37	Female	Masaru	Female	2	years	24	No	NA	NA	No	NA	NA	NA	NAN	Herding	No	2	0	No	NA	Nno	NA	NA	NA		Dog
19	Sep	2015	Chief's Boma	Koija	Koija			60	Male	Nakora	Male	6	months	6	No	NA	NA	No	NA	NA	NA	NA	Guarding and Herding	No	2	0	No	NA	No	NA	NA	NA		Dog
19	Sep	2015	Chief's Boma	Koija	Koija			65	Female	Lokeri	Male	2	years	24	No	NA	NA	No	NA	NA	NA	NA	Home dog	Yes	4	1	Yes	Hospitalized	Yes	Leopard	Long ago	Community member		Dog
19	Sep	2015	Chief's Boma	Koija	Koija			65	Female	Chukui	Female	5	years	60	No	NA	NA	No	NA	NA	Yes	3, 4, 5	Home dog	Yes	4	1	Yes	Hospitalized	Yes	Leopard	Long ago	Community member		Dog
19	Sep	2015	Chief's Boma	Koija	Koija			65	Female	Loiyaja	Male	7	years	84	No	NA	NA	No	NA	NA	NA	NA	Home dog	Yes	4	1	Yes	Hospitalized	Yes	Leopard	Long ago	Community member		Dog
19	Sep	2015	Chief's Boma	Koija	Koija			65	Female	Suricin	Female	3	years	36	No	NA	NA	No	NA	NA	No	NA	Home dog	Yes	4	1	Yes	Hospitalized	Yes	Leopard	Long ago	Community member		Dog
19	Sep	2015	Chief's Boma	Koija	Koija			25	Male	Oroman	Male	5	years	60	No	NA	NA	No	NA	NA	NA	NA	Herding	Yes	1	dnr	No	NA	Yes	Lion	DNR	Friend, hospitalized		Dog
19	Sep	2015	Chief's Boma	Koija	Koija			9	Male	Kiro	Male	1	years	12	No	NA	NA	No	NA	NA	NA	NA	Herding	Yes	1	0	No	NA	No	NA	NA	NA		Dog
DNR	DNR	DNR	DNR	DNR	Unknown			15	Male	Poppy	Female	6 mon		6	No	NA	NA	N	NA	NA	DNR	NA	Guarding	Yes	4	0	No	NA	No	NA	NA	NA		Dog
DNR	DNR	DNR	DNR	DNR	Unknown			16	Male	Taska	Male	6 mon		6	No	NA	NA	N	NA	NA	NA	NA	Guarding	Yes	4	0	No	NA	No	NA	NA	NA		Dog
DNR	DNR	DNR	DNR	DNR	Unknown			17	Male	Jimi	Female	3 mon		3	No	NA	NA	N	NA	NA	DNR	NA	Guarding	Yes	4	0	No	NA	No	NA	NA	NA		Dog
DNR	DNR	DNR	DNR	DNR	Unknown			18	Male	Simba	Female	3		36	No	NA	NA	N	NA	NA	3	5,7,2	Guarding	Yes	4	0	No	NA	No	NA	NA	NA		Dog
DNR	DNR	DNR	DNR	DNR	Unknown			27	Male	simba	Male	1.5		18	No	NA	NA	Y	DNR	1 month ago	NA	NA	Home Dog	Yes	1	0	No	NA	No	NA	NA	NA		Dog
17	Aug	2015	Endana		Endana			27	Female	Pussy	Male	5 years	years	60	DNR	DNR	DNR	DNR	DNR	DNR	DNR	DNR	DNR	DNR	DNR	DNR	DNR	DNR	DNR	DNR	DNR	DNR	DNR	Cat
17	Aug	2015	Endana		Endana			27	Female	Simba	Female	1 year	year	12	No	No	No	No	NA	NA	No	NA	Herding	Yes	2	1	No	NA	Yes	Dog	DNR	DNR	Hospital	Dog
17	Aug	2015	Endana		Endana			27	Female	Puti	Male	3 years	years	36	No	No	No	Yes	DNR	DNR	NA	NA	Herding	Yes	2	1	No	NA	Yes	Dog	DNR	DNR	Hospital	Dog
17	Aug	2015	Endana Site	Endana	Endana			7	Male	Pussy	Female	1.5 years	years	18	No	No	No	No	No	No	NA	NA	For home	No	DNR	2	No	No	Yes	Dog	2015, August	Unknown	By the centre	Cat
17	Aug	2015	Endana, Site 1	Endana Center	Endana	0.15245	36.9198	13	Male	Tommy	Male	6 months	months	6	No	No	No	Yes	DNR	DNR	NA	NA	Rats	No	3	2	No	No	Yes	DNR	DNR	DNR	Hospital	Cat
17	Aug	2015	Endana, Site 1	Endana Center	Endana	0.15245	36.9198	13	Male	Balki	Female	6 months	months	6	No	No	No	Yes	DNR	DNR	DNR	DNR	Rats	No	3	2	No	NA	Yes	DNR	DNR	DNR	Hospital	Cat
17	Aug	2015	Endana, Site 1	Endana Center	Endana	0.15245	36.9198	13	Male	Speedo	Male	DNR	rondana Sitels		No	No	No	No	No	No	NA	NA	Security	Yes	1	DNR	No	NA	No	NA	NA	NA		Dog
17	Aug	2015	Endana, Site 1	Endana Center	Endana	0.15245	36.9198	12	Male	Puppy	Male	2 years	years	24	No	No	No	No	No	No	NA	NA	Herding	Yes	3	1	Yes	Hospital, injected tetanus	DNR	DNR	DNR	DNR		Dog
17	Aug	2015	Endana, Site 1	Endana Center	Endana	0.15245	36.9198	4	Female	Tony	Female	4 years	years	48	No	No	No	No	No	No	No	NA	Herding	Yes	3	1	Yes	Hospital, injected tetanus	DNR	DNR	DNR	DNR		Dog
17	Aug	2015	Endana, Site 1	Endana Center	Endana	0.15245	36.9198	45	Female	Smart	Male	2 months	months	2	No	No	No	No	No	No	NA	NA	Guard	Yes	1	DNR	No	No	Yes	Dog	DNR	Community member, 3 months old, hospital		Dog
17	Aug	2015	Endana, Site 1	Endana Center	Endana	0.15245	36.9198	40	Male	Mike	Female	5 months	months	5	Yes	Rabies	Last month	No	No	No	No	NA	Home	Yes	2	DNR	No	No	No	NA	NA	NA	Heard of rabies after having dog vaccinated by government vets that came out to Endana	Dog
17	Aug	2015	Endana, Site 1	Endana Center	Endana	0.15245	36.9198	13	Female	Tony	Female	6 months	months	6	No	No	No	No	No	No	NA	NA	NA	Yes	1	DNR	No	NA	Yes	Monkey	DNR	DNR	They died	Dog
17	Aug	2015	Endana, Site 1	Endana Center	Endana	0.15245	36.9198	15	Male	Jester	Female	8 months?	months?	8	No	No	No	No	No	No	NA	NA	Security	Yes	2	DNR	No	Na	Yes	Do	DNR	DNR		Dog
17	Aug	2015	Endana, Site 1	Endana Center	Endana	0.15245	36.9198	33	Male	Chelenge	Female	1 year	year	12	No	No	No	No	No	No	No	NA	Security	Yes	5	1	No	NA	No	NA	NA	NA		Dog
17	Aug	2015	Endana, Site 1	Endana Center	Endana	0.15245	36.9198	11	Male	Jerry	Female	2 years	years	24	No	No	No	No	No	No	NA	NA	Guard	Yes	1	0	No	No	No	NA	NA	NA		Dog
17	Aug	2015	Endana, Site 1	Endana Center	Endana	0.15245	36.9198	33	Male	Sambu	Male	2 years	years	24	No	No	No	No	No	No	NA	NA	Security	Yes	5	1	No	NA	No	NA	NA	NA		Dog
17	Aug	2015	Endana, Site 1	Endana Center	Endana	0.15245	36.9198	15	Male	Quinn	Male	3 years	years	36	No	No	NA	No	No	No	NA	NA	Security	Yes	2	DNR	No	NA	Yes	Dog	DNR	DNR		Dog
17	August	2015	Endana, Site 1	Endana Center	Endana	0.15245	36.9198	40	Female	Puss	Female	3-4 months	months	4	No	NA	NA	No	NA	NA	No	No	Pet	Yes	?	1	No	NA	No	NA	NA	NA		Cat
17	Aug	2015	Endana, Site 1	Endana Center	Endana	0.15245	36.9198	24	Male	Akila	Male	3 years	years	36	No	No	No	No	No	No	NA	NA	Herding	Yes	2	DNR	No	NA	No	NA	NA	NA		Dog
17	Aug	2015	Endana, Site 1	Endana Center	Endana	0.15245	36.9198	40	Male	Sheba	Male	8 years	years	96	No	No	No	No	No	No	NA	NA	Home	Yes	2	DNR	No	No	No	NA	NA	NA		Dog
17	August	15	Endana, Site 1	Endana Center	Endana	0.15245	36.9198	10	Male	Susie	Female	1 mon	mon	1	No	n/a	n/a	No	n/a	n/a	N	n/a	Security	N	1	0	Y	Hospital	N	n/a	n/a	n/a		Dog
17	August	15	Endana, Site 1	Endana Center	Endana	0.15245	36.9198	11	Male	Rex	Male	1 mon	mon	1	No	n/a	n/a	No	n/a	n/a	n/a	n/a	Security	N	2	1	N	n/a	N	n/a	n/a	n/a		Dog
17	August	15	Endana, Site 1	Endana Center	Endana	0.15245	36.9198	11	Male	Soldier	Male	11 mon	mon	11	No	n/a	n/a	No	n/a	n/a	n/a	n/a	Security	N	6	1	N	n/a	N	n/a	n/a	n/a		Dog
17	August	15	Endana, Site 1	Endana Center	Endana	0.15245	36.9198	13	Female	Tunis	Male	2 mon	mon	2	No	n/a	n/a	No	n/a	n/a	n/a	n/a	dnr	N	1	0	Y	Hospital	Y	Snake	dnr	dnr	Taken to hospital	Dog
17	August	15	Endana, Site 1	Endana Center	Endana	0.15245	36.9198	12	Male	Lady	Female	3 mon	mon	3	No	n/a	n/a	No	n/a	n/a	N	n/a	Security	N	1	0	Y	Hospital	N	n/a	n/a	n/a		Dog
17	August	15	Endana, Site 1	Endana Center	Endana	0.15245	36.9198	11	Female	Tommy	Male	3 mon	mon	3	No	n.a	n/a	No	n/a	n/a	n/a	n/a	Guide at Night	Y	2	1	N	n/a	N	n/a	n/a	n/a		Dog
17	August	15	Endana, Site 1	Endana Center	Endana	0.15245	36.9198	14	Male	Ramsey	Male	4 mon	mon	4	No	n/a	n/a	No	n/a	n/a	n/a	n/a	Security	N	2	0	N	n/a	N	n/a	n/a	n/a		Dog
17	August	15	Endana, Site 1	Endana Center	Endana	0.15245	36.9198	50	Female	Smako	Male	5 mon	mon	5	No	n/a	n/a	No	n/a	n/a	n/a	n/a	Herding	Y	1	0	N	n/a	N	n/a	n/a	n/a		Dog
17	August	15	Endana, Site 1	Endana Center	Endana	0.15245	36.9198	11	Male	Jim	Male	1 yr	yr	12	No	n/a	n/a	No	n/a	n/a	n/a	n/a	Security	N	2	1	N	n/a	N	n/a	n/a	n/a		Dog
17	August	15	Endana, Site 1	Endana Center	Endana	0.15245	36.9198	12	Male	Simba	Female	1.5 yr	yr	18	No	n/a	n/a	No	n/a	n/a	Y	3	Security	N	1	0	N	n/a	N	n/a	n/a	n/a		Dog
17	August	15	Endana, Site 1	Endana Center	Endana	0.15245	36.9198	12	Male	Tiger	Male	1			No	n/a	n/a	No	n/a	n/a	n/a	n/a	Security	Y	2	1	N	n/a	N	n/a	n/a	n/a		Dog
17	August	15	Endana, Site 1	Endana Center	Endana	0.15245	36.9198	11	Female	Watchman	Male	dnr			No	n/a	n/a	No	n/a	n/a	n/a	n/a	Security	N	2	1	Y	Hosptal	N	n/a	n/a	n/a		Dog
17	August	15	Endana, Site 1	Endana Center	Endana	0.15245	36.9198	14	Female	Puppy	Male	dnr			Yes	dnr	dnr	Yes	dnr	dnr	n/a	n/a	Security	N	4	2	N	n/a	N	n/a	n/a	n/a		Dog
17	August	2015	Endana, Site 1	Endana Center	Endana	0.15245	36.9198	12	Male	Simba	Male	2 months	months	2	No	N	N	No	N	N	N	N	Guarding	N	X	0	N	N	Y	Dog	X	X		Dog
17	August	2015	Endana, Site 1	Endana Center	Endana	0.15245	36.9198	32	Female	Poppy	Male	8 months	months	8	No	N	N	No	N	N	N	N	Guarding	Y	3	0	N	N	Y	Dog	Long time ago	X		Dog
17	August	2015	Endana, Site 1	Endana Center	Endana	0.15245	36.9198	11	Male	Jeska	Female	1			X	X	X	X	X	X	X	X	Guarding	Y	3	0	N	N	N	Dog	Recently	X		Dog
17	August	2015	Endana, Site 1	Endana Center	Endana	0.15245	36.9198	11	Male	Beautiful	Female	1			X	X	X	X	X	X	X	X	Guarding	Y	3	0	N	N	N	Dog	Recently	X		Dog
17	August	2015	Endana, Site 1	Endana Center	Endana	0.15245	36.9198	13	Male	Taylor	Male	1			No	N	N	Yes	X	One week ago	X	X	Guarding	N	2	0	Y	Taken Hospital	Y	Dog	This year	Self		Dog
17	August	2015	Endana, Site 1	Endana Center	Endana	0.15245	36.9198	36	Male	Pello	Female	1			No	N	N	Yes	X	Long tIme ago	Y	4	Guarding	N	2	0	N	N	Y	Dog	This year	Friend		Dog
17	August	2015	Endana, Site 1	Endana Center	Endana	0.15245	36.9198	24	Female	Simba	Male	1.5			No	N	N	No	N	N	N	0	Herding/Guarding	Y	1	0	N	N	N	N	N	N		Dog
17	August	2015	Endana, Site 1	Endana Center	Endana	0.15245	36.9198	28	Female	Cheetah	Male	2			No	N	N	No	N	N	N	N	Guarding	Y	1	0	N	N	Y	Dog	Long time ago	Friend		Dog
17	August	2015	Endana, Site 1	Endana Center	Endana	0.15245	36.9198	17	Male	Jimmy	Female	2			No	N	N	No	N	N	Y	7	Guarding	Y	1	0	N	N	Y	Dog	3 Years ago	Neighbour		Dog
17	August	2015	Endana, Site 1	Endana Center	Endana	0.15245	36.9198	23	Female	Tommy	Male	3			No	N	N	No	N	N	N	0	Guarding	Y	1	0	N	N	Y	Dog	Long time ago	X		Dog
17	August	2015	Endana, Site 1	Endana Center	Endana	0.15245	36.9198	57	Male	Mwoga	Female	3			No	N	N	Yes	X	Long tIme ago	Y	8	Guarding	N	2	0	Y	Taken Hospital	Y	Dog	X	Son		Dog
17	August	2015	Endana, Site 1	Endana Center	Endana	0.15245	36.9198	57	Male	Champion	Male	3			No	N	N	Yes	X	Long tIme ago	N	0	Guarding	N	2	0	Y	Taken Hospital	Y	Dog	X	Son		Dog
17	August	2015	Endana, Site 1	Endana Center	Endana	0.15245	36.9198	21	Female	Nasuru	Female	3			No	N	N	No	N	N	Y	5	Guarding	Y	2	0	N	N	N	N	N	N		Dog
17	August	2015	Endana, Site 1	Endana Center	Endana	0.15245	36.9198	40	Male	Queen	Male	7			No	N	N	Yes	X	Last month	N	0	Guarding	Y	3	0	N	N	Y	Dog	X	Friend		Dog
17	August	2015	Endana, Site 1	Endana Center	Endana	0.15245	36.9198	11	Male	Tusker	Female	10			No	N	N	Yes	X	Recently	N	0	Herding	Y	3	0	N	N	Y	Dog	Recently	X		Dog
17	August	2015	Endana, Site 1	Endana Center	Endana	0.15245	36.9198	30	Male	Ndingo	Male	10 months	months	10	No	NA	NA	Yes	Ecartenp	3 monthsago	NA	NA	Guarding	Yes	2	NA	No	NA	Yes	Dog	1 year ago	A woman		Dog
17	August	2015	Endana, Site 1	Endana Center	Endana	0.15245	36.9198	30	Male	jerri	Female	20 months	months	20	No	NA	NA	Yes	Ecartenp	3 monthsago	NA	NA	Guarding	Yes	2	NA	No	NA	Yes	Dog	1 year ago	A woman		Dog
17	August	2015	Endana, Site 1	Endana Center	Endana	0.15245	36.9198	63	Male	Rhino	?	4 months	months	4	No	NA	NA	Yes	?	July 3rd	NA	NA	Guarding	Yes	1	NA	No	NA	Yes	Dog	In the community	A woman		Dog
17	August	2015	Endana, Site 1	Endana Center	Endana	0.15245	36.9198	31	Male	Jimmy	Male	1			No	NA	NA	No	NA	NA	NA	NA	Guarding and Herding	Yes	2	1	No	NA	Yes	Dog	1 year ago	Community member		Dog
17	August	2015	Endana, Site 1	Endana Center	Endana	0.15245	36.9198	29		Njida	Male	1			No	NA	NA	No	NA	NA	NA	NA	Guarding	Yes	3	3	Yes	Hospital and post exposure	No	NA	NA	NA		Dog
17	August	2015	Endana, Site 1	Endana Center	Endana	0.15245	36.9198	15	Male	Puppy	Male	1.5			No	NA	NA	No	NA	NA	NA	NA	Security	Yes	1	2	No	NA	No	NA	NA	NA		Dog
17	August	2015	Endana, Site 1	Endana Center	Endana	0.15245	36.9198	25	Female	Msungu	Male	1.5			No	NA	NA	No	NA	NA	NA	NA	Herding	No	2	NA	No	NA	No	NA	NA	NA		Dog
17	August	2015	Endana, Site 1	Endana Center	Endana	0.15245	36.9198	31	Male	Tusker	Male	2			No	NA	NA	Yes	NA	a day before	NA	NA	Guarding/Herding	Yes	2	1	No	NA	Yes	Dog	1 year ago	Community member		Dog
17	August	2015	Endana, Site 1	Endana Center	Endana	0.15245	36.9198	29	Female	Sagirok	Male	2			No	NA	NA	No	NA	NA	NA	NA	Guarding	Yes	3	3	Yes	Hospital and post exposure	No	NA	NA	NA		Dog
17	August	2015	Endana, Site 1	Endana Center	Endana	0.15245	36.9198	19	Female	Tommy	Male	2			No	NA	NA	No	NA	NA	NA	NA	Guarding	Yes	3	2	Yes	to hospital	No	NA	NA	NA		Dog
17	August	2015	Endana, Site 1	Endana Center	Endana	0.15245	36.9198	65	Male	Jerry	Female	2			No	NA	NA	Yes	?	2015-01-01	No	No	Guarding	Yes	2	1	No	NA	No	NA	NA	NA		Dog
17	August	2015	Endana, Site 1	Endana Center	Endana	0.15245	36.9198	65	Male	Mosco	Male	2			No	NA	NA	Yes	?	2015-01-01	NA	NA	Guarding	Yes	2	1	No	NA	No	NA	NA	NA		Dog
17	August	2015	Endana, Site 1	Endana Center	Endana	0.15245	36.9198	29		Njida	Female	3			No	NA	NA	No	NA	NA	3 times	2, 4, 4	Guarding	Yes	3	3	Yes	Hospital and post exposure	No	NA	NA	NA		Dog
17	August	2015	Endana, Site 1	Endana Center	Endana	0.15245	36.9198	40	Female	Danger	Male	3			No	NA	NA	Yes	NA	2 months ago	na	na	Guarding	Yes	1	NA	No	NA	Yes	Dog	I year ago	Community member		Dog
17	August	2015	Endana, Site 1	Endana Center	Endana	0.15245	36.9198	28	Male	Nkilos	Female	4			No	NA	NA	Yes	NA	I month ago	3 times	5,4,5	Guarding	Yes	2	1	No	NA	No	NA	NA	NA		Dog
17	August	2015	Endana, Site 1	Endana Center	Endana	0.15245	36.9198	40	Female	Kuri	Female	4			No	NA	NA	Yes	?	June ?	4 time	8, 6, 4, pregnant	Guarding	Yes	5	NA	No	NA	Yes	?	2 years ago	Local woman		Dog
17	August	2015	Endana, Site 1	Endana Center	Endana	0.15245	36.9198	48	Male	Powis	Male	5			No	NA	NA	No	NA	NA	NA	NA	Security	Yes	1	NA	No	NA	No	NA	NA	NA		Dog
17	August	2015	Endana, Site 1	Endana Center	Endana	0.15245	36.9198	25	Female	Melike	Female	7			No	NA	NA	No	NA	NA	Yes	3 times; 5, 4, 3.	Guarding/Herding	No	2	NA	No	NA	Yes	Dog	2015-01-01	Communioty member		Dog
17	August	2015	Endana, Site 1	Endana Center	Endana	0.15245	36.9198	24	Female	Simba	Male	?			No	NA	NA	No	NA	NA	NA	NA	Security	Yes	1	NA	No	NA	No	NA	NA	NA		Dog
17	August	2015	Endana, Site 1	Endana Center	Endana	0.15245	36.9198	23	Female	Jimmy	Female	?			No	NA	NA	No	NA	NA	NA	NA	Guarding/Herding	Yes	1		No	NA	Yes	?	NA	Community Member Aduld		Dog
15	Aug	2015	Endana, Site 2	Ngarengiro = Depatas (nickname)	Nanyuki	0.09214	36.8976	45	Male	Crowni	Female	8 months	months	8	No	No	No	No	No	No	-		Ratter	Yes	4	1	No	No	Yes	Unknown	Unknown	Unknown		Cat
17	Aug	2015	Endana, Site 2	Ngarengiro = Depatas (nickname)	Nanyuki	0.09214	36.8976	12	Male	Gardo	Female	1 year, 2 months	months	14	No	No	No	No	No	No	No	NA	Keeping away rats	Yes	1	DNR	No	No	Yes	Dog	3 days ago	Unknown	Centre	Cat
17	Aug	2015	Endana, Site 2	Ngarengiro = Depatas (nickname)	Nanyuki	0.09214	36.8976	65	Female	Pokot	Female	2 months	months	2	No	No	No	No	No	No	-		Pet	Yes	DNR	1	No	No	Yes	Dog	This month	Community member		Cat
17	Aug	2015	Endana, Site 2	Ngarengiro = Depatas (nickname)	Nanyuki	0.09214	36.8976	6	Male	Nabia	Female	5 months	months	5	No	No	No	No	No	No	No	No	Feeding rats	Yes	1	1	No	No	Yes	Unknown	2 weeks ago	Unknown	Yes, in the village, 2 weeks ago	Cat
17	Aug	2015	Endana, Site 2	Ngarengiro = Depatas (nickname)	Nanyuki	0.09214	36.8976	42	Male	Olibia	Female	2 years	years	24	No	No	No	No	No	No	Yes	2	DNR	Yes	1	DNR	No	No	No	NA	NA	NA		Cat
17	Aug	2015	Endana, Site 2	Ngarengiro = Depatas (nickname)	Nanyuki	0.09214	36.8976	6	Male	Apurukuchu	Female	1 month	month	1	No	No	No	No	No	No	NA	NA	Ratter	No	DNR	1	No	No	No	NA	NA	NA		Cat
17	Aug	2015	Endana, Site 2	Ngarengiro = Depatas (nickname)	Nanyuki	0.09214	36.8976	10	Male	Olivia	Female	5 weeks	weeks	1	No	No	No	No	No	No	NA	NA	Ratter	Yes	DNR	1	No	No	No	NA	NA	NA		Cat
17	August	15	Endana, Site 2	Endana	Nanyuki	0.09214	36.8976	12	Female	Rose	Female	2	years	24	No	n/a	n/a	N	n/a	n/a	N	n/a	Killing Rats	N	0	1	N	n/a	Y	Dog	Last Week	dnr		Cat
17	Aug	2015	Endana, Site 2	Ngarengiro = Depatas (nickname)	Nanyuki	0.09214	36.8976	9	Male	Oscar	Male	1 year	year	12	No	No	No	Yes	Unknown	2014	NA	NA	Guard	Yes	1	1	No	No	No	NA	NA	NA		Dog
17	Aug	2015	Endana, Site 2	Ngarengiro = Depatas (nickname)	Nanyuki	0.09214	36.8976	14	Male	Tommy	Male	1 year	year	12	No	No	No	Yes	Unknown	3 months ago	NA	NA	Guard dog	Yes	4	DNR	No	No	Yes	Dog	this year (2015)	Unknown	By the centre	Dog
17	Aug	2015	Endana, Site 2	Ngarengiro = Depatas (nickname)	Nanyuki	0.09214	36.8976	42	Male	Tusker	Male	2 years	years	24	Yes	Rabies	2015-02-01	Yes	Unknown	2015, Feb	NA	NA	Guard	Yes	1	DNR	No	No	No	NA	NA	NA		Dog
17	Aug	2015	Endana, Site 2	Ngarengiro = Depatas (nickname)	Nanyuki	0.09214	36.8976	75	Male	Toshi	Male	3 years	years	36	Yes	Unknown	1 year ago	No	No	No	NA	NA	Guard	No	3	DNR	No	No	No	NA	NA	NA		Dog
17	Aug	2015	Endana, Site 2	Ngarengiro = Depatas (nickname)	Nanyuki	0.09214	36.8976	54	Male	Nohertu	Male	4 years	years	48	Yes	Rabies	1.5 years ago	Yes	Aspartin	1 year ago	NA	NA	Guard	Yes	1	DNR	No	No	No	NA	NA	NA		Dog
17	Aug	2015	Endana, Site 2	Ngarengiro = Depatas (nickname)	Nanyuki	0.09214	36.8976	75	Male	Tusker	Male	4 years	years	48	Yes	Unknown	1 year ago	No	No	No	NA	NA	Guard & Herd	No	3	DNR	No	No	No	NA	NA	NA		Dog
17	Aug	2015	Endana, Site 2	Ngarengiro = Depatas (nickname)	Nanyuki	0.09214	36.8976	50	Male	Bosco	Male	4 years	years	48	Yes	Rabies	4 months ago	No	No	No	NA	NA	Guard dog	Yes	2	DNR	No	No	Yes	Unknown	3 months ago	Unknown	Yes, in the village, 3 months ago	Dog
17	Aug	2015	Endana, Site 2	Ngarengiro = Depatas (nickname)	Nanyuki	0.09214	36.8976	40	Male	Simba	Male	4 years	years	48	Yes	Rabies	2 years ago	No	No	No	NA	NA	Guard dog	Yes	1	DNR	No	No	Yes	Dog	long ago	Unknown	By the centre	Dog
17	Aug	2015	Endana, Site 2	Ngarengiro = Depatas (nickname)	Nanyuki	0.09214	36.8976	60	Male	Simba	Female	5 years	years	60	Yes	Rabies	3 years ago	No	No	No	Yes	7	Guard dog	yes	2	DNR	No	No	No	NA	NA	NA	7 pups (last time)	Dog
17	August	15	Endana, Site 2	Ngarengiro	Nanyuki	0.09214	36.8976	12	Male	Sylvester	Female	1 yr	yr	12	No	n/a	n/a	N	n/a	n/a	n/a	n/a	Killing Rodents	N	0	1	N	n/a	N	n/a	n/a	n/a		Cat
17	Aug	2015	Endana, Site 2	Ngarengiro = Depatas (nickname)	Nanyuki	0.09214	36.8976	15	Male	Simba	Male	6 years	years	72	No	No	No	No	No	No	NA	NA	Herding and guarding	Yes	2	DNR	No	No	Yes	Dog, cat	3 days ago, 2 weeks ago	Unknown	Dog, village, 3 days ago; Cat, village, 2 weeks ago	Dog
17	Aug	2015	Endana, Site 2	Ngarengiro = Depatas (nickname)	Nanyuki	0.09214	36.8976	50	Female	Tiger	Male	7 years	years	84	No	No	No	Yes	Unknown	1 year ago	NA	NA	Herding	No	1	DNR	No	No	Yes	Dog	long ago, 2 years	Maralal		Dog
17	Aug	2015	Endana, Site 2	Ngarengiro = Depatas (nickname)	Nanyuki	0.09214	36.8976	55	Male	Simba	Male	7 years	years	84	Yes	Rabies	Long ago	No	No	No	NA	NA	Herding	Yes										Dog
17	Aug	2015	Endana, Site 2	Ngarengiro = Depatas (nickname)	Nanyuki	0.09214	36.8976	30	Female	Tusker	Male	9 months	months	9	Yes	Rabasin	13/2/2015	No	No	No	-	-	Guard & Herd	Yes	1	DNR	No	No	No	NA	NA	NA		Dog
17	Aug	2015	Endana, Site 2	Ngarengiro = Depatas (nickname)	Nanyuki	0.09214	36.8976	45	Male	Junior	Female	1 year	year	12	No	No	No	No	No	No	No	NA	Guard	Yes	2	DNR	Yes	Hospital, post-exposure	No	NA	NA	NA	His son was bitten by either cat or dog	Dog
17	Aug	2015	Endana, Site 2	Ngarengiro = Depatas (nickname)	Nanyuki	0.09214	36.8976	45	Male	Oscar	Male	2 years	years	24	Yes	Rabies	2 years ago	No	No	No	NA	NA	Guard	Yes	2	DNR	Yes	Hospital, post-exposure	No	NA	NA	NA	His son was bitten by either cat or dog	Dog
17	August	15	Endana, Site 2	Endana	Nanyuki	0.09214	36.8976	65	Female	Simba	N	0.5	years	6	No	n/a	n/a	No	n/a	n/a	n/a	n/a	Guarding	Y	1	0	N	n/a	Y	Dog	Long Ago	Community meber		Dog
17	August	15	Endana, Site 2	Endana	Nanyuki	0.09214	36.8976	55	Male	Borches	Male	2.5	years	30	Yes	dnr	Long Ago	Yes	dnr	Long Ago	n/a	n/a	Guarding	Y	2	0	N	n/a	N	n/a	n/a	n/a		Dog
17	August	15	Endana, Site 2	Endana	Nanyuki	0.09214	36.8976	55	Male	Jardes	Male	4	years	48	Yes	dnr	Long Ago	Yes	dnr	Long Ago	n/a	n/a	Guarding	Y	2	0	N	n/a	N	n/a	n/a	n/a		Dog
17	August	15	Endana, Site 2	Endana	Nanyuki	0.09214	36.8976	16	Male	Sniper	Male	5	years	60	No	n/a	n/a	No	n/a	n/a	n/a	n/a	Guarding	N	1	0	Y	dnr	N	n/a	n/a	n/a		Dog
17	August	15	Endana, Site 2	Endana	Nanyuki	0.09214	36.8976	55	Male	Simba	Male	7	years	84	Yes	dnr	Long Ago	No	n/a	n/a	n/a	n/a	Herding	Y	3	0	Y	Hospital	N	n/a	n/a	n/a		Dog
17	August	15	Endana, Site 2	Ngarengiro	Nanyuki	0.09214	36.8976	13	Male	Simba	Female	1 mon	mon	1	No	n/a	n/a	No	n/a	n/a	n/a	n/a	Security	N	1	0	N	n/a	N	n/a	n/a	n/a		Dog
17	August	15	Endana, Site 2	Ngarengiro	Nanyuki	0.09214	36.8976	42	Male	Simba	Male	2 mon	mon	2	No	n/a	n/a	No	n/a	n/a	n/a	n/a	Security	Y	2	0	N	n/a	N	n/a	n/a	n/a		Dog
17	August	15	Endana, Site 2	Ngarengiro	Nanyuki	0.09214	36.8976	42	Male	Puppy	Female	6 mon	mon	6	No	n/a	n/a	No	n/a	n/a	N	n/a	Security	Y	2	0	N	n/a	N	n/a	n/a	n/a		Dog
17	August	2015	Endana, Site 2	Ngarengiro	Nanyuki	0.09214	36.8976	8	Male	Simba	Female	3 months	months	3	No	NA	NA	No	NA	NA	NA	NA	Home	No	0	1	No	NA	No	NA	NA	NA		Cat
17	August	2015	Endana, Site 2	Ngarengiro	Nanyuki	0.09214	36.8976	13	Female	Kristen	Female	6 months	months	6	No	NA	NA	No	NA	NA	NO	NO	Feeding on rats	Yes	0	1	Yes	to hospital	No	NA	NA	NA		Cat
17	August	2015	Endana, Site 2	Ngarengiro	Nanyuki	0.09214	36.8976	7	Male	Sylvester	Female	1			No	NA	y	No	NA	NA	Yes	TWICE	Rats	Yes	0	1	No	NA	Yes	.?	?	?		Cat
17	August	15	Endana, Site 2	Ngarengiro	Nanyuki	0.09214	36.8976	26	Male	Oscar	Male	8 mon	mon	8	No	n/a	n/a	Yes	unknown	Every 3 Months	n/a	n/a	Guarding	Y	2	0	Y	Hospital	Y	Dog	dnr	Himself		Dog
17	August	2015	Endana, Site 2	Ngarengiro	Nanyuki	0.09214	36.8976	17	Male	Mbouzizide	Male	?			No	NA	NA	Yes	?	?	NA	NA	Ratting	Yes	1	1	No	NA	No	NA	NA	NA		cat
17	August	15	Endana, Site 2	Ngarengiro	Nanyuki	0.09214	36.8976	26	Male	Lux	Female	8 mon	mon	8	No	n/a	n/a	Yes	unknown	Every 3 Months	N	n/a	Guarding	Y	2	0	Y	Hospital	Y	Dog	dnr	Himself		Dog
17	August	15	Endana, Site 2	Ngarengiro	Nanyuki	0.09214	36.8976	45	Male	Chui	Male	1 yr	yr	12	No	n/a	n/a	No	n/a	n/a	n/a	n/a	Security	N	4	1	N	n/a	N	n/a	n/a	n/a		Dog
17	August	15	Endana, Site 2	Ngarengiro	Nanyuki	0.09214	36.8976	57	Male	Simba	Male	1 yr	yr	12	No	n/a	n/a	No	n/a	n/a	n/a	n/a	Security	Y	2	0	N	n/a	N	n/a	n/a	n/a		Dog
17	August	15	Endana, Site 2	Ngarengiro	Nanyuki	0.09214	36.8976	65	Male	Kwikwi	Female	4 yr	yr	48	No	n/a	n/a	No	n/a	n/a	n/a	n/a	Security	Y	2	1	Y	Hospital	Y	n/a	n/a	n/a		Dog
17	August	15	Endana, Site 2	Ngarengiro	Nanyuki	0.09214	36.8976	11	Male	Johnny	Female	1			No	n/a	n/a	No	n/a	n/a	n/a	n/a	Guarding	Y	7	1	N	n/a	N	n/a	n/a	n/a		Dog
17	August	15	Endana, Site 2	Ngarengiro	Nanyuki	0.09214	36.8976	12	Male	Jimmy	Female	5			No	n/a	n/a	No	n/a	n/a	Y	12	Herding/ Guarding	Y	1	1	N	n/a	N	n/a	n/a	n/a	Second litter: 8	Dog
17	August	15	Endana, Site 2	Ngarengiro	Nanyuki	0.09214	36.8976	12	Male	No Name	Male	dnr			No	n/a	n/a	No	n/a	n/a	n/a	n/a	Security	N	1	0	N	n/a	N	n/a	n/a	n/a		Dog
17	August	15	Endana, Site 2	Ngarengiro	Nanyuki	0.09214	36.8976	14	Male	Rex	Male	dnr			No	n/a	n/a	Yes	unknown	unknown	n/a	n/a	Guarding	Y	4	1	N	n/a	N	n/a	n/a	n/a		Dog
17	August	15	Endana, Site 2	Ngarengiro	Nanyuki	0.09214	36.8976	dnr	Female	Simba	Female	dnr			Yes	dnr	dnr	No	n/a	n/a	Y	7	Guarding	Y	dnr	dnr	Y	Hospital	N	n/a	n/a	n/a		Dog
17	August	15	Endana, Site 2	Ngarengiro	Nanyuki	0.09214	36.8976	14	Male	dnr	Male	dnr			No	n/a	n/a	No	n/a	n/a	n/a	n/a	Guarding	Y	1	0	Y	Hospital	N	n/a	n/a	n/a		Dog
17	August	15	Endana, Site 2	Ngarengiro	Nanyuki	0.09214	36.8976	13	Male	Sindia	Male	dnr			No	n/a	n/a	No	n/a	n/a	n/a	n/a	Guarding	Y	1	0	Y	Hospital	N	n/a	n/a	n/a		Dog
17	August	15	Endana, Site 2	Ngarengiro	Nanyuki	0.09214	36.8976	13	Male	Chui	Female	dnr			No	n/a	n/a	No	n/a	n/a	N	n/a	Guarding	Y	2	0	N	n/a	N	n/a	n/a	n/a		Dog
17	August	15	Endana, Site 2	Ngarengiro	Nanyuki	0.09214	36.8976	13	Male	Jimmy	Male	dnr			No	n/a	n/a	No	n/a	n/a	N	n/a	Guarding	Y	2	0	N	n/a	N	n/a	n/a	n/a		Dog
17	August	15	Endana, Site 2	Ngarengiro	Nanyuki	0.09214	36.8976	dnr	Male	Jimmy	Male	dnr			No	n/a	n/a	No	n/a	n/a	n/a	n/a	Guarding	Y	4	0	N	n/a	N	n/a	n/a	n/a		Dog
17	August	15	Endana, Site 2	Ngarengiro	Nanyuki	0.09214	36.8976	dnr	Male	Cheetah	Male	dnr			No	n/a	n/a	No	n/a	n/a	n/a	n/a	Guarding	Y	4	0	N	n/a	N	n/a	n/a	n/a		Dog
17	August	2015	Endana, Site 2	Ngarengiro	Nanyuki	0.09214	36.8976	?	Male	Tiise	Male	2			No	NA	NA	Yes	?	?	NA	NA	Home dog	Yes	4	1	No	NA	No	NA	NA	NA		Dog
17	August	2015	Endana, Site 2	Ngarengiro	Nanyuki	0.09214	36.8976	9	Male	Chewy	Male	?			Yes	?	?	No	NA	NA	NA	NA	Herding/guarding		1	1	No	NA	Yes	Dog	?	?		Dog
17	August	2015	Endana, Site 2	Ngarengiro	Nanyuki	0.09214	36.8976	65	Female	Bosco	Female	2 months	months	2	No	NA	NA	No	NA	NA	No	No	Young	Yes	5		No	NA	No	NA	NA	NA		Dog
17	August	2015	Endana, Site 2	Ngarengiro	Nanyuki	0.09214	36.8976	65	Female	tUSKER	Male	2 months	months	2	No	NA	NA	No	NA	NA	No	No	Young	Yes	5		No	NA	No	NA	NA	NA		Dog
17	August	2015	Endana, Site 2	Ngarengiro	Nanyuki	0.09214	36.8976	40	Male	Tiger	Male	8 months	months	8	No	NA	NA	No	NA	NA	NA	NA	Guarding	Yes	1		No	NA	No	NA	NA	NA		Dog
17	August	2015	Endana, Site 2	Ngarengiro	Nanyuki	0.09214	36.8976	28	Male	tUSKER	Male	2			Yes	?	2015-02-01	No	NA	NA	NA	NA	Guarding	Yes	1		Yes	to hospital	No	NA	NA	NA		Dog
17	August	2015	Endana, Site 2	Ngarengiro	Nanyuki			13	Male	Ranger	Male	3			No	NA	NA	No	NA	NA	NA	NA	Guarding	Yes	1		No	NA	No	NA	NA	NA		Dog
17	August	2015	Endana, Site 2	Ngarengiro	Nanyuki			50	Male	sIMBA	Female	6			Yes		6months ago	No	NA	NA	NA	NA	Guarding	Yes	2		No	NA	Yes	Lion	At Olpejeta	?		Dog
17	August	2015	Endana, Site 2	Ngarengiro	Nanyuki			26	Male	Soldier	Male	3			No	NA	NA	No	NA	NA	NA	NA	?	Yes	1		No	NA	Yes	Hyena	Loita	A neighbour		Dog
17	Aug	2015	Endana, Site 3	Segera gate	Endana	0.15156	36.881	10	Female	Puss	Female	1 year	year	12	No	No	No	No	No	No	No	NA	Ratter	No	DNR	1	No	No	No	NA	NA	NA		Cat
17	August	15	Endana, Site 3	Segera gate	Endana	0.15156	36.881	30	Female	No Name	Female	4 mon	mon	4	No	n/a	n/a	N	n/a	n/a	N	n/a	Killing Rodents	N	0	1	N	n/a	N	n/a	n/a	n/a		Cat
17	August	2015	Endana, Site 3	Segera gate	Endana	0.15156	36.881	9	Male	Queen	Female	2			No	NA	NA	No	NA	NA	No	No	Guarding	No	1	NA	No	NA	No	NA	NA	NA		Dog
17	Aug	2015	Endana, Site 3	Segera gate	Endana	0.15156	36.881	20	Female	Simba	Male	9 months	months	9	No	No	No	No	No	No	NA	NA	Guard & Herd	No	2	DNR	No	No	No	NA	NA	NA		Dog
17	August	15	Endana, Site 3	Segera gate	Endana	0.15156	36.881	35	Female	Mailo	Male	2	years	24	No	n/a	n/a	No	n/a	n/a	n/a	n/a	Guarding	N	2	0	N	n/a	Y	Dog	2014	dnr		Dog
17	August	15	Endana, Site 3	Segera gate	Endana	0.15156	36.881	12	Female	Bosco	Male	3	years	36	No	n/a	n/a	No	n/a	n/a	n/a	n/a	Guarding	Y	1	0	N	n/a	N	n/a	n/a	n/a		Dog
17	August	15	Endana, Site 3	Segera gate	Endana	0.15156	36.881	40	Female	Jimmy	Male	5	years	60	No	n/a	n/a	No	n/a	n/a	n/a	n/a	Herding/guarding	N	1	0	N	n/a	Y	Dog	Long Ago	Tauki Nyersi		Dog
17	August	15	Endana, Site 3	Segera gate	Endana	0.15156	36.881	15	Male	Cheetah	Male	7	years	84	No	n/a	n/a	No	n/a	n/a	n/a	n/a	Herding	Y	1	0	N	n/a	N	n/a	n/a	n/a		Dog
17	August	15	Endana, Site 3	Segera gate	Endana	0.15156	36.881	30	Female	Dean	Female	1 yr	yr	12	No	n/a	n/a	No	n/a	n/a	n/a	n/a	Security	Y	1	0	No	n/a	N	n/a	n/a	n/a		Dog
17	August	15	Endana, Site 3	Segera gate	Endana	0.15156	36.881	10	Male	Simba	Female	1 yr	yr	12	No	n/a	n/a	No	n/a	n/a	n/a	n/a	Guarding	Y	4	0	Y	Hospital	N	n/a	n/a	n/a		Dog
17	August	15	Endana, Site 3	Segera gate	Endana	0.15156	36.881	13	Male	Bosco	Female	12 yr	yr	144	Yes	Rabies	2013	Yes	dnr	2013	Y	3	Guarding	N	2	0	N	n/a	N	n/a	n/a	n/a	Second litter was 3	Dog
17	August	15	Endana, Site 3	Segera gate	Endana	0.15156	36.881	15	Female	Chamption	Male	4 yr	yr	48	No	n/a	n/a	No	n/a	n/a	n/a	n/a	Security	Y	4	0	Y	Hospital	N	n/a	n/a	n/a		Dog
17	August	15	Endana, Site 3	Segera gate	Endana	0.15156	36.881	31	Female	Rhino	Male	3 yrs	yrs	36	NO	n/a	n/a	No	n/a	n/a	n/a	n/a	Security	Y	2	0	N	n/a	N	n/a	n/a	n/a		Dog
17	August	2015	Endana, Site 3	Segera gate	Endana	0.15156	36.881	14	Female	Rex	Male	2 months	months	2	No	NA	NA	No	NA	NA	NA	NA	?	Yes	1		No	NA	No	NA	NA	NA		Dog
17	August	2015	Endana, Site 3	Segera gate	Endana	0.15156	36.881	32	Female	bosco	Female	2 months	months	2	No	NA	NA	No	NA	NA	NA	NA	Home dog	Yes	1	1	Yes	She died of rabies	No	NA	NA	NA		Dog
17	August	2015	Endana, Site 3	Segera gate	Endana	0.15156	36.881	10	Female	Dongo	Male	5 months	months	5	No	NA	NA	No	NA	NA	NA	NA	Home dog	Yes	1		No	NA	No	NA	NA	NA		Dog
17	August	2015	Endana, Site 3	Segera gate	Endana	0.15156	36.881	12	Male	Sanchez	Female	5 months	months	5	No	NA	NA	No	NA	NA	NA	NA	Guarding	Yes	1		Yes	to hospital	Yes	Snake	?	?		Dog
17	August	2015	Endana, Site 3	Segera gate	Endana	0.15156	36.881	19		Poppy	Male	8 months	months	8	No	NA	NA	No	NA	NA	NA	NA	Herding	Yes	1		No	NA	No	NA	NA	NA		Dog
17	August	2015	Endana, Site 3	Segera gate	Endana	0.15156	36.881	60	Female	Buddy	Male	3			No	NA	NA	No	NA	NA	NA	NA	Guarding	Yes	2		Yes	to hospital	No	NA	NA	NA		Dog
17	August	2015	Endana, Site 3	Segera gate	Endana	0.15156	36.881	60	Female	bOSCO	Male	4			No	NA	NA	No	NA	NA	NA	NA	Guarding	Yes	2		Yes	to hospital	No	NA	NA	NA		Dog
17	August	2015	Endana, Site 3	Segera gate	Endana	0.15156	36.881	10	Male	Indi	Male	?			No	NA	NA	No	NA	NA	NA	NA	Guarding/herding	?	2	1	No	NA	No	NA	NA	NA		Dog
17	August	2015	Endana, Site 3	Segera gate	Endana	0.15156	36.881	60	Female	Kandokashin	Male	?			No	NA	NA	No	NA	NA	NA	NA	?	Yes	1	0	No	NA	No	NA	NA	NA		Dog
17	August	2015	Endana, Site 3	Segera gate	Endana	0.15156	36.881	13		Bosco	Male	?			No	NA	NA	No	NA	NA	NA	NA	Guarding	?	1	0	No	NA	No	NA	NA	NA		Dog
17	August	2015	Endana, Site 3	Segera gate	Endana	0.15156	36.881	16	Female	Jimmy	Female	?			No	NA	NA	No	NA	NA	No	No	?	No	1	0	No	NA	No	NA	NA	NA		Dog
17	August	2015	Endana, Site 3	Segera gate	Endana	0.15156	36.881	14	Male	Lion	Male	?			No	NA	NA	No	NA	NA	NA	NA	Herding	Yes	2		No	NA	No	NA	NA	NA		Dog
17	August	2015	Endana, Site 3	Segera gate	Endana	0.15156	36.881	14	Male	Tusker	Male	?			No	NA	NA	No	NA	NA	NA	NA	Herding	Yes	2		No	NA	No	NA	NA	NA		Dog
17	August	2015	Endana, Site 3	Segera gate	Endana	0.15156	36.881	8	Male	Male	Male	?			No	NA	NA	No	NA	NA	NA	NA	Herding	Yes	3	0	No	NA	No	NA	NA	NA		Dog
17	August	2015	Endana, Site 3	Segera gate	Endana	0.15156	36.881	43	Male	Simba	Male	?			No	NA	NA	No	NA	NA	NA	NA	Guarding/herding	?	?	?	Yes	to hospital	Yes	Leopard	?	?		Dog
17	August	2015	Endana, Site 3	Segera gate	Endana	0.15156	36.881	20	Male	Smako	Male	4			No	NA	NA	No	NA	NA	NA	No	Guarding/Herding	Yes	1	NA	No	NA	No	NA	NA	NA		Dog
17	August	2015	Endana, Site 3	Segera gate	Endana	0.15156	36.881	17	Female	Dayun	Male	1			No	NA	NA	No	NA	NA	NA	NA	Guarding	Yes	1		No	NA	Yes	Hyena	2014	?		Dog
17	August	2015	Endana, Site 3	Segera gate	Endana	0.15156	36.881	NA	Male	Simba	Male	1.5			No	NA	NA	No	NA	NA	No	No	Guarding	Yes	1	NA	No	NA	No	NA	NA	NA		Dog
17	August	2015	Endana, Site 5	Naibor	Endana	0.1672	36.0198	38	Male	Simba	Female	6			No	NA	NA	No	NA	NA	Yes	2 pups	Guarding	Yes	3	NA	No	NA	No	NA	NA	NA		Dog
17	August	2015	Endana, Site 5	Naibor	Endana	0.1672	36.0198	54	Female	Poppy	Female	1			Yes	?	?	Yes	?	?	NA	NA	?	Yes	1	0	No	NA	Yes	lion	?	?		Dog
17	August	2015	Endana, Site 5	Naibor	Endana	0.1672	36.0198	24	Male	Poppy	Female	3			No	NA	NA	Yes	?	?	Yes	4 times	Guarding	Yes	1	0	No	NA	No	NA	NA	NA		Dog
17	August	2015	Endana, Site 5	Naibor	Endana	0.1672	36.0198	13	Female	Poppy	Male	15			Yes	?	?	No	NA	NA	NA	NA	?	Yes	1	0	No	NA	No	NA	NA	NA		Dog
17	August	2015	Endana, Site 5	Naibor	Endana	0.1672	36.0198	35	Male	Chui	Male	?			No	NA	NA	No	NA	NA	NA	NA	?	Yes	1	0	No	NA	No	NA	NA	NA		Dog
17	Aug	2015	Ereri Site 4		Endana			9	Male	Chewy	Male	3 years	years	36	No	No	No	No	No	No	NA	NA	Security	No	1	DNR	No	NA	Yes	Dog	DNR	DNR	Hospital	Dog
17	August	15	Il Motiok, 2	Il Motiok	Il Motiok			10	Male	Tommy	Male	1.5	years	18	No	n/a	n/a	No	n/a	n/a	n/a	n/a	Home Dog	Y	2	0	N	n/a	N	n/a	n/a	n/a		Dog
15	August	2015	Il Motiok, Ponotos Boma	Il Motiok	Il Motiok	0.47849	36.9223	37	Male	Narok	Male	1			No	NA	NA	No	NA	NA	NA	NA	ratting	Yes	3	2	Yes	to hospital	No	NA	NA	NA		Cat
15	August	15	Il Motiok, Ponotos Boma	Il Motiok	Il Motiok	0.47849	36.9223	37	Male	Sampu	Female	1	years	12	No	n/a	n/a	No	n/a	n/a	n/a	n/a	Home Dog	Y	3	0	Y	Hospital	Y	Dog	2015	Father		Dog
15	August	2015	Il Motiok, Ponotos Boma	Il Motiok	Il Motiok	0.47849	36.9223	37	Male	Puss	Female	1			No	NA	NA	No	NA	NA	No	No	Catching rats	Yes	3	2	Yes	to hospital	No	NA	NA	NA		Dog
15	August	2015	Il Motiok, Road 2	Il Motiok	Il Motiok	0.46859	36.9327	12	Female	Nanchurr	Female	3			No	NA	NA	No	NA	NA	No	No	Guarding/herding	No	2	1	No	NA	No	NA	NA	NA		Dog
15	August	2015	Il Motiok, Site 1	Il Motiok	Il Motiok	0.46757	36.921	10	Male	Pussy	Female	DNR	DNR		No	No	No	No	No	No	Yes	4, 5	Mice	Yes	2	1	Yes	Hospital	No	NA	NA	NA	Bit by dog	Cat
15	August	2015	Il Motiok, Site 1	Il Motiok	Il Motiok	0.46757	36.921	15	Male	Mayata	Female	2 years	Year	24	No	No	No	No	No	No	No	NA	Catching mice	Yes	3	2	No	NA	No	NA	NA	NA		Cat
15	August	2015	Il Motiok, Site 1	Il Motiok	Il Motiok	0.46757	36.921	11	Male	Goose/Gus	Female	2 years	year	24	No	No	No	No	No	No	Yes	3	Catching mice	Yes	1	4	No	NA	No	NA	NA	nA		Cat
15	August	2015	Il Motiok, Site 1	Ilmotiok	Il Motiok	0.46757	36.921	20	Male	Rex	Male	6 months	Month	6	No	N	N	No	N	N	N	N	Guarding	N	1	0	Y	Nothing Done	Y	Dog	Nothing Done			Dog
15	August	2015	Il Motiok, Site 1	Ilmotiok	Il Motiok	0.46757	36.921	9	Male	Njuri	Female	1			No	N	N	No	N	N	N	N	Guarding	Y	1	0	N	N	N	N	N	N		Dog
15	August	2015	Il Motiok, Site 1	Ilmotiok	Il Motiok	0.46757	36.921	15	Male	Kura	Male	1			No	N	N	No	N	N	N	N	Herding	N	1	0	N	N	N	N	N	N		Dog
15	August	2015	Il Motiok, Site 1	Ilmotiok	Il Motiok	0.46757	36.921	67	Male	Njoki	Male	3			No	N	N	No	N	N	N	N	Herding	Y	1	0	N	N	N	N	N	N		Dog
15	August	2015	Il Motiok, Site 1	Il Motiok	Il Motiok	0.46757	36.921	10	Male	Come	Female	6 months	months	6	No	NA	NA	No	NA	NA	na	na	Guarding	Yes	1		No	NA	No	NA	NA	NA		Dog
15	August	2015	Il Motiok, Site 1	Il Motiok	Il Motiok	0.46757	36.921	38	Male	Poppy	Male	8 months	months	8	No	NA	NA	No	NA	NA	NA	NA	Herding	Yes	2	2	Yes	Hospital and post exposure	Yes	Dog	2015-12-08	A CHILD		Dog
15	August	2015	Il Motiok, Site 1	Il Motiok	Il Motiok	0.46757	36.921	38	Male	Cheetah	Male	2 years	years	24	No	NA	NA	No	NA	NA	NA	NA	Herding	Yes	2	2	Yes	Hospital and post exposure	Yes	Dog	2015-12-08	A CHILD		Dog
15	August	2015	Il Motiok, Site 1	Il Motiok	Il Motiok	0.46757	36.921	24	Male	Simba	Male	1			No	NA	NA	No	NA	NA	NA	NA	Security	Yes	1	NA	Yes	Hospital and post exposure	No	NA	NA	NA		Dog
15	August	2015	Il Motiok, Site 1	Il Motiok	Il Motiok	0.46757	36.921	25	Female	Simba	Male	1			No	NA	NA	No	NA	NA	NA	NA	Guarding	Yes	2	2	No	NA	No	NA	NA	NA		Dog
15	August	2015	Il Motiok, Site 1	Il Motiok	Il Motiok	0.46757	36.921	23	Female	Tiger	Male	1			No	NA	NA	No	NA	NA	NA	NA	Herding	Yes	1	NA	No	NA	Yes	Dog	This month	Community member		Dog
15	August	2015	Il Motiok, Site 1	Il Motiok	Il Motiok	0.46757	36.921	14	Male	Cheetah	Male	1			No	NA	NA	No	NA	NA	NA	NA	Herding	Yes	2		No	NA	No	NA	NA	NA		Dog
15	August	2015	Il Motiok, Site 1	Il Motiok	Il Motiok	0.46757	36.921	39	Male	Jimmy Cater	Male	1.5			No	NA	NA	No	NA	NA	NA	NA	Guarding	Yes	2	1	No	NA	Yes	lion	?	?		Dog
15	August	2015	Il Motiok, Site 1	Il Motiok	Il Motiok	0.46757	36.921	25	Female	Kali	Female	2			No	NA	NA	No	NA	NA	Yes	4 puppies	Guarding	Yes	2	2	No	NA	No	NA	NA	NA		Dog
15	August	2015	Il Motiok, Site 1	Il Motiok	Il Motiok	0.46757	36.921	14	Male	kALI	Female	2			No	NA	NA	No	NA	NA	Yes	6 pups	Herding	No	2	0	No	NA	No	NA	NA	NA		Dog
15	August	2015	Il Motiok, Site 1	Il Motiok	Il Motiok	0.46757	36.921	35	Female	Shukui	Female	2			No	NA	NA	No	NA	NA	No	No	Security	Yes	1	1	No	NA	No	NA	NA	NA		Dog
15	August	2015	Il Motiok, Site 1	Il Motiok	Il Motiok	0.46757	36.921	?	Male	Tommy	Male	3			No	NA	NA	No	NA	NA	NA	NA	Security	No	3	1	No	NA	No	NA	NA	NA		Dog
15	August	2015	Il Motiok, Site 1	Il Motiok	Il Motiok	0.46757	36.921	20	Male	Simba	Male	3			No	NA	NA	No	NA	NA	NA	NA	Herding	Yes	3	?	Yes	Hospital	Yes	Hyena	2000 year	Kiten		Dog
15	August	2015	Il Motiok, Site 1	Il Motiok	Il Motiok	0.46757	36.921	11	Male	Simba	Male	3			No	NA	NA	No	NA	NA	NA	NA	Herding	Yes	4	?	Yes	to hospital	No	NA	NA	NA		Dog
15	August	2015	Il Motiok, Site 1	Il Motiok	Il Motiok	0.46757	36.921	31	Female	Chukui	Female	3			No	NA	NA	No	NA	NA	Yes	THRICE. 5,4 AND 6	Pet	Yes	1		No	NA	Yes	Dog	Last month	A boy		Dog
15	August	2015	Il Motiok, Site 1	Il Motiok	Il Motiok	0.46757	36.921	17	Male	Simba	Male	4			No	NA	NA	No	NA	NA	NA	NA	Herding	Yes	2	1	No	NA	No	NA	NA	NA		Dog
15	August	2015	Il Motiok, Site 1	Il Motiok	Il Motiok	0.46757	36.921	35	Male	Box	Male	5			No	NA	NA	No	NA	NA	NA	NA	Herding	Yes	2	3	No	NA	No	NA	NA	NA		Dog
15	August	2015	Il Motiok, Site 1	Il Motiok	Il Motiok	0.46757	36.921	32	Male	sIMBA	Male	5			No	NA	NA	No	NA	NA	NA	NA	Guarding	No	3		Yes	to hospital	No	NA	NA	NA		Dog
15	August	2015	Il Motiok, Site 1	Il Motiok	Il Motiok	0.46757	36.921	20	Male	Tree	Male	5			No	NA	NA	No	NA	NA	NA	NA	Guarding	No	1	1	No	NA	No	NA	NA	NA		Dog
15	August	2015	Il Motiok, Site 1	Il Motiok	Il Motiok	0.46757	36.921	15	Male	Bope	Female	7			No	NA	NA	No	NA	NA	5 TIMES	?	Security	No	2	NA	No	NA	No	NA	NA	NA	NB; Dog bit another person last year	Dog
15	August	2015	Il Motiok, Site 1	Il Motiok	Il Motiok	0.46757	36.921	32	Male	Tiger	Male	10			No	NA	NA	No	NA	NA	NA	NA	Herding	Yes	2	?	No	NA	Yes	hyena	10 yrs ago	Metiaki		Dog
15	August	15	Il Motiok, Site 10	Il Motiok	Il Motiok	0.48042	36.9161	80	Male	Njuri	Male	1.5	years	18	No	n/a	n/a	No	n/a	n/a	n/a	n/a	Herding/guarding	Y	3	0	N	n/a	Y	Dog	This year	Father		Dog
15	August	15	Il Motiok, Site 10	Il Motiok	Il Motiok	0.48042	36.9161	17	Male	Peugot	Male	3	years	36	No	n/a	n/a	No	n/a	n/a	n/a	n/a	Herding	Y	2	0	Y	Hospital	Y	Dog	2015	Grandfather		Dog
15	August	2015	Il Motiok, Site 10	Il Motiok	Il Motiok			80	Male	Nakurian	Male	2			No	NA	NA	No	NA	NA	NA	NA	Herding/guarding	Yes	3	?	No	NA	Yes	Dog	2015	His dad		Dog
15	August	15	Il Motiok, Site 11	Il Motiok	Il Motiok	0.46095	36.9141	34	Male	Shukui	Male	4	years	48	No	n/a	n/a	No	n/a	n/a	n/a	n/a	Home Dog	Y	4	0	N	n/a	n/a	N	n/a	n/a		Dog
15	August	15	Il Motiok, Site 12	Il Motiok	Il Motiok	0.45192	36.9109	dnr	Female	Shukai	Female	4	years	48	No	n/a	n/a	No	n/a	n/a	Y	3	Herding	Y	4	0	N	n/a	Y	Dog	Long Ago	dnr		Dog
15	August	15	Il Motiok, Site 12	Il Motiok	Il Motiok	0.45192	36.9109	30	Female	Cheetah	Male	5	years	60	No	n/a	n/a	No	n/a	n/a	n/a	n/a	Home Dog	Y	3	0	N	n/a	Y	Dog	Long Ago	n/a		Dog
15	August	2015	Il Motiok, Site 12	Il Motiok	Il Motiok	0.45192	36.9109	11	Male	Kururkuru	Male	8	years	96	No	NA	NA	No	NA	NA	NA	NA	Home dog	Yes	3		No	NA	No	NA	NA	NA		Dog
16	Aug	2015	Il Motiok, Site 1a	Il Motiok	Il Motiok	0.46718	36.9207	13	Male	Nchur	Male	2 years	years	24	No	No	No	No	No	No	NA	NA	Guarding	Yes	1	DNR	No	No	No	NA	NA	NA		Dog
16	Aug	2015	Il Motiok, Site 1a	Il Motiok	Il Motiok	0.46718	36.9207	31	Male	Simba	Male	3 years	years	36	No	No	No	No	No	No	NA	NA	Herding and guarding	Yes	2	DNR	No	No	No	NA	NA	NA		Dog
16	August	2015	Il Motiok, Site 1a	Ilmotiok	Il Motiok	0.46718	36.9207	37	Female	Chui	Male	2			No	N	N	No	N	N	N	0	Herding	N	3	0	N	N	N	N	N	N		Dog
16	August	2015	Il Motiok, Site 1a	Ilmotiok	Il Motiok	0.46718	36.9207	37	Female	Nyambura	Female	3			No	N	N	No	N	N	Y	3	Herding	N	3	0	N	N	N	N	N	N		Dog
16	August	2015	Il Motiok, Site 1a	Ilmotiok	Il Motiok	0.46718	36.9207	37	Male	Slukui	Male	6			No	N	N	No	N	N	N	0	Herding	Y	3	0	Y	Taken Hospital	Y	Dog	2015	Dad		Dog
16	August	2015	Il Motiok, Site 1a	Il Motiok	Il Motiok	0.46718	36.9207	61	Male	Sagirok	Male	5			No	NA	NA	No	NA	NA	NA	NA	Herding	Yes	2	NA	Yes	Hospital and post exposure	Yes	Lion	? 10 YEARS AGO	Lemanyas		Dog
16	August	2015	Il Motiok, Site 1a	Il Motiok	Il Motiok	0.46718	36.9207	61	Male	Simba	Male	6			No	NA	NA	No	NA	NA	NA	NA	Herding	Yes	2	NA	Yes	Hospital and post exposure	Yes	Lion	? 10 YEARS AGO	Lemanyas		Dog
15	August	2015	Il Motiok, Site 2	Il Motiok	Il Motiok	0.46506	36.9186	9	Male	None	Female	1 year	Year	12	No	No	No	No	No	No	No	NA	Mice	Yes	2	1	No	NA	No	NA	NA	NA		Cat
15	August	15	Il Motiok, Site 2	Il Motiok	Il Motiok	0.46506	36.9186	50	Female	Kura	Male	2.5	years	30	No	n/a	n/a	No	n/a	n/a	n/a	n/a	Herding	N	2	0	N	n/a	N	n/a	n/a	n/a		Dog
15	August	2015	Il Motiok, Site 2	Il Motiok	Il Motiok	0.46506	36.9186	8	Male	Tusker	Female	6 months	months	6	No	NA	NA	No	NA	NA	No	No	Guarding	No	1	1	No	NA	No	NA	NA	NA		Dog
15	August	2015	Il Motiok, Site 2	Il Motiok	Il Motiok	0.46506	36.9186	8	Male	Tusker	Female	2			No	NA	NA	No	NA	NA	Yes	4 pup	Herding	Yes	1	1	No	NA	No	NA	NA	NA		Dog
15	August	2015	Il Motiok, Site 2	Il Motiok	Il Motiok	0.46506	36.9186	6	Male	Logiro	Male	2.5			No	NA	NA	No	NA	NA	NA	NA	Guarding	No	5	0	Yes	to hospital	No	NA	NA	NA		Dog
15	August	2015	Il Motiok, Site 2	Il Motiok	Il Motiok	0.46506	36.9186	32	Male	Simba	,	6			No	NA	NA	No	NA	NA	NA	NA	Guarding	Yes	2	1	No	NA	No	NA	NA	NA		Dog
15	August	15	Il Motiok, Site 3	Il Motiok	Il Motiok	0.45411	36.9106	40	Male	Pop	Male	1	years	12	No	n/a	n/a	No	n/a	n/a	n/a	n/a	Herding	N	1	0	N	n/a	N	n/a	n/a	n/a		Dog
15	August	15	Il Motiok, Site 3	Il Motiok	Il Motiok	0.45411	36.9106	7	Male	Sera	Male	3	years	36	No	n/a	n/a	No	n/a	n/a	n/a	n/a	Herding	N	4	0	N	n/a	N	n/a	n/a	n/a		Dog
15	August	2015	Il Motiok, Site 3	Il Motiok	Il Motiok	0.45411	36.9106	38	Female	Churri	Female	8 months	months	8	No	NA	NA	No	NA	NA	No	NA	hERDING	Yes	2	1	No	NA	Yes	Hyena	4 years ago	?		Dog
15	August	2015	Il Motiok, Site 3	Il Motiok	Il Motiok	0.45411	36.9106	10	Male	Shukui	Male	1.5			No	NA	NA	No	NA	NA	NA	NA	Guarding	Yes	1	1	Yes	to hospital	No	NA	NA	NA		Dog
15	August	2015	Il Motiok, Site 3	Il Motiok	Il Motiok	0.45411	36.9106	21	Male	Jimmy Cater	Male	2			No	NA	NA	Yes	?	2015-01-01	NA	NA	Guarding and Herding	Yes	2	1	No	NA	Yes	hyena	2014-08-01	John		Dog
15	August	2015	Il Motiok, Site 3	Il Motiok	Il Motiok	0.45411	36.9106	9	Male	Njur	Female	2.5			No	NA	NA	No	NA	NA	NA	NA	Guarding	Yes	2	0	No	NA	Yes	Dog	2 years ago	?		Dog
15	August	2015	Il Motiok, Site 3	Il Motiok	Il Motiok	0.45411	36.9106	30	Male	Rex	Male	3			No	NA	NA	No	NA	NA	NA	NA	Home dog	Yes	3	?	No	NA	No	NA	NA	NA		Dog
15	August	2015	Il Motiok, Site 3	Il Motiok	Il Motiok	0.45411	36.9106	12	Female	Macho	Male	3			No	NA	NA	No	NA	NA	NA	NA	Home dog	No	4		No	NA	No	NA	NA	NA		Dog
15	August	2015	Il Motiok, Site 3	Il Motiok	Il Motiok	0.45411	36.9106	19	Female	Shekui	Male	Unknown			No	NA	NA	No	NA	NA	NA	NA	Guarding	Yes	1		No	NA	No	NA	NA	NA		Dog
15	August	2015	Il Motiok, Site 4	Il Motiok	Il Motiok	0.46682	36.937	27	Female	Simba	Male	1	years	12	No	n/a	n/a	No	n/a	n/a	n/a	n/a	Herding	Y	2	0	N	n/a	N	n/a	n/a	n/a		Dog
15	August	2015	Il Motiok, Site 4	Il Motiok	Il Motiok	0.46682	36.937	33	Male	Simba	Male	3	years	36	No	n/a	n/a	No	n/a	n/a	n/a	n/a	Herding	Y	1	0	N	n/a	Y	Dog	2014	Father		Dog
15	August	2015	Il Motiok, Site 4	Il Motiok	Il Motiok	0.46682	36.937	29	Female	Kelis	Male	5	years	60	No	n/a	n/a	No	n/a	n/a	n/a	n/a	Herding	N	3	0	N	n/a	N	n/a	n/a	n/a		Dog
15	August	2015	Il Motiok, Site 4	Il Motiok	Il Motiok	0.46682	36.937	29	Female	Simba	Male	8	years	96	No	n/a	n/a	No	n/a	n/a	n/a	n/a	Herding	N	3	0	N	n/a	N	n/a	n/a	n/a		Dog
15	August	2015	Il Motiok, Site 4	Il Motiok	Il Motiok	0.46682	36.937	12	Male	Simba	Male	1			No	NA	NA	No	NA	NA	NA	NA	Home dog	Yes	2		Yes	to hospital	Yes	Dog	2015-02-01	Sister to owner		Dog
15	August	2015	Il Motiok, Site 4	Il Motiok	Il Motiok	0.46682	36.937	12	Male	sIMBA	Male	6 months	months	6	No	NA	NA	No	NA	NA	NA	NA	Guarding	No	1	?	No	NA	No	NA	NA	NA		Dog
15	August	2015	Il Motiok, Site 4	Il Motiok	Il Motiok	0.46682	36.937	7	Female	Shukuri	Female	1			No	NA	NA	No	NA	NA	Yes	Once, 1 pup	Guarding	Yes	2	1	Yes	to hospital	No	NA	NA	NA		Dog
15	August	2015	Il Motiok, Site 4	Il Motiok	Il Motiok	0.46682	36.937	40	Female	Sera	Male	1			No	NA	NA	No	NA	NA	NA	NA	Guarding	Yes	3	1	No	NA	No	NA	NA	NA		Dog
15	August	2015	Il Motiok, Site 4	Il Motiok	Il Motiok	0.46682	36.937	8	Male	Kurrok	Male	1.5			No	NA	NA	No	NA	NA	NA	NA	Herding/ Guarding	No	2	?	No	NA	No	NA	NA	NA		Dog
15	August	2015	Il Motiok, Site 4	Il Motiok	Il Motiok	0.46682	36.937	30	Female	Poppy	Male	1.5			No	NA	NA	No	NA	NA	NA	NA	Guarding	No	6		No	NA	No	NA	NA	NA		Dog
15	August	2015	Il Motiok, Site 4	Il Motiok	Il Motiok	0.46682	36.937	23	Female	Tommy	Male	2			No	NA	NA	No	NA	NA	NA	NA	Herding	Yes	2	NA	No	NA	No	NA	NA	NA		Dog
15	August	2015	Il Motiok, Site 4	Il Motiok	Il Motiok	0.46682	36.937	30	Female	Sero	Female	3			No	NA	NA	No	NA	NA	Yes	THRICE; 4,4 AND 4	Guarding	No	6		No	NA	No	NA	NA	NA		Dog
15	August	2015	Il Motiok, Site 4	Il Motiok	Il Motiok	0.46682	36.937	11	Male	Tony	Male	4			No	NA	NA	No	NA	NA	NA	NA	Guarding	No	1	?	No	NA	No	NA	NA	NA		Dog
15	August	2015	Il Motiok, Site 4	Il Motiok	Il Motiok	0.46682	36.937	12	Male	Shukui	Male	4			No	NA	NA	No	NA	NA	NA	NA	Home dog	Yes	2		Yes	to hospital	Yes	Dog	2015-02-01	Sister to owner		Dog
15	August	2015	Il Motiok, Site 4	Il Motiok	Il Motiok	0.46682	36.937	10	Male	Nchukua	Female	4			No	NA	NA	No	NA	NA	NA	NA	Guarding	Yes	2		No	NA	No	NA	NA	NA		Dog
15	August	2015	Il Motiok, Site 4	Il Motiok	Il Motiok	0.46682	36.937	50	Female	Lokura	Male	4			No	NA	NA	No	NA	NA	NA	NA	Guarding	Yes	2		No	NA	No	NA	NA	NA		Dog
15	August	2015	Il Motiok, Site 4	Il Motiok	Il Motiok	0.46682	36.937	29	Male	White	Female	4			No	NA	NA	No	NA	NA	Yes	Twice; 5,4	Guarding	Yes	1		Yes	to hospital	No	NA	NA	NA		Dog
15	August	15	Il Motiok, Site 5	Losheki	Il Motiok	0.47565	36.9661	42	Male	Chui	Male	2	years	24	No	n/a	n/a	No	n/a	n/a	n/a	n/a	Herding	Y	2	0	Y	Hospital	N	n/a	n/a	n/a		Dog
15	August	15	Il Motiok, Site 5	Losheki	Il Motiok	0.47565	36.9661	dnr	Male	Nguro	Male	3	years	36	No	n/a	n/a	No	n/a	n/a	n/a	n/a	Herding	N	dnr	dnr	N	n/a	N	n/a	n/a	n/a		Dog
15	August	15	Il Motiok, Site 5	Losheki	Il Motiok	0.47565	36.9661	35	Male	Naigiu	Female	3	years	36	No	n/a	n/a	No	n/a	n/a	Y	5	Herding/ Guarding	Y	3	0	N	n/a	Y	Dog	Long Ago	dnr		Dog
15	August	2015	Il Motiok, Site 5	Losheki	Il Motiok	0.47565	36.9661	12	Male	Fighter	Male	3			No	NA	NA	No	NA	NA	NA	NA	Guarding/ herding	Yes	1	1	No	NA	No	NA	NA	NA		Dog
15	August	2015	Il Motiok, Site 5	Losheki	Il Motiok	0.47565	36.9661	22	Male	Little goose	Female	2			No	NA	NA	No	NA	NA	No	No	Pet	No	1	1	No	NA	No	NA	NA	NA		Cat
15	August	2015	Il Motiok, Site 5	Losheki	Il Motiok	0.47565	36.9661	12	Male	Tommy	Male	2			No	NA	NA	No	NA	NA	NA	NA	Guarding	No	1		No	NA	No	NA	NA	NA		Dog
15	August	2015	Il Motiok, Site 5	Losheki	Il Motiok	0.47565	36.9661	12	Female	Puss	Female	7			No	NA	NA	No	NA	NA	Yes	Twice, 3 and 1	Ratter	No	2	1	No	NA	No	NA	NA	NA		Cat
15	August	2015	Il Motiok, Site 5	Losheki	Il Motiok	0.47565	36.9661	33	Male	Cheetah	Male	1			No	NA	NA	No	NA	NA	NA	NA	Guarding	Yes	1	?	No	NA	No	NA	NA	NA		Dog
15	August	2015	Il Motiok, Site 5	Losheki	Il Motiok	0.47565	36.9661	42	Male	Simba	Male	4			No	NA	NA	No	NA	NA	NA	NA	Herding	Yes	2		Yes	to hospital	No	NA	NA	NA		Dog
15	August	2015	Il Motiok, Site 5	Losheki	Il Motiok	0.47565	36.9661	27	Male	Tommy	Male	10			No	NA	NA	No	NA	NA	NA	NA	Guarding	Yes	2	?	No	NA	Yes	?	Community member			Dog
15	August	2015	Il Motiok, Site 5	Losheki	Il Motiok	0.47565	36.9661	15	Male	Simba	Male				No	NA	NA	No	NA	NA	NA	NA	Guarding	No	4	1	No	NA	No	NA	NA	NA		Dog
15	August	15	Il Motiok, Site 5	Losheki	Il Motiok			10	Male	Simba	Male	7 mon	mon	7	No	n/a	n/a	No	n/a	n/a	n/a	n/a	Herding/guarding	N	3	0	N	n/a	N	n/a	n/a	n/a		Dog
15	August	15	Il Motiok, Site 5	Losheki	Il Motiok			60	Female	Lokelis	Male	2	years	24	No	n/a	n/a	No	n/a	n/a	n/a	n/a	Home Dog	Y	3	0	N	n/a	Y	Dog	dnr	unknown		Dog
15	August	15	Il Motiok, Site 5	Losheki	Il Motiok			70	Male	Shukui	Male	3	years	36	No	n/a	n/a	No	n/a	n/a	n/a	n/a	Herding	Y	1	0	N	n/a	N	n/a	n/a	n/a		Dog
15	August	2015	Il Motiok, Site 6	Il Motiok	Il Motiok	0.46676	36.9416	79	Male	Chevy	Male	2			No	NA	NA	No	NA	NA	NA	NA	Herding	Yes	5	1	No	NA	No	NA	NA	NA		Dog
15	August	2015	Il Motiok, Site 6	Il Motiok	Il Motiok	0.46676	36.9416	79	Male	Simba	Male				No	NA	NA	No	NA	NA	NA	NA		Yes	5	1	No	NA	No	NA	NA	NA		Dog
15	August	2015	Il Motiok, Site 6	Il Motiok	Il Motiok	0.46676	36.9416	79	Male	Lolibomurt	Male				No	NA	NA	No	NA	NA	NA	NA		Yes	5	1	No	NA	No	NA	NA	NA		Dog
15	August	2015	Il Motiok, Site 6	Il Motiok	Il Motiok	0.46676	36.9416	79	Male	Nyausi	Female				No	NA	NA	No	NA	NA	Yes	5 times, 16 pups		Yes	5	1	No	NA	No	NA	NA	NA		Dog
15	August	15	Il Motiok, Site 7	Il Motiok	Il Motiok	0.47495	36.9221	20	Female	Njuri	Female	1	years	12	No	n/a	n/a	No	n/a	n/a	N	n/a	Herding/guarding	Y	dnr	dnr	N	n/a	N	n/a	n/a	n/a		Dog
15	August	15	Il Motiok, Site 7	Il Motiok	Il Motiok	0.47495	36.9221	18	Male	Cheetah	Male	2	years	24	No	n/a	n/a	No	n/a	n/a	n/a	n/a	Herding	N	3	0	N	n/a	Y	dnr	2015	Baba Ponoto		Dog
15	August	2015	Il Motiok, Site 7	Il Motiok	Il Motiok	0.47495	36.9221	15	Male	Puss	Male	8 months		8	No	NA	NA	No	NA	NA	NA	NA	Ratting	No	3	2	Yes	to hospital	No	NA	NA	NA		Cat
15	August	15	Il Motiok, Site 7	Il Motiok	Il Motiok	0.47495	36.9221	42	Female	Njuri	Male	4	years	48	No	n/a	n/a	No	n/a	n/a	n/a	n/a	guarding	Y	2	0	Y	dnr	Y	dnr	2015	Baba Ponoto		Dog
15	August	15	Il Motiok, Site 7	Il Motiok	Il Motiok	0.47495	36.9221	50	Male	Tommy	Male	9	years	96	No	n/a	n/a	No	n/a	n/a	n/a	n/a	Guarding	Y	3	0	Y	Hopistal	Y	Dog	2015	Son		Dog
15	August	2015	Il Motiok, Site 8	Il Motiok	Il Motiok	0.47589	36.892	40	Male	Chui	Male	7 months	months	7	No	NA	NA	No	NA	NA	na	nnna	Herding	Yes	1	?	No	NA	Yes	Hyena	5 yaers ago	Community member		Dog
15	August	2015	Il Motiok, Site 8	Il Motiok	Il Motiok	0.47589	36.892	31	Male	Simba	Male	8 months	months	8	No	NA	NA	No	NA	NA	NA	NA	Guarding/herding	Yes	1	1	Yes	to hospital	No	NA	NA	NA		Dog
15	August	2015	Il Motiok, Site 8	Il Motiok	Il Motiok	0.47589	36.892	32	Male	Nakeli	Male	7			No	NA	NA	No	NA	NA	Yes	twice, 3 and 4	Ratting	No	1	1	Yes	?	No	NA	NA	NA		Cat
15	August	2015	Il Motiok, Site 8	Il Motiok	Il Motiok	0.47589	36.892	70	Male	Nchur	Female	1			No	NA	NA	No	NA	NA	Yes	ONCE, 7 PUPS	Guarding	No	1		No	NA	No	NA	NA	NA		Dog
15	August	2015	Il Motiok, Site 8	Il Motiok	Il Motiok	0.47589	36.892	32	Male	Nachurr	Male	6			No	NA	NA	No	NA	NA	NA	NA	Guarding	Yes	2	1	Yes	to hospital	No	NA	NA	NA		Dog
15	August	15	Il Motiok, Site 9	Il Motiok	Il Motiok	0.48428	36.892	30	Female	Naju	Female	1	years	12	No	n/a	n/a	No	n/a	n/a	N	n/a	Herding	Y	1	0	N	n/a	N	n/a	n/a	n/a		Dog
15	August	15	Il Motiok, Site 9	Il Motiok	Il Motiok	0.48428	36.892	dnr	Male	Lokeky	Male	2	years	24	No	n/a	n/a	No	n/a	n/a	n/a	n/a	Herding	dnr	dnr	dnr	dnr	dnr	dnr	dnr	dnr	dnr		Dog
15	August	15	Il Motiok, Site 9	Il Motiok	Il Motiok	0.48428	36.892	dnr	Male	Simba	Male	3	years	36	No	n/a	n/a	No	n/a	n/a	n/a	n/a	Herding	N	3	0	N	n/a	N	n/a	n/a	n/a		Dog
15	August	2015	Il Motiok, Site 9	Il Motiok	Il Motiok	0.48428	36.892	27	Male	Belt	Male	1.5			No	NA	NA	No	NA	NA	NA	NA	Guarding/herding	Yes	1		Yes	to hospital	Yes	Leopard				Dog
19	Sep	15	Il Motiok, Site A	Il Motiok	Il Motiok			5	Male	Tommy	Male	2.5		30	No	NA	NA	N	NA	NA	NA	NA	Herding	No	2	1	No	NA	No	NA	NA	NA		Dog
19	Sep	15	Il Motiok, Site A	Il Motiok	Il Motiok			23	Male	Lukra	Male	dnr		DNR	No	NA	NA	N	NA	NA	NA	NA	Guarding/Herding	Yes	2	0	Yes	Hospital	Yes	Fox	2010	self	Person Bitten by Dog Later Died of Rabies	Dog
19	Sep	15	Il Motiok, Site A	Il Motiok	Il Motiok			53	Female	Masho	Male	3		36	No	NA	NA	N	NA	NA	NA	NA	Herding	Yes	5	0	Yes	Hospital	Yes	Hyena	2001	Kiteng-Male?		Dog
19	Sep	15	Il Motiok, Site A	Il Motiok	Il Motiok			15	Male	Puppy	Female	4 mon		4	No	NA	NA	N	NA	NA	NA	NA	herding	n	1	0	Yes	Hospital	Yes	hyena	2013	DNR		Dog
19	Sep	15	Il Motiok, Site A	Il Motiok	Il Motiok			25	Female	Pka	Male	1		12	No	NA	NA	N	NA	NA	NA	NA	Killing Mice	Yes	1	1	No	NA	No	NA	NA	NA		Cat
19	Sep	15	Il Motiok, Site A	Il Motiok	Il Motiok			40	Female	Charlie	Female	2.5		30	No	NA	NA	N	NA	NA	NA	NA	Herding	Yes	7	8	Yes	Hospital	Yes	Hyena and Cheetah	DNR	Relative		Dog
20	Sep	2015	Jua kali	Jua kali	Juakali			35	Male	Mto	female	6 mnths	Months	6	No	NA	NA	No	NA	NA	No	No	herding/guarding	yes	2	DNR	yes	Hopstitalised	No	NA	NA	NA		Dog
20	Sep	2015	Jua kali	Jua kali	Juakali			9	Male	California	male	6 mnths	Months	6	No	NA	NA	No	NA	NA	NA	NA	Guarding	No	2	DNR	no	NA	No	NA	NA	NA		Dog
20	Sep	2015	Jua kali	Jua kali	Juakali			10	Male	Simba	female	3 mnths	Months	3	No	NA	NA	No	NA	NA	NO	NO	Security	yes	1	DNR	yes	Hopstitalised	yes	Snake	In the past	friend		Dog
20	Sep	2015	Jua kali	Jua kali	Juakali			38	Male	Kujo	male	9	Year	108	yes	DNR	4 yrs ago	yes	DNR	Long ago	NA	NA	Guarding	yes	2	0	yes	Hopstitalised	yes	lion	long ago	Father to the respondent		Dog
20	Sep	2015	Jua kali	Jua kali	Juakali			12	Male	Tarian	female	3	Year	36	yes	DNR	2014	yes	DNR	2014	yes	once; 5	Guarding	yes	1	0	yes	Hopstitalised	No	NA	NA	NA		Dog
20	Sep	2015	Jua kali	Jua kali	Juakali			45	Male	Jim	female	3	Year	36	No	NA	NA	yes	DNR	2015-04-01	No	No	Guarding	yes	2	DNR	yes	Hopstitalised	No	NA	NA	NA		Dog
20	Sep	2015	Jua kali	Jua kali	Juakali			45	Male	Simba	male	4	Year	48	No	NA	NA	yes	DNR	2015-04-01	No	No	Guarding	yes	2	DNR	yes	Hopstitalised	No	NA	NA	na		Dog
20	Sep	2015	Jua kali	Jua kali	Juakali			40	female	Kirimo	male	3	Year	36	No	NA	NA	No	NA	NA	NA	NA	Guarding	yes	3	DNR	yes	Hopstitalised	No	NA	NA	NA		Dog
20	Sep	2015	Jua kali	Jua kali	Juakali			40	female	Miguri	female	4	Year	48	No	NA	NA	No	NA	NNA	NA	NA	Guarding	yes	3	DNR	yes	Hopstitalised	No	NA	NA	NA		Dog
20	Sep	2015	Jua kali	Jua kali	Juakali			40	female	Mukse	male	4	Year	48	No	NA	NA	No	NA	NA	NA	NA	Guarding	yes	3	DNR	yes	Hopstitalised	No	NA	NA	NA		Dog
20	Sep	2015	Jua kali	Jua kali	Juakali			22	Male	Simba	male	4	Year	48	yes	rabies	2013	No	NA	NA	NA	NA	Guarding	No	1	0	no	NA	No	NA	NA	NA		Dog
20	Sep	2015	Jua kali	Jua kali	Juakali			14	Male	poppy	female	DNR			yes	rabies	2013	No	NA	NA	yes	Twice; 7 and 10	Guarding	No	3	1	no	NA	No	NA	NA	NA		Dog
20	Sep	2015	Jua kali	Jua kali	Juakali			55	Male	Poppy	female	3	Year	36	No	NA	NA	No	NA	NA	NA	NA	Guarding	yes	2	0	no	NA	No	NA	NA	NA		Dog
20	Sep	2015	Jua kali	Jua kali	Juakali			27	Male	Tommy	male	5 mths	Months	5	No	NA	NA	No	NA	NA	NA	NA	Guarding	yes	1	0	no	NA	No	NA	NA	NA		Dog
20	Sep	2015	Jua kali	Jua kali	Juakali			14	Male	Popee	female	1	Year	12	No	NA	NA	No	NA	NA	yes	Twice; 7 and 7	Home	yes	2	0	no	NA	No	NA	NA	NA		Dog
20	Sep	2015	Jua kali	Jua kali	Juakali			19	female	Kihy	female	3	Year	36	No	NA	NA	No	NA	NA	yes	Once; 3	Pet	No	DNR	1	no	NA	No	NA	NA	NA		cat
20	Sep	2015	Jua kali	Jua kali	Juakali			12	Male	Pussy	female	9 mnths	Months	9	No	NA	NA	No	NA	NA	NO	NO	Pet	No	DNR	1	yes	Hopstitalised	No	NA	NA	NA		Cat
20	Sep	2015	Jua kali	Jua kali	Juakali			35	female	Mary	female	3	Year	36	No	NA	NA	No	NA	NA	yes	Once; 3	Pet	yes	0	4	no	NA	No	NA	NA	NA		Cat
20	Sep	2015	Jua kali	Jua kali	Juakali			35	female	Pussy	female	8 mnths	Months	8	No	NA	NA	No	NA	NA	NO	NO	Control rats	yes	0	1	no	NA	No	NA	NA	NA		Cat
20	Sep	2015	Karionga	Karionga	Nanyuki			17	Male	Kijana	male	4	Year	48	yes	DNR	2012	yes	DNR	1 yr ago	NA	NA	Herding	yes	6	0	yes	Hopstitalised	yes	leopard	2014	friend		Dog
20	Sep	2015	Karionga	Karionga	Nanyuki			17		chui	male	5	Year	60	yes	DNR	2012	yes	DNR	1 yr ago	NA	NA	Herding	yes	6	0	yes	Hopstitalised	yes	leopard	2014	friend		Dog
20	Sep	2015	Karionga	Karionga	Nanyuki			17		Tusker	female	2	Year	24	yes	DNR	2012	yes	DNR	1 yr ago	NO	NO	herding	yes	6	0	yes	Hopstitalised	yes	leopard	2014	friend		Dog
20	Sep	2015	Karionga	Karionga	Nanyuki			17		Miko	female	3	Year	36	yes	DNR	2012	yes	DNR	1 yr ago	yes	7 pup	herding	yes	6	0	yes	Hopstitalised	yes	leopard	2014	friend		Dog
20	Sep	2015	Karionga	Karionga	Nanyuki			17		Mocho	female	4	Year	48	yes	DNR	2012	yes	DNR	1 yr ago	yes	5 pup	herding	yes	6	0	yes	Hopstitalised	yes	leopard	2014	friend		Dog
20	Sep	2015	Karionga	Karionga	Nanyuki			17		Maskio	male	3	Year	36	yes	DNR	2012	yes	DNR	1 yr ago	NA	NA	herding	yes	6	0	yes	Hopstitalised	yes	leopard	2014	friend		Dog
20	Sep	2015	Karionga	Karionga	Nanyuki			29	female	Bono	male	9	Year	108	yes	DNR	2015	No	NA	NA	NA	NA	Guard	yes	1	DNR	yes	Hopstitalised	No	NA	NA	NA		Dog
20	Sep	2015	Karionga	Karionga	Nanyuki			35	female	Poppy	male	3	Year	36	yes	DNR	2013	No	NA	NA	NA	NA	Guard	yes	2	1	yes	Hopstitalised	No	NA	NA	NA		Dog
20	Sep	2015	Karionga	Karionga	Nanyuki			40	Male	Jeki	male	9	Year	108	yes	DNR	2013	No	NA	NA	NA	NA	Guard	yes	2	0	no	NA	No	NA	NA	NA		Dog
20	Sep	2015	Karionga	Karionga	Nanyuki			13	Male	Pop	male	3 mnths	Months	3	No	NA	NA	yes	DNR	2014-04-01	NA	NA	Guard	yes	1	1	no	NA	No	NA	NA	NA		Dog
20	Sep	2015	Karionga	Karionga	Nanyuki			45	female	Bleffy	female	5 mnths	Months	5	No	NA	NA	yes	Dewormer	Last weeek	NO	NO	Herding	yes	6	1	no	NA	No	NA	NA	NA		Dog
20	Sep	2015	Karionga	Karionga	Nanyuki			45	female	Brocco	female	6 mnths	Months	6	No	NA	NA	yes	Dewormer	Last weeek	NO	NO	Herding	yes	6	1	no	NA	No	NA	NA	NA		Dog
20	Sep	2015	Karionga	Karionga	Nanyuki			36	Male	Chaka	male	4	Year	48	yes	rabies	2014	yes	Dewormer	last month	NA	NA	Guarding	yes	1	1	no	NA	No	NA	NA	NA		Dog
20	Sep	2015	Karionga	Karionga	Nanyuki			38	Male	Shimba	female	4 mnths	Months	4	No	NA	NA	No	NA	NA	NA	NA	Guarding	yes	1	0	no	NA	No	NA	NA	NA		Dog
20	Sep	2015	Karionga	Karionga	Nanyuki			13	Male	Simba	female	3	Year	36	yes	rabies	2014	yes	Dewormer	DNR	no	no	Guarding	yes	3	1	no	NA	No	NA	NA	NA		Dog
20	Sep	2015	Karionga	Karionga	Nanyuki			40	Male	Poppy	female	1.5	Year	18	yes	rabies	2014	yes	Dewormer	3 mnths ago	yes	thrice	Guarding	yes	5	0	no	NA	No	NA	NA	NA		Dog
20	Sep	2015	Karionga	Karionga	Nanyuki			40	Male	Shimba	female	1.5	Year	18	yes	rabies	2014	yes	Dewormer	3 mnths ago	yes	NA	Guarding	yes	5	0	no	NA	No	NA	NA	NA		Dog
20	Sep	2015	Karionga	Karionga	Nanyuki			40	Male	Tusker	male	1	Year	12	yes	rabies	2014	yes	Dewormer	3 mnths ago	yes	twicr	Guarding	yes	5	0	no	NA	No	NA	NA	NA		Dog
20	Sep	2015	Karionga	Karionga	Nanyuki			40	Male	Raster	female	2	Year	24	yes	rabies	2014	yes	Dewormer	3 mnths ago	yes	twice	Guarding	yes	5	0	no	NA	No	NA	NA	NA		Dog
20	Sep	2015	Karionga	Karionga	Nanyuki			40	Male	Simba	female	1	Year	12	yes	rabies	2014	yes	Dewormer	3 mnths ago	yes	twice	Guarding	yes	5	0	no	NA	No	NA	NA	NA		Dog
20	Sep	2015	Karionga	Karionga	Nanyuki			40	female	Chimmy	female	3 mnths	Months	3	No	NA	NA	No	NA	NA	NA	NA	Guarding	yes	2	0	no	NA	No	NA	NA	NA		Dog
20	Sep	2015	Karionga	Karionga	Nanyuki			21	female	Sam	female	2	Year	24	yes	rabies	2014	yes	Dewormer	DNR	yes	once; 6	Guarding	yes	9	0	no	NA	No	NA	NA	NA		Dog
20	Sep	2015	Karionga	Karionga	Nanyuki			41	Male	Bosco	male	2 mnths	Months	2	No	NA	NA	No	NA	NA	NA	NA	Guarding	yes	4	0	no	NA	No	NA	NA	NA		Dog
20	Sep	2015	Karionga	Karionga	Nanyuki			41	Male	Peter	female	2 mnths	Months	2	No	NA	NA	No	NA	NA	NA	NA	Guarding	yes	4	0	no	NA	No	NA	NA	NA		Dog
20	Sep	2015	Karionga	Karionga	Nanyuki			41	Male	Janet	female	3	Year	36	yes	rabies	2014	No	NA	NA	yes	Thrice; 3,4 and 7	Guarding	yes	4	0	no	NA	No	NA	NA	NA		Dog
20	Sep	2015	Karionga	Karionga	Nanyuki			47	Male	Poppy	female	3	Year	36	yes	rabies	2013	No	NA	NA	yes	Twice; 5 and 5	Guarding	yes	2	0	no	NA	No	NA	NA	NA		Dog
20	Sep	2015	Karionga	Karionga	Nanyuki			48	Male	Kadaddy	male	6	Year	72	yes	rabies	2014	yes	Dewormer	2015-07-01	NA	NA	Guarding	yes	2	1	yes	Hopstitalised	No	NA	NA	NA		Dog
20	Sep	2015	Karionga	Karionga	Nanyuki			48	Male	Kadaddy	male	7 mnths	Months	7	yes	rabies	2014	yes	Dewormer	2015-07-01	NA	NA	Guarding	yes	2	1	yes	Hopstitalised	No	NA	NA	NA		Dog
20	Sep	2015	Karionga	Karionga	Nanyuki			13	Male	Mula	female	1	Year	12	No	NA	NA	No	NA	NA	NA	NA	Herding	yes	1	0	yes	Hopstitalised	No	NA	NA	NA		Dog
20	Sep	2015	Karionga	Karionga	Nanyuki			10	Male	Amin	male	5 mnths	Months	5	No	NA	NA	No	NA	NA	NA	NA	Guarding	yes	1	1	yes	Hopstitalised	No	NA	NA	NA		Dog
20	Sep	2015	Karionga	Karionga	Nanyuki			13	Male	Lex	male	3 mnths	Months	3	No	NA	NA	No	NA	NA	NA	NA	Guarding	yes	3	1	no	NA	No	NA	NA	NA		Dog
20	Sep	2015	Karionga	Karionga	Nanyuki			60	female	Pusii	female	3	Year	36	yes	DNR	2013	yes	DNR	Last month	yes	twice; 4 and 5	Guarding	yes	1	1	no	NA	No	NA	NA	NA		Dog
20	Sep	2015	Karionga	Karionga	Nanyuki			30	Male	Taranda	male	6 mnths		6	No	NA	NA	No	NA	NA	NA	NA	Security	yes	2	DNR	no	NA	No	NA	NA	NA		Dog
20	Sep	2015	Karionga	Karionga	Nanyuki			13	Male	Tim	female	2		24	yes	DNR	2013	No	NA	NA	NO	NO	Security	yes	1	bn	no	NA	No	NA	NA	NA		Dog
20	Sep	2015	Karionga	Karionga	Nanyuki			45	Male	Brune	male	7 mnths		7	No	NA	NA	No	NA	NA	NA	NA	Security	yes	3	DNR	no	NA	No	NA	NA	NA		Dog
20	Sep	2015	Karionga	Karionga	Nanyuki			13	Male	Flora	female	4		48	yes	DNR	last year	No	NA	NA	NA	NA	Guarding	yes	3	1	no	NA	No	NA	NA	NA		Dog
19	Sep	15	Karionga	Karionga	Nanyuki			37	Female	Poppy	Male	dnr		DNR	No	NA	NA	N	NA	NA	NA	NA	Security	Yes	1	0	Yes	Hospital	No	NA	NA	NA		Dog
20	Sep	15	Karionga	Karionga	Nanyuki			51	Female	Puppy	Female	dnr		DNR	Yes	DNR	DNR	N	NA	NA	2	DNR	Guarding	No	2	2	Yes	Hospital	No	NA	NA	NA		Dog
19	Sep	15	Karionga	Karionga	Nanyuki			64	Male	puppy	Female	dnr		DNR	Yes	DNR	DNR	N	NA	NA	1	9	Guarding	No	2	2	No	NA	No	NA	NA	NA		Dog
19	Sep	15	Karionga	Karionga	Nanyuki			37	Male	Tusker	Female	dnr		DNR	No	NA	NA	N	NA	NA	0	NA	Guarding	Yes	3	0	Yes	Hospital	No	NA	NA	NA		Dog
20	Sep	15	Karionga	Karionga	Nanyuki			13	Male	Minny	Female	7		84	Yes	DNR	2014	Y	DNR	2014	2	7,7	Guarding	Yes	2	1	No	NA	No	NA	NA	NA		Dog
20	Sep	15	Karionga	Karionga	Nanyuki			16	Male	Tembest	Male	1		12	No	NA	NA	Y	DNR	2015	NA	NA	Guarding	Yes	2	0	No	NA	No	NA	NA	NA		Dog
20	Sep	15	Karionga	Karionga	Nanyuki			21	Female	Koris	Female	1.5		18	Yes	DNR	DNR	Y	DNR	2015-08-01	2	6,7	Guarding	Yes	2	1	No	NA	No	NA	NA	NA		dog
20	Sep	15	Karionga	Karionga	Nanyuki			21	Female	Alex	Male	10 mon		10	No	NA	NA	Y	DNR	2015-09-01	NA	NA	Guarding	Yes	2	1	No	NA	No	NA	NA	NA		dog
20	Sep	15	Karionga	Karionga	Nanyuki			13	Male	Tusker	Male	7 mon		7	No	NA	NA	N	NA	NA	NA	NA	Guarding	Yes	3	0	Yes	Hospita	Yes	Hyena	2013	Neighbor		Dog
20	Sep	15	Karionga	Karionga	Nanyuki			39	Male	simba	Male	4		48	y	DNR	DNR	Y	Tablet	2013	NA	NA	Guarding	Yes	2	0	No	NA	No	NA	NA	NA		Dog
20	Sep	15	Karionga	Karionga	Nanyuki			13	Female	Puppy	Female	3		36	No	NA	NA	N	NA	NA	1	6	Guarding	Yes	1	0	No	NA	No	NA	NA	NA		Dog
20	Sep	15	Karionga	Karionga	Nanyuki			14	Female	Puppy	Female	1.5		18	No	NA	NA	N	NA	NA	1	6	Guarding	Yes	1	1	No	NA	No	NA	NA	NA		Dog
20	Sep	15	Karionga	Karionga	Nanyuki			35	Male	Kandadis	Male	5		60	No	NA	NA	N	NA	NA	NA	NA	Guarding	Yes	2	1	No	NA	No	NA	NA	NA		Dog
20	Sep	15	Karionga	Karionga	Nanyuki			36	Male	Simba	Male	1		12	No	NA	NA	N	NA	NA	NA	NA	Guarding	Yes	2	1	No	NA	No	NA	NA	NA		Dog
20	Sep	15	karionga	karionga	Nanyuki			60	Female	Simba	Male	4		48	No	NA	NA	N	NA	NA	NA	NA	Guarding	Yes	2	1	No	NA	No	NA	NA	NA		Dog
20	Sep	15	Karionga	Karionga	Nanyuki			22	Female	Jimmy	Female	2		24	No	NA	NA	N	NA	NA	NA	NA	Home Guard	Yes	1	0	No	NA	No	NA	NA	NA		Dog
20	Sep	15	Karionga	Karionga	Nanyuki			40	Male	Papi	Female	2		24	No	NA	NA	N	NA	NA	NA	NA	Home Guard	Yes	4	0	No	NA	No	NA	NA	NA		Dog
20	Sep	15	Karionga	Karionga	Nanyuki			15	Male	Tuck	Female	2		24	Yes	DNR	2014	Y	NA	2014	N/a	NA	Guarding	Yes	3	0	No	NA	No	NA	NA	NA		dog
20	Sep	15	Karionga	Karionga	Nanyuki			17	Male	Kaunga	Female	7		84	Yes	DNR	DNR	Y	DNR	DNR	NA	NA	Herding	Yes	4	0	No	NA	No	NA	NA	NA		Dog
20	Sep	15	Karionga	Karionga	Nanyuki			18	Male	Rose	Female	1 mon		1	No	NA	NA	N	NA	NA	NA	NA	Herding	Yes	4	0	No	NA	No	NA	NA	NA		Dog
20	Sep	15	Karionga	Karionga	Nanyuki			19	Male	John	Female	1 mon		1	No	NA	NA	N	NA	NA	NA	NA	Herding	Yes	4	0	No	NA	No	NA	NA	NA		Dog
20	Sep	15	Karionga	Karionga	Nanyuki			35	Male	Tusker	Female	5		60	Yes	DNR	DNR	N	NA	NA	NA	NA	Herding/Guarding	Yes	4	1	Yes	Hospital	No	NA	NA	NA		Dog
20	Sep	15	Karionga	Karionga	Nanyuki			36	Male	Catrina	Female	6		72	Yes	DNR	DNR	N	NA	NA	NA	NA	Herding/Guarding	Yes	4	1	Yes	Hospital	No	NA	NA	NA		Dog
20	Sep	15	Karionga	Karionga	Nanyuki			7	Male	Laex	Male	4 mon		4	No	NA	NA	N	NA	NA	NA	NA	Guarding	No	1	0	Yes	Hospital	No	NA	NA	NA		dog
20	Sep	15	Karionga	Karionga	Nanyuki			14	Male	Bosco	Female	3		36	Yes	DNR	2014	Y	DNR	DNR	NA	NA	Guarding	Yes	2	1	No	NA	No	NA	NA	NA		Dog
20	Sep	15	Karionga	Karionga	Nanyuki			15	Male	Puppy	Male	2		24	Yes	DNR	DNR	Y	DNR	DNR	NA	NA	Guarding	Yes	2	1	No	NA	No	NA	NA	NA		Dog
20	Sep	15	Karionga	Karionga	Nanyuki			3	Male	Puppy	Female	4 mon		4	No	NA	NA	N	NA	NA	NA	NA	Guarding	Yes	1	1	Yes	Hospital	No	NA	NA	NA		Dog
20	Sep	15	Karionga	Karionga	Nanyuki			25	Male	simba	Female	25		30	No	NA	NA	N	NA	NA	NA	NA	Home Dog	No	1	0	No	NA	No	NA	NA	NA		Dog
20	Sep	15	Karionga	Karionga	Nanyuki			14	Male	Rangers	Female	2		24	Yes	NA	2014	Y	DNR	DNR	NA	NA	Guarding	Yes	1	0	Yes	Hospital	No	NA	NA	NA		Dog
20	Sep	15	Karionga	Karionga	Nanyuki			67	Male	Tegi	Male	4		48	Yes	DNR	2014	Y	DNR	DNR	NA	NA	Guarding	Yes	1	0	No	NA	No	NA	NA	NA		dog
20	Sep	15	Karionga	Karionga	Nanyuki			23	Female	Bosco	Female	3		36	No	NA	NA	N	NA	NA	NA	NA	Security	Yes	2	0	No	NA	No	NA	NA	NA		Dog
20	Sep	15	Karionga	Karionga	Nanyuki			24	Female	Melvin	Male	1.5		18	No	NA	NA	N	NA	NA	NA	NA	Security	Yes	2	0	No	NA	No	NA	NA	NA		Dog
20	Sep	15	Karionga	Karionga	Nanyuki			47	Male	Puppy	Male	5		60	Yes	NA	2013	N	NA	NA	NA	NA	Security	Yes	2	0	No	NA	No	NA	NA	NA		Dog
20	Sep	15	Karionga	Karionga	Nanyuki			14	Male	Tommy	Male	4		48	Yes	NA	2013	N	NA	NA	NA	NA	Security	Yes	1	1	No	NA	No	NA	NA	NA		Dog
20	Sep	2015	Karionga	Karionga	Nanyuki			18	Male	Kitty	female	3		36	No	NA	NA	No	NA	NA	yes	Once; 3	Pet	No	DNR	4	no	NA	No	NA	NA	NA		Cat
16	August	15	Koija, Site 1	Koija	Koija	0.5583	36.905	65	Male	Kanyau	Female	2 yr	yr	24	No	n/a	n/a	N	n/a	n/a	Y	2	Catching Mice	Y	1	0	N	n/a	N	n/a	n/a	n/a		Cat
16	August	15	Koija, Site 1	Koija	Koija	0.5583	36.905	32	Female	Goose	Male	3 yr	yr	36	No	n/a	n/a	N	n/a	n/a	n/a	n/a	Eating mice/snakes		4	1	Y	Hospital	Y	Lion	dnr	Friend in Kimanjo		Cat
16	August	2015	Koija, Site 1	Koija	Koija	0.5583	36.905	?	NA	Poppy	Male	1			No	NA	NA	NY	?	?	NA	NA	Herding	Yes	1	0	Yes	to hospital	Yes	Lion	?	?		Cat
16	August	2015	Koija, Site 1	Koija	Koija	0.5583	36.905	14	Male	Charlie	Male	2			No	NA	NA	No	NA	NA	NA	NA	eat snakes	Yes	2	1	No	NA	No	NA	NA	NA		CAT
18	August	2015	Koija, Site 1	Koija	Koija			40	Female	Saikrok	Male	2.5			No	n/a	n/a	No	n/a	n/a	n/a	n/a	Herding	Y	1	0	N	n/a	N	n/a	n/a	n/a		Dog
16	August	15	Koija, Site 1	Koija	Koija	0.5583	36.905	60	Male	Simba	Male	6 mon	mon	6	No	n/a	n/a	No	n/a	n/a	n/a	n/a	Guarding	Y	1	1	N	n/a	N	n/a	n/a	n/a		Dog
16	August	15	Koija, Site 1	Koija	Koija	0.5583	36.905	6	Female	Rambo	Male	10 yr	yr	120	No	n/a	n/a	No	n/a	n/a	n/a	n/a	Gaurding/Herding	Y	2	1	N	n/a	N	n/a	n/a	n/a		Dog
16	August	15	Koija, Site 1	Koija	Koija	0.5583	36.905	20	Female	Njuri	Female	2			No	n/a	n/a	No	n/a	n/a	n/a	n/a	Guarding	Y	1	1	N	n/a	N	n/a	n/a	n/a		Dog
16	August	15	Koija, Site 1	Koija	Koija	0.5583	36.905	70+	Male	Chukui	Female	2			No	n/a	n/a	No	n/a	n/a	N	n/a	Guarding	Y	2	0	N	n/a	Y	Dog	2014	Community member		Dog
16	August	15	Koija, Site 1	Koija	Koija	0.5583	36.905	70+	Male	Yessa	Male	3			No	n/a	n/a	No	n/a	n/a	n/a	n/a	Guarding	Y	2	0	N	n/a	Y	Dog	2014	Community member		Dog
16	August	15	Koija, Site 1	Koija	Koija	0.5583	36.905	43	Female	Piripiri	Male	5			No	n/a	n/a	No	n/a	n/a	n/a	n/a	Herding	Y	1	0	Y	Hospital	Y	Dog	2015	Son		Dog
16	August	2015	Koija, Site 1	Koija	Koija	0.5583	36.905	36	Male	Njogu	?	2			Yes	?	Last year	Yes	?	When a puppy	NA	NA	Guarding	Yes	1	NA	No	NA	Yes	Dog	Rumuruti	?		Dog
16	August	2015	Koija, Site 1	Koija	Koija	0.5583	36.905	10	Male	Simba	Female	2			No	NA	NA	No	NA	NA	NO	NA	Guarding	No	2	NA	No	NA	No	NA	NA	NA		Dog
16	August	2015	Koija, Site 1	Koija	Koija	0.5583	36.905	10	Male	Tiger	Female	2			No	NA	NA	No	NA	NA	Yes	All died	Guarding/Herding	No	1	Yes	Dog	Hospital and post exposure	No	NA	NA	NA		Dog
16	August	2015	Koija, Site 1	Koija	Koija	0.5583	36.905	14	Male	Lokuri	Male	4			No	NA	NA	No	NA	NA	NA	No	Guarding/herding	Yes	1	1	No	NA	No	NA	NA	NA		Dog
18	August	2015	Koija, Site 2	Koija	Koija			7	Female	Puppy	Female	dnr			No	n/a	n/a	No	n/a	n/a	n/a	n/a	dnr	dnr	dnr	dnr	dnr	dnr	dnr	dnr	dnr	dnr	dnr	Dog
16	August	15	Koija, Site 3	Koija	Koija	0.55071	36.8954	60	Female	Pussy	Male	2			No	n/a	n/a	N	n/a	n/a	N	n/a	Guarding	Y	1	1	N	n/a	Y	Dog	2015	Community member		Cat
16	August	15	Koija, Site 3	Koija	Koija	0.55071	36.8954	60	Female	Nagura	Female	1.5			No	n/a	n/a	No	n/a	n/a	N	n/a	Guarding	Y	1	1	N	n/a	Y	Dog	2015	Community member		Dog
16	Aug	2015	Koija, Site 4	Koija	Koija	0.54251	36.9007	20	Female	Puss	Male	4 years	years	48	No	No	No	No	No	No	-		Killing snakes and rats on the house	Yes	1	1	Yes	Went to hospital	No	NA	NA		The owner herself was bitten	Cat
16	August	15	Koija, Site 4	Koija	Koija	0.54251	36.9007	60	Female	Puss	Male	1 yr	yr	12	NO	n/a	n/a	N	n/a	n/a	n/a	n/a	Killing Snakes and Rats	Y	1	1	N	n/a	Y	Snake	dnr	Interviewee		Cat
16	August	15	Koija, Site 4	Koija	Koija	0.54251	36.9007	61	Female	Blue	Female	2 yr	yr	24	No	n/a	n/a	N	n/a	n/a	Y	3	Eating Mice	Y	5	1	Y	Hospital	N	n/a	n/a	n/a		Cat
16	August	15	Koija, Site 4	Koija	Koija	0.54251	36.9007	60	Female	Kukui	Female	>5 yr	yr	60	No	n/a	n/a	No	n/a	n/a	n/a	n/a	Guarding	Y	5	1	Y	Hospital	N	n/a	n/a	n/a	Same boma as Antony	Dog
16	August	15	Koija, Site 4	Koija	Koija	0.54251	36.9007	32	Male	Kanya	dnr	1 yr	yr	12	No	n/a	n/a	No	n/a	n/a	n/a	n/a	Herding	Y	5	0	Y	Hospital	N	n/a	n/a	n/a	Same boma as Susana	Dog
16	August	15	Koija, Site 4	Koija	Koija	0.54251	36.9007	20	Female	Shuma	Male	2 yr	yr	24	No	n/a	n/a	Yes	dnr	dnr	n/a	n/a	Guarding/Herding	Y	1	0	Y	Hospital	N	n/a	n/a	n/a		Dog
16	August	15	Koija, Site 4	Koija	Koija	0.54251	36.9007	28	Male	Unchukuru	Male	3 yr	yr	36	No	n/a	n/a	No	n/a	n/a	n/a	n/a	Guard	Y	1	1	Y	Hospital	Y	Hyena	dnr	Community Member		Dog
16	August	15	Koija, Site 4	Koija	Koija	0.54251	36.9007	60	Female	Piki	Female				No	n/a	n/a	No	n/a	n/a	N	n/a	Herding	Y	1	0	Y	Hospital	Y	Hyena	dnr	Community Member		Dog
16	August	15	Koija, Site 5	Ilmonishoi	Koija	0.51099	36.9305	22	Male	Kuri	Female	2 mon	mon	2	No	n/a	n/a	No	n/a	n/a	dnr	dnr	Security	N	3	0	N	n/a	Y	Dog	dnr	Friend from Koija	Taken to hospital	Dog
16	August	15	Koija, Site 5	Ilmonishoi	Koija	0.51099	36.9305	21	Female	Sakiro	Male	1			No	n/a	n/a	No	n/a	n/a	n/a	n/a	Home Dog	N	2	0	N	n/a	N	n/a	n/a	n/a		Dog
16	August	15	Koija, Site 5	Ilmonishoi	Koija	0.51099	36.9305	8	Female	Danger	Male	1			No	n/a	n/a	No	n/a	n/a	n/a	n/a	Herding	N	7	0	N	n/a	Y	Dog	dnr	Friend	Taken to hospital	Dog
16	August	15	Koija, Site 5	Ilmonishoi	Koija	0.51099	36.9305	22	Male	John	Male	1			No	n/a	n/a	No	n/a	n/a	n/a	n/a	Security	N	3	0	N	n/a	Y	Dog	dnr	Friend from Koija	Taken to hospital	Dog
16	August	15	Koija, Site 5	Ilmonishoi	Koija	0.51099	36.9305	7	Male	Tiger	Male	1.5			No	n/a	n/a	No	n/a	n/a	n/a	n/a	Herding	Y	10	0	N	n/a	Y	Dog	2014	dnr	Taken to hospital	Dog
16	August	15	Koija, Site 5	Ilmonishoi	Koija	0.51099	36.9305	>50	Male	Auhalo	Male	1.7			No	n/a	n/a	No	n/a	n/a	n/a	n/a	Herding	N	2	0	N	n/a	Y	Dog	2014	dnr		Dog
16	August	15	Koija, Site 5	Ilmonishoi	Koija	0.51099	36.9305	>40	Male	Shukyi	Male	1.7			No	n/a	n/a	No	n/a	n/a	n/a	n/a	Herding	N	1	0	N	n/a	N	n/a	n/a	n/a	n/a	Dog
16	August	15	Koija, Site 5	Ilmonishoi	Koija	0.51099	36.9305	>50	Male	Fighter	Male	2			No	n/a	n/a	No	n/a	n/a	n/a	n/a	Herding	N	2	0	N	n/a	Y	Dog	2014	dnr		Dog
16	August	15	Koija, Site 5	Ilmonishoi	Koija	0.51099	36.9305	>50	Male	Simba	Male	2.5			No	n/a	n/a	No	n/a	n/a	n/a	n/a	Herding	Y	1	0	N	n/a	Y	Dog	2015	Friend	Taken to hospital	Dog
16	August	15	Koija, Site 5	Ilmonishoi	Koija	0.51099	36.9305	21	Female	Lukrani	Male	5			No	n/a	n/a	No	n/a	n/a	n/a	n/a	Home Dog	N	2	0	N	n/a	N	n/a	n/a	n/a		Dog
16	August	15	Koija, Site 5	Ilmonishoi	Koija	0.51099	36.9305	>30	Female	Kwi	Male	5			No	n/a	n/a	No	n/a	n/a	n/a	n/a	Home Dog	Y	1	0	N	n/a	N	n/a	n/a	n/a		Dog
16	August	15	Koija, Site 5	Ilmonishoi	Koija	0.51099	36.9305	28	Male	Sili	Female	6			No	n/a	n/a	No	n/a	n/a	Y	2	Herding/ Guarding	Y	1	0	N	n/a	N	n/a	n/a	n/a	Litter Died	Dog
16	August	15	Koija, Site 5	Ilmonishoi	Koija	0.51099	36.9305	22	Male	Tybeless	Male	7			No	n/a	n/a	No	n/a	n/a	n/a	n/a	Security	N	3	0	N	n/a	Y	Dog	dnr	Friend from Koija	Taken to hospital	Dog
16	August	15	Koija, Site 5	Ilmonishoi	Koija	0.51099	36.9305	7	Male	Tiger	Female	<1			No	n/a	n/a	No	n/a	n/a	N	n/a	Boma	N	1	0	N	n/a	N	n/a	n/a	n/a		Dog
16	August	15	Koija, Site 5	Ilmonishoi	Koija	0.51099	36.9305	26	Female	Kurra	Male	dnr			No	n/a	n/a	No	n/a	n/a	n/a	n/a	Security/Herding	Y	1	0	N	n/a	Y	Leopard	2005	Lemanius- community Member		Dog
16	August	15	Koija, Site 5	Ilmonishoi	Koija	0.51099	36.9305	9	Female	Socks	Female	dnr			No	n/a	n/a	No	n/a	n/a	N	n/a	Security/Herding	N	2	0	N	n/a	N	n/a	n/a	n/a		Dog
16	August	15	Koija, Site 5	Ilmonishoi	Koija	0.51099	36.9305	56	Male	Simba	Male	dnr			No	n/a	n/a	No	n/a	n/a	n/a	n/a	Security/Herding	N	1	1	N	n/a	N	n/a	n/a			Dog
16	August	15	Koija, Site 5	Ilmonishoi	Koija	0.51099	36.9305	50	Female	Mantis	Male	dnr			No	n/a	n/a	No	n/a	n/a	dnr	n/a	Security/Herding	Y	1	0	Y	hospital	N	n/a	n/a	n/a		Dog
16	August	15	Koija, Site 5	Ilmonishoi	Koija	0.51099	36.9305	30	Male	Digi	Male	dnr			No	n/a	n/a	No	n/a	n/a	n/a	n/a	Security/Herding	Y	3	0	N	n/a	Y	Cat	2012	Community member	Taken to hospital	Dog
16	August	15	Koija, Site 5	Ilmonishoi	Koija	0.51099	36.9305	45	Male	Simba	Male	dnr			No	n/a	n/a	No	n/a	n/a	n/a	n/a	Security/Herding	Y	1	0	N	n/a	N	n/a	n/a	n/a		Dog
16	August	15	Koija, Site 5	Ilmunishoi	Koija	0.51099	36.9305	9	Female	Sinopia	Female	7 mon	mon	7	No	n/a	n/a	No	n/a	n/a	N	n/a	dnr	Y	1	0	N	n/a	N	n/a	n/a	n/a		Dog
16	August	15	Koija, Site 5	Ilmunishoi	Koija	0.51099	36.9305	32	Male	Simba	Male	8 mon	mon	8	No	n/a	n/a	No	n/a	n/a	n/a	n/a	Guarding/Herding	N	2	0	N	n/a	N	n/a	n/a	n/a		Dog
16	August	15	Koija, Site 5	Ilmunishoi	Koija	0.51099	36.9305	10	Male	Shita	Male	2 yr	yr	24	No	n/a	n/a	No	n/a	n/a	n/a	n/a	Guiding/Herding	N	1	0	N	n/a	N	n/a	n/a	n/a		Dog
16	August	15	Koija, Site 5	Ilmunishoi	Koija	0.51099	36.9305	31	Male	Dio	Male	2 yr	yr	24	No	n/a	n/a	No	n/a	n/a	n/a	n/a	Guarding	Y	2	1	N	n/a	N	n/a	n/a	n/a		Dog
16	August	15	Koija, Site 5	Ilmunishoi	Koija	0.51099	36.9305	31	Male	Sheep	Male	2 yr	yr	24	No	n/a	n/a	No	n/a	n/a	n/a	n/a	Guarding	Y	2	1	N	n/a	N	n/a	n/a	n/a		Dog
16	August	15	Koija, Site 5	Ilmunishoi	Koija	0.51099	36.9305	45	Male	Sirius	Male	2 yr	yr	24	No	n/a	n/a	No	n/a	n/a	n/a	n/a	Guarding/Herding	Y	1	0	N	n/a	N	n/a	n/a	n/a		Dog
16	August	15	Koija, Site 5	Ilmunishoi	Koija	0.51099	36.9305	32	Male	Enjokur	Female	4 yr	yr	48	No	n/a	n/a	No	n/a	n/a	Y	2	Guarding/Herding	N	2	0	N	n/a	N	n/a	n/a	n/a		Dog
16	August	15	Koija, Site 5	Ilmunishoi	Koija	0.51099	36.9305	49	Male	Kopi	Male	5 yr	yr	60	No	n/a	n/a	No	n/a	n/a	n/a	n/a	Guarding	Y	2	1	N	n/a	Y	Leopard	dnr	Brother		Dog
16	August	15	Koija, Site 5	Ilmunishoi	Koija	0.51099	36.9305	11	Male	Danger	Male	dnr			No	n/a	n/a	No	n/a	n/a	n/a	n/a	Guarding	Y	2	0	N	n/a	N	n/a	n/a	n/a		Dog
16	August	15	Koija, Site 5	Ilmunishoi	Koija	0.51099	36.9305	35	Male	Kurai	Female	dnr			No	n/a	n/a	No	n/a	n/a	Y	7	Guarding/Herding		2	1	N	n/a	N	n/a	n/a	n/a	Second Litter Born Dead	Dog
16	August	15	Koija, Site 5	Ilmunishoi	Koija	0.51099	36.9305	35	Male	Loshurua	Male	dnr			No	n/a	n/a	No	n/a	n/a	n/a	n/a	Guarding/Herding		2	1	N	n/a	N	n/a	n/a	n/a		Dog
16	August	15	Koija, Site 5	Koija	Koija	0.51099	36.9305	30	Female	Boss	Female	3 mon	mon	3	No	n/a	n/a	No	n/a	n/a	N	n/a	Herding	N	1	0	N	n/a	Y	Elephant	dnr	Community member		Dog
16	August	15	Koija, Site 5	Koija	Koija	0.51099	36.9305	50	Male	Lion	Male	1			No	n/a	n/a	No	n/a	n/a	n/a	n/a	Herding	Y	2	1	Y	Hospital	Y	Buffalo	dnr	dnr	person taken to hospital died from rabies	Dog
16	August	15	Koija, Site 5	Koija	Koija	0.51099	36.9305	12	Male	Simba	Male	2			No	n/a	n/a	No	n/a	n/a	n/a	n/a	Herding	Y	2	1	N	n/a	N	n/a	n/a	n/a		Dog
16	August	15	Koija, Site 5	Koija	Koija	0.51099	36.9305	13	Female	Lion	Male	2			No	n/a	n/a	No	n/a	n/a	n/a	n/a	Herding	Y	2	1	N	n/a	N	n/a	n/a	n/a		Dog
16	August	15	Koija, Site 5	Koija	Koija	0.51099	36.9305	13	Female	tiger	Male	2			No	n/a	n/a	No	n/a	n/a	n/a	n/a	Herding	Y	2	1	N	n/a	N	n/a	n/a	n/a		Dog
16	August	15	Koija, Site 5	Koija	Koija	0.51099	36.9305	28	Female	Silly	Female	5			No	n/a	n/a	No	n/a	n/a	Y	2	Guarding Boma	Y	2	0	N	n/a	N	n/a	n/a	n/a	Puppies died youn	Dog
16	August	15	Koija, Site 5	Koija	Koija	0.51099	36.9305	50	Male	Simba	Female	5			No	n/a	n/a	No	n/a	n/a	Y	5	Herding	Y	2	1	Y	Hospital	Y	Buffalo	dnr	dnr	person taken to hospital died from rabies	Dog
16	August	2015	Koija, Site 5	Koija	Koija	0.51099	36.9305	47	Male	ZEBRA	Male	6 months	months	6	No	NA	NA	No	NA	NA	NA	No	Guarding and Herding	Yes	1	1	Yes	Hospial	Yes	Hyena/Leopard	10 years ago	Community member		Dog
16	August	2015	Koija, Site 5	Koija	Koija	0.51099	36.9305	12	Male	Kuna	Male	6 months	months	6	No	NA	NA	No	NA	NA	NA	No	Guarding/Herding	No	2	1	No	NA	No	NA	NA	NA		Dog
16	August	2015	Koija, Site 5	Koija	Koija	0.51099	36.9305	30	Male	Box	Male	2			No	NA	NA	No	NA	NA	NA	No	Guarding/Herding	Yes	2	1	No	NA	No	NA	NA	NA		Dog
16	August	2015	Koija, Site 5	Koija	Koija	0.51099	36.9305	28	Male	Chachi	Male	2			No	NA	NA	No	NA	NA	NA	No	Guarding/Herding	Yes	2	NA	No	NA	No	NA	NA	NA		Dog
16	August	2015	Koija, Site 5	Koija	Koija	0.51099	36.9305	12	Male	Poppy	Male	2			No	NA	NA	No	NA	NA	NA	No	Guarding/Herding	Yes	2	1	No	NA	No	NA	NA	NA		Dog
16	August	2015	Koija, Site 5	Koija	Koija	0.51099	36.9305	20	Female	Kuwai	Female	2			No	NA	d	No	NA	NA	Yes	6	Guarding/Herding	Yes	1	NA	No	NA	No	NA	NA	NA		Dog
16	August	2015	Koija, Site 5	Koija	Koija	0.51099	36.9305	28	Male	Rusk	Male	3.5			No	NA	NA	No	NA	NA	NA	No	Guarding/Herding	Yes	2	NA	No	NA	No	NA	NA	NA		Dog
16	August	2015	Koija, Site 5	Koija	Koija	0.51099	36.9305	30	Male	Socksi	Male	5			No	NA	NA	No	NA	NA	NA	No	Guarding/Herding	Yes	2	1	No	NA	No	NA	NA	NA		Dog
16	August	2015	Koija, Site 5	Koija	Koija	0.51099	36.9305	12	Male	Chukuru	Male	?			No	NA	NA	No	NA	NA	Yes	3 and 6	Guarding and Herding	No	2	1	No	NA	No	NA	NA	NA		Dog
19	Sep	15	Koija, Site A	Koija	Koija			10	Male	Puss	Female	1		12	No	NA	NA	No	NA	NA	1	2	Killing Mice	Yes	2	1	Yes	Hospital	No	NA	NA	NA		Cat
19	Sep	15	Koija, Site A	Koija	Koija			35	Male	Watchman	Male	4.5		52	No	NA	NA	Y	unknown	2014-03-01	NA	NA	Watching Homestead	Yes	2	1	Yes	Hospital	Yes	Hyena	DNR	Villager		Dog
19	Sep	15	Koija, Site A	Koija	Koija			31	Male	Maguli	Male	6		72	No	NA	NA	N	NA	NA	NA	NA	Herding	Yes	3	0	Yes	Hospital	Yes	Lion	2015-09-18	unknown		Dog
19	Sep	15	Koija, Site A	Koija	Koija			28	Female	Tiger	Male	6		72	No	NA	NA	N	NA	NA	1	3	Herdiing	Yes	1	3	Yes	Hospital	Yes	Snake	2015-09-18	Member of the village		Dog
19	Sep	15	Koija, Site A	Koija	Koija			52	Male	Jamaa	Male	6 mon		6	No	NA	NA	N	NA	NA	NA	NA	Security	Yes	3	0	Yes	Hospital	No	NA	NA	NA		Dog
19	Sep	15	Koija, Site A	Koija	Koija			35	Male	simba	Male	3		36	No	NA	NA	N	NA	NA	NA	NA	Security/Herding	Yes	3	0	No	NA	No	NA	NA	NA		Dog
19	Sep	15	Koija, Site A	Koija	Koija			35	Male	Bunji	Male	2		24	No	NA	NA	Y	Diamon?	2013	many times	DNR	Herding	Yes	2	0	Yes	Did not go with Hospital	No	NA	NA	NA		Dog
19	Sep	15	Koija, Site A	Koija	Koija			60	Male	Tigiri	Male	2		24	No	NA	NA	N	NA	NA	1	2	Herding	No	1	2	No	NA	No	NA	NA	NA		Dog
19	Sep	15	Koija, Site A	Koija	Koija			22	Male	Osmin	Male	2		24	No	NA	NA	N	NA	NA	1	9	Company	No	1	1	No	NA	No	NA	NA	NA		Dog
19	Sep	15	Koija, Site A	Koija	Koija			15	Male	Mpidilai	Male	2		24	No	NA	NA	N	NA	NA	NA	NA	Guarding/Herding	Yes	3	0	No	NA	No	NA	NA	NA		Dog
19	Sep	15	Koija, Site A	Koija	Koija			15	Male	Ubwa	Male	1.5		18	No	NA	NA	N	NA	NA	NA	NA	Guarding/Herding	Yes	3	0	No	NA	No	NA	NA	NA		Dog
19	Sep	15	Koija, Site A	Koija	Koija			14	Male	Kambi	Female	2 mon		2	No	NA	NA	N	NA	NA	NA	NA	Guarding	No	2	1	No	NA	No	NA	NA	NA		Dog
19	Sep	15	Koija, Site A	Koija	Koija			28	Male	Champion	Female	5		60	No	NA	NA	N	NA	NA	3	9,5,3	Herding/Guarding	Yes	2	2	Yes	Hospital	Yes	Lion	DNR	Husband		Dog
19	Sep	15	Koija, Site A	Koija	Koija			50	Male	Kuli	Male	6		72	No	NA	NA	N	NA	NA	nNA	NA	Guarding/Herding	Yes	1	0	No	NA	No	NA	NA	NA		Dog
19	Sep	2015	Koija, Site C	Koija	Koija			40	female	Pusy	female	1	Year	12	No	NA	NA	No	NA	NA	yes	Thrice; 3,3,and 3	Home	yes	1	1	no	NA	yes	Snake	2014-09-01	Community member		Cat
19	Sep	2015	Koija, Site C	Koija	Koija			52	female	Gentle	female	2	Year	24	No	NA	NA	No	NA	NA	NA	NA	HOME	yes	0	1	yes	Hopstitalised	yes	leopard	long ago	Community member		Cat
19	Sep	2015	Koija, Site C	Koija	Koija			10	female	Pus	female	DNR			No	NA	NA	No	NA	NA	yes	3	Kill mice	No	0	1	no	NA	No	NA	NA	NA		cat
19	Sep	2015	Koija, Site C	Koija	Koija			DNR	female	Oshman	male	1	Year	12	No	NA	NA	No	NA	NA	NA	NA	Herding	No	2	0	DNR	DNR	DNR	DNR	DNR	DNR		Dog
19	Sep	2015	Koija, Site C	Koija	Koija			12	Male	Nyambura	female	2	Year	24	No	NA	NA	No	NA	NA	yes	once	Herding	No	1	DNR	no	NA	No	NA	NA	NA	NA	Dog
19	Sep	2015	Koija, Site C	Koija	Koija			52	Male	Mairo	female	1	Year	13	No	NA	NA	yes	not sure	DNR	No	NA	Herding	yes	2	0	yes	Hopstitalised	No	NA	NA	NA		Dog
19	Sep	2015	Koija, Site C	Koija	Koija			25	female	Simba	male	1.5	Year	18	No	NA	NA	No	No	No	NA	NA	Herding/gur	yes	2	DNR	yes	Hopstitalised	No	NA	NA	NA		Dog
19	Sep	2015	Koija, Site C	Koija	Koija			52		Ashumen	male	1	Year	12	No	NA	NA	yes	not sure	DNR	n	NA	herding	yes	2	0	yes	Hopstitalised	No	NA	NA	NA		Dog
19	Sep	2015	Koija, Site C	Koija	Koija			70	Male	Tiger	male	2	Year	24	No	NA	NA	No	NA	NA	NA	NA	Guarding/herding	yes	1	1	no	NA	No	NA	NA	NA		Dog
19	Sep	2015	Koija, Site C	Koija	Koija			20	female	chairman	male	3	Year	36	No	NA	NA	No	NA	NA	NA	NA	Herding/guarding	yes	1	0	no	NA	yes	Leopard	DNR	Community member		Dog
19	Sep	2015	Koija, Site C	Koija	Koija			25	female	Dorono	female	3	Year	36	No	NA	NA	No	NA	NA	yes	y	herding	yes	2	0	yes	Hopstitalised	No	NA	NA	NA		Dog
19	Sep	2015	Koija, Site C	Koija	Koija			50	Male	Nice	male	1	Year	12	No	NA	NA	yes	DNR	2015-04-01	NA	NA	Guarding	yes	4	0	yes	Hopstitalised	yes	Snake	2015-09-18	DNR		Dog
19	Sep	2015	Koija, Site C	Koija	Koija			49	female	Narokotok	female	4	Year	48	No	NA	NA	No	NA	NA	yes	Thrice; 2, 4 and 5	Guarding/herding	yes	2	0	yes	Hopstitalised	yes	snake	2015-09-18	DNR		Dog
19	Sep	2015	Koija, Site C	Koija	Koija			49	female	Simba	male	1	Year	12	No	NA	NA	No	NA	NA	yes	NA	Guarding/herding	yes	2	0	yes	Hopstitalised	yes	Snake	2015-09-18	DNR		Dog
19	Sep	2015	Koija, Site C	Koija	Koija			10	female	porojo	male	2	Year	24	No	NA	NA	No	NA	NA	NA	NA	Herding	yes	1	0	no	NA	yes	Snake	DNR	Community member		Dog
19	Sep	2015	Koija, Site C	Koija	Koija			36	Male	Kamau	male	12	Year	144	No	NA	NA	No	NA	NA	NA	NA	Guarding	yes	1	0	yes	Hopstitalised	No	NA	NA	NA		Dog
19	Sep	2015	Koija, Site C	Koija	Koija			25	female	Kurkur	female	13 months	Months	13	No	NA	NA	No	NA	NA	yes	ONCE; 1 PUP	Herding	yes	2	1	no	NA	No	NA	NA	NA		Dog
19	Sep	2015	Koija, Site C	Koija	Koija			13	female	Nice	male	3	Year	36	No	NA	NA	No	NA	NA	NA	NA	Security/herding	yes	3	DNR	no	NA	yes	lion	yesterday	neighbour		Dog
19	Sep	2015	Koija, Site C	Koija	Koija			28	Male	Smoke	male	9 mnths	Months	9	No	NA	NA	yes	Dewormer	DNR	NA	NA	Security/herding	yes	3	0	yes	Hopstitalised	yes	lion	yesterday	DNR		Dog
19	Sep	2015	Koija, Site C	Koija	Koija			44	female	Ncheriai	female	1	Year	12	No	NA	NA	No	NA	NA	NA	NA	Guarding/herding	yes	1	0	no	NA	yes	Snake	DNR	DNR		Dog
19	Sep	2015	Koija, Site D	Koija	Koija			40	female	simba	male	3	Year	36	No	NA	NA	No	NA	NA	NA	NA	Herding	yes	2	1	yes	Hopstitalised	yes	lion	Recent	Community member		Dog
19	Sep	2015	Koija, Site E	Koija	Koija			21	female	Pus	female	5	Year	60	No	NA	NA	No	NA	NA	NA	NA	Home	No	0	1	no	NA	No	NA	NA	NA		Cat
19	Sep	2015	Koija, Site E	Koija	Koija			5	female	DNR	female	16 mnths	Months	16	No	NA	NA	No	NA	NA	No	once; 1 kitten	Catch rats	yes	2	2	no	NA	No	NA	NA	NA		Cat
19	Sep	2015	Koija, Site E	Koija	Koija			50	Male	Kui kui	male	3	Year	36	No	NA	NA	yes	DNR	DNR	NA	NA	Herding/guarding	yes	1	0	no	NA	yes	Leopard	DNR	Community member		Dog
19	Sep	2015	Koija, Site E	Koija	Koija			20	female	DNR	male	2 mnths	Months	2	No	NA	NA	No	NA	NA	NA	NA	SECURITY	No	3	DNR	no	NA	No	NA	NA	NA		Dog
19	Sep	2015	Koija, Site E	Koija	Koija			40	female	Kura	male	Adult			No	NA	NA	No	NA	NA	NA	NA	Herding	yes	2	2	yes	Hopstitalised	yes	lion	long ago	DNR		Dog
19	Sep	2015	Koija, Site E	Koija	Koija			25	female	Sabuk	male	DNR			No	NA	NA	No	NA	NA	NA	NA	Herding/guarding	yes	1	2	no	NA	No	NA	NA	NA		Dog
19	Sep	2015	Koija, Site E	Koija	Koija			6	Male	Kurkur	male	3	Year	36	No	NA	NA	No	DNR	NA	NA	NA	Herding/guarding	No	1	DNR	no	NA	No	NA	NA	NA		Dog
19	Sep	2015	Koija, Site F	Koija	Koija			46	female	Pus	female	1	Year	12	No	NA	NA	No	NA	NA	No	NA	Home	yes	1	1	yes	Hopstitalised	No	NA	NA	NA		Cat
19	Sep	2015	Koija, Site F	Koija	Koija			4	female	Goos	male	DNR			No	NA	NA	No	NA	NA	No	NA	Kill mice	yes	1	2	no	NA	No	NA	NA	NA		Cat
19	Sep	2015	Koija, Site F	Koija	Koija			24	female	Simba	male	3	Year	36	No	NA	NA	No	NA	NA	No	NA	Herding/guarding	yes	3	2	yes	Hopstitalised	No	NA	NA	NA		Dog
19	Sep	2015	Koija, Site F	Koija	Koija			22	female	Makeri	female	DNR			No	NA	NA	No	NA	NA	No	NA	Herding/guarding	yes	1	0	yes	Hopstitalised	No	NA	NA	NA		Dog
19	Sep	2015	Koija, Site F	Koija	Koija			70	Male	Sikar	male	2	Year	24	No	NA	NA	yes	Dewormer	DNR	NA	NA	Herding/guarding	yes	3	2	no	NA	No	NA	NA	NA		Dog
19	Sep	2015	Koija, Site F	Koija	Koija			70	Male	Makeri	male	2	Year	24	No	NA	NA	yes	Dewormer	DNR	NA	NA	Herding/guarding	yes	3	2	no	NA	No	NA	NA	NA		Dog
19	Sep	2015	Koija, Site F	Koija	Koija			70	Male	sIMBA	male	4	Year	48	No	NA	NA	yes	Dewormer	DNR	NA	NA	Herding/guarding	yes	3	2	no	NA	No	NA	NA	NA		Dog
19	Sep	2015	Koija, Site F	Koija	Koija			65	Male	Kui kui	male	3	Year	36	No	NA	NA	No	NA	NA	NA	NA	Guarding	yes	2	1	no	NA	No	NA	NA	NA		Dog
19	Sep	2015	Koija, Site F	Koija	Koija			30	Male	Kurkur	male	9	Year	108	No	NA	NA	No	NA	NA	NA	NA	SECURITY	yes	3	DNR	yes	Hopstitalised	yes	Leopard	DNR	Community member		Dog
19	Sep	2015	Koija, Site G	Koija	Koija			24	female	Simba	female	2	Year	24	No	NA	NA	No	NA	NA	thrice; 8 pups	8	Herding/guarding	yes	4	1	yes	Hopstitalised	yes	lion	3 days ago	Community member		Dog
19	Sep	2015	Koija, Site G	Koija	Koija			33	Male	Kedi	male	2	Year	24	No	NA	NA	No	NA	NA	NA	NA	Herding	yes	2	0	yes	Hopstitalised	yes	Mongoose	2 years ago	Community member		Dog
14	August	2015	Lekiji, Site 1	Lekiji	Lekiji	0.335807	36.9245	DNR	DNR	Ross	Female	3	Month	3	No	NA	NA	DNR	DNR	DNR	No	0	Mice	Yes	0	1	No	NA	NA	NA	NA	NA		Cat
14	August	2015	Lekiji, Site 1	Lekiji	Lekiji	0.335807	36.9245	DNR	DNR	Danger	Male	4	Months	4	No	NA	NA	DNR	DNR	DNR	NA	NA	Rats/mice	Yes	0	1	Yes	DNR	NA	NA	NA	NA	Yes, a person was bitten by a dog and died	Cat
14	August	2015	Lekiji, Site 1	Lekiji	Lekiji	0.335807	36.9245	DNR	DNR	Simba	Male	1	DNR	12	No	NA	NA	Yes	For goat	NA	NA	NA	Herding	Yes	2	DNR	Yes	Hospital	NA	NA	NA	NA	Symptoms = Y	Dog
14	August	2015	Lekiji, Site 1	Lekiji	Lekiji	0.335807	36.9245	DNR	DNR	Nasheeda	Male	1	DNR	12	No	NA	NA	No	NA	NA	NA	NA	Herding	Yes	1	DNR	Yes	Hospital	NA	NA	NA	NA	No other person bit by dog	Dog
14	August	2015	Lekiji, Site 1	Lekiji	Lekiji	0.335807	36.9245	DNR	DNR	Kopi	Male	1.5	DNR		No	NA	NA	DNR	NA	NA	NA	NA	Home dog	Yes	1	DNR	Yes	Vaccinated baby at hospital	NA	NA	NA	NS	Yes, don't know [symptoms]	Dog
14	August	2015	Lekiji, Site 1	Lekiji	Lekiji	0.335807	36.9245	DNR	DNR	Vesco	Male	3	DNR		No	No	No	No	No	No	NA	NA	Home	Yes	1	DNR	No	NA	NA	NA	NA	NA	Yes, bitten by dog and died, heard of someone	Dog
14	August	2015	Lekiji, Site 1	Lekiji	Lekiji	0.335807	36.9245	DNR	DNR	Pili-Pili	Female	3	DNR		No	NA	NA	No	NA	NA	Yes	3, 3	Home dog	Yes	3	DNR	No	NA	NA	NA	NA	NA	No other person bit by dog	Dog
14	August	2015	Lekiji, Site 1	Lekiji	Lekiji	0.335807	36.9245	DNR	DNR	Jesse	Male	3.5	DNR		No	NA	NA	No	NA	NA	NA	NA	Herding	Yes	2	DNR	Yes	Hospital	NA	NA	NA	NA	Yes, Mpala Person bitten by dog and died	Dog
14	August	2015	Lekiji, Site 1	Lekiji	Lekiji	0.335807	36.9245	DNR	DNR	Rasco	Male	4	DNR		No	NA	NA	No	NA	NA	DNR	DNR	Herding	Yes	2	DNR	No	NA	NA	NA	NA	NA	No other person bit by dog	Dog
14	August	2015	Lekiji, Site 2	Lekiji	Lekiji	0.339673	36.9273	DNR	DNR	Paka	Female	5 months	Month	5	No	NA	NA	No	NA	NA	NA	NA	Mice	Yes	DNR	1	No	NA	NA	NA	NA	NA	No other person bit by dog	Cat
14	August	2015	Lekiji, Site 2	Lekiji	Lekiji	0.339673	36.9273	dnr	DNR	Pussy	Male	2	years	24	No	NA	NA	No	NA	NA	NA	NA	Pet	Yes	dnr	1	No	NA	NA	NA	NA	NA	Nonfamily member not bitten by cat before	Cat
14	August	2015	Lekiji, Site 2	Lekiji	Lekiji	0.339673	36.9273	dnr	DNR	Rose	Male	3	years	36	No	NA	NA	No	NA	NA	NA	NA	Eating rats	Yes	dnr	1	No	NA	NA	NA	NA	NA	Nonfamily member not bitten by cat before	Cat
14	August	2015	Lekiji, Site 2	Lekiji	Lekiji	0.339673	36.9273	dnr	DNR	Calb	Female	3	years	36	No	NA	NA	No	NA	NA	Yes	2	Mice	No	dnr	2	No	NA	NA	NA	NA	NA	Nonfamily member not bitten by cat before	Cat
14	August	2015	Lekiji, Site 2	Lekiji	Lekiji	0.339673	36.9273	dnr	DNR	Puss	Male	Juvenile			No	NA	NA	No	NA	NA	NA	NA	Too little but will eat mice	No	dnr	2	No	NA	NA	NA	NA	NA	Nonfamily member not bitten by cat before	Cat
14	August	2015	Lekiji, Site 2	Lekiji	Lekiji	0.339673	36.9273	dnr	DNR	Puss	Female	Juvenile			No	No	NA	DNR	NA	NA	No	NA	Hunting rats	No	dnr	1	No	NA	NA	NA	NA	NA		Cat
14	August	2015	Lekiji, Site 2	Lekiji	Lekiji	0.339673	36.9273	DNR	DNR	Tony	Male	2.5	DNR		No	NA	NA	No	NA	NA	NA	NA	Home	Yes	1	DNR	No	NA	NA	NA	NA	NA		Dog
14	August	2015	Lekiji, Site 2	Lekiji	Lekiji	0.339673	36.9273	DNR	DNR	Fabians	Male	7	DNR		No	NA	NA	DNR	dnr	dnr	NA	NA	Home	Yes	1	DNR	No	NA	NA	NA	NA	NA		Dog
14	August	2015	Lekiji, Site 2	Lekiji	Lekiji	0.339673	36.9273	DNR	DNR	Fanta	Male	4	DNR		No	NA	NA	No	NA	NA	NA	NA	Herding	No	1	DNR	Yes	Hospital	NA	NA	NA	NA	No other person bit by dog	Dog
14	August	2015	Lekiji, Site 2	Lekiji	Lekiji	0.339673	36.9273	DNR	DNR	Tusker	Male	5	DNR		No	No	NA	No	NA	NA	NA	NA	Herding	Yes	3	dnr	Yes	Nothing Done	NA	NA	NA	NA	Yes, heard about other person bitten by dog	Dog
14	August	2015	Lekiji, Site 2	Lekiji	Lekiji	0.339673	36.9273	DNR	DNR	Simba	Male	2	Month	2	No	NA	NA	DNR	NA	NA	NA	NA	Home dog	Yes	2	DNR	No	NA	No	No	NA	NA		Dog
14	August	2015	Lekiji, Site 2	Lekiji	Lekiji	0.339673	36.9273	DNR	DNR	Bosco	Male	3	Month	3	No	NA	NA	No	NA	NA	NA	NA	Guarding	No	1	dnr	No	NA	NA	NA	NA	NA	No other person bit by dog	Dog
14	August	2015	Lekiji, Site 2	Lekiji	Lekiji	0.339673	36.9273	dnr	DNR	Rex	Male	4	month	4	no	NA	NA	No	NA	NA	NA	NA	Herding	Yes	2	dnr	Yes	Went to hospital in Nanyuki, got vaccine	NA	NA	NA	NA	Yes, from Mpala, not clear on symptoms	Dog
14	August	2015	Lekiji, Site 2	Lekiji	Lekiji	0.339673	36.9273	dnr	DNR	Champion	Male	6	Month	6	No	NA	NA	No	NA	NA	NA	NA	Home pet	No	1	dnr	No	NA	NA	NA	NA	NA	No other person bit by dog	Dog
14	August	2015	Lekiji, Site 2	Lekiji	Lekiji	0.339673	36.9273	DNR	DNR	Rambo	Female	8	Month	8	No	NA	NA	No	NA	NA	No	NA	Home pet	No	1	dnr	No	NA	NA	NA	NA	NA	No other person bit by dog	Dog
14	August	2015	Lekiji, Site 2	Lekiji	Lekiji	0.339673	36.9273	DNR	DNR	Rasta	Female	1 month	Month	1	No	NA	NA	No	NA	NA	NA	NA	DNR	No	2	dnr	No	NA	NA	NA	NA	NA	No other person bit by dog	Dog
14	August	2015	Lekiji, Site 2	Lekiji	Lekiji	0.339673	36.9273	DNR	DNR	Poppy	Male	5 months	Month	5	No	NA	NA	No	NA	NA	NA	NA	Home dog	Yes	3	DNR	No	NA	NA	NA	NA	NA	Yes, heard about other person bitten by dog	Dog
14	August	2015	Lekiji, Site 2	Lekiji	Lekiji	0.339673	36.9273	dnr	DNR	Scorpion	Male	3	months	3	No	NA	NA	No	NA	NA	NA	NA	Herding	Yes	1	dnr	No	NA	NA	NA	NA	NA	No other person bit by dog	Dog
14	August	2015	Lekiji, Site 2	Lekiji	Lekiji	0.339673	36.9273	dnr	DNR	Jimmy	Male	6	months	6	No	NA	NA	No	NA	NA	NA	NA	Home, too young, herding later	Yes	7	dnr	No	NA	NA	NA	NA	NA	Yes, from Mpala, not clear on symptoms	Dog
14	August	2015	Lekiji, Site 2	Lekiji	Lekiji	0.339673	36.9273	dnr	DNR	Sophie	Female	2 weeks	Week	0.5	No	NA	NA	No	NA	NA	DNR	DNR	Home dog	No	3	DNR	No	NA	NA	NA	NA	NA		Dog
14	August	2015	Lekiji, Site 2	Lekiji	Lekiji	0.339673	36.9273	DNR	DNR	Spider	Male	2	Year	24	No	NA	NA	DNR	DNR	DNR	No	NA	Herding	Yes	1	DNR	No	NA	NA	NA	NA	NA	Yes, a person was bitten by a dog and died	Dog
14	August	2015	Lekiji, Site 2	Lekiji	Lekiji	0.339673	36.9273	DNR	DNR	Popi	Female	5	Year	60	No	NA	NA	No	NA	NA	Yes	6	Home pet	No	2	dnr	No	NA	NA	NA	NA	NA	No other person bit by dog	Dog
14	August	2015	Lekiji, Site 2	Lekiji	Lekiji	0.339673	36.9273	dnr	DNR	Inda	Male	6	Year	72	No	NA	NA	No	NA	NA	NA	NA	Herding	Yes	1	dnr	No	NA	NA	NA	NA	NA	No other person bit by dog	Dog
14	August	2015	Lekiji, Site 2	Lekiji	Lekiji	0.339673	36.9273	DNR	DNR	Scope	Male	1.5 years	Year	18	No	NA	NA	No	NA	NA	DNR	DNR	Herding	Yes	5	DNR	Yes	Hospital	NA	NA	NA	NA	No other person bit by dog	Dog
14	August	2015	Lekiji, Site 2	Lekiji	Lekiji	0.339673	36.9273	dnr	DNR	Box	Female	4 years	Year	48	No	NA	NA	No	NA	NA	DNR	DNR	Herding	Yes	3	DNR	No	NA	NA	NA	NA	NA	Yes, heard about other person bitten by dog	Dog
14	August	2015	Lekiji, Site 2	Lekiji	Lekiji	0.339673	36.9273	DNR	DNR	Bravo	Male	5+	Year	60	No	NA	NA	?	NA	NA	NA	NA	Home dog	No	1	dnr	No	NA	NA	NA	NA	NA	No other person bit by dog	DOg
14	August	2015	Lekiji, Site 2	Lekiji	Lekiji	0.339673	36.9273	dnr	DNR	Loju	Male	1	years	12	No	NA	NA	DNR	NA	NA	NA	NA	Guarding	No	1	dnr	No	NA	NA	NA	NA	NA	No other person bit by dog	Dog
14	August	2015	Lekiji, Site 2	Lekiji	Lekiji	0.339673	36.9273	dnr	DNR	Poppy	Female	2	years	24	no	NA	NA	DNR	NA	NA	No	NA	Herding dog	No	1	dnr	No	NA	NA	NA	NA	NA	No other person bit by dog	Dog
14	August	2015	Lekiji, Site 2	Lekiji	Lekiji	0.339673	36.9273	dnr	DNR	Score	Male	2	years	24	No	No	NA	No	NA	NA	NA	NA	Hunting (Crossed out)/herding	Yes	5	dnr	Yes	Went to Mpala clinic for vaccine	NA	NA	NA	NA	Someone else recorded this guys data too	Dog
14	August	2015	Lekiji, Site 2	Lekiji	Lekiji	0.339673	36.9273	dnr	DNR	Jasi	Male	2	years	24	Yes	Rabies	DNR	No	NA	NA	NA	NA	Herding	Yes	5	dnr	Yes	Went to Mpala clinic for vaccine	NA	NA	NA	NA	No other person bit by dog	Dog
14	August	2015	Lekiji, Site 2	Lekiji	Lekiji	0.339673	36.9273	dnr	DNR	Rex	Male	3	years	36	No	NA	NA	No	NA	NA	NA	NA	Guarding	Yes	1	dnr	No	NA	NA	NA	NA	NA	No other person bit by dog	Dog
14	August	2015	Lekiji, Site 2	Lekiji	Lekiji	0.339673	36.9273	dnr	DNR	Cheky	Male	3	years	36	No	NA	NA	DNR	DNR	DNR	NA	NA	dnr	Yes	dnr	dnr	No	NA	NA	NA	NA	NA	Yes, Mpala Person bitten by dog and died	Dog
14	August	2015	Lekiji, Site 2	Lekiji	Lekiji	0.339673	36.9273	dnr	DNR	Popi	Female	5	years	60	No	NA	NA	Yes	unknown	Mpala, this year	Yes	4	Guarding	No	2	dnr	No	NA	NA	NA	NA	NA	No other person bit by dog	Dog
14	August	2015	Lekiji, Site 2	Lekiji	Lekiji	0.339673	36.9273	dnr	DNR	Pile	Female	5	years	60	No	NA	NA	DNR	NA	NA	Yes	10 (2 births)	Home dog	Yes	2	dnr	No	NA	NA	NA	NA	NA	Yes, heard about other person bitten by dog	Dog
14	August	2015	Lekiji, Site 2	Lekiji	Lekiji	0.339673	36.9273	dnr	DNR	Bosco	Female	8	years	8	No	NA	NA	DNR	DNR	DNR	No	NA	dnr	Yes	1	dnr	No	NA	NA	NA	NA	NA	Yes, Mpala Person bitten by dog and died	Dog
14	August	2015	Lekiji, Site 2	Lekiji	Lekiji	0.339673	36.9273	dnr	DNR	Poppy	Female	8	years	96	No	NA	NA	DNR	DNR	DNR	Yes	5	Home dog	No	3	dnr	No	NA	NA	NA	nA	NA	No other person bit by dog	Dog
20	Sep	2015	Maramoja, Site 1	Maramoja	Maramoja			27	Female	Tiger	Male	4	years	48	No	NA	NA	No	NA	NA	NA	NA	Guarding and Herding	Yes	2	0	No	NA	Yes	Lion	5 years ago	Community member		Dog
20	Sep	2015	Maramoja, Site 1	Maramoja	Maramoja			11	Male	Hidaerk	Male	6	months	6	No	NA	NA	NA	NA	NA	No	NA	Guarding, herding, and hunting	No	3	1	No	NA	No	NA	NA	NA		Dog
20	Sep	2015	Maramoja, Site 1	Maramoja	Maramoja			11	Male	Teta	Female	6	months	6	No	NA	NA	NA	NA	NA	NA	NA	Guarding, herding, and hunting	No	3	1	No	NA	No	NA	NA	NA		Dog
20	Sep	2015	Maramoja, Site 1	Maramoja	Maramoja			13	Male	Ngoka	Female	2	months	2	No	NA	NA	No	NA	NA	No	NA	Home guard	Yes	2	0	Yes, dog	Taken to hospital	Yes	Dog	DNR	Taken to hospital		Dog
20	Sep	2015	Maramoja, Site 1	Maramoja	Maramoja			13	Female	Poppy	Female	2	years	24	Nno	NA	NA	No	NA	NA	No	NA	Herding	Yes	3	0	No	NA	No	NA	NA	NA		Dog
20	Sep	2015	Maramoja, Site 1	Maramoja	Maramoja			12	Male	Njeru	Female	4	years	48	Yes	DNR	long ago	No	NA	NA	No	NA	Hunting and herding	No	1	1	No	NA	No	NA	NA	NA		Dog
20	Sep	2015	Maramoja, Site 1	Maramoja	Maramoja			14	Male	Mata	Male	4	months	4	No	NA	NA	No	NNA	NA	NA	NA	Guarding	Yes	6	1	No	NA	No	NA	NA	NA		Dog
20	Sep	2015	Maramoja, Site 1	Maramoja	Maramoja			53	Male	Boy	Male	9	months	9	No	NA	NA	No	NA	NA	NA	NA	Guard home	Yes	3	1	Yes	Hospitalized	Yes	Snake	DNR	Community guy		Dog
20	Sep	2015	Maramoja, Site 1	Maramoja	Maramoja			27	Female	Rex	Male	2	years	24	No	NA	NNA	Yes	DNR	2015 July	NA	NA	Guarding home	Yes	1	1	No	NA	No	NA	NA	NA		Dog
20	Sep	2015	Maramoja, Site 1	Maramoja	Maramoja			10	Male	Poppy	Female	2	years	24	Yes	DNR	2 years ago	No	NA	NA	Yes	6, 6, 6, 6	Herding	Yes	1	0	Yes	Hospitalized	No	NA	NA	NA		Dog
20	Sep	2015	Maramoja, Site 1	Maramoja	Maramoja			13	Female	No name	Male	1.5	years	18	No	NA	NA	No	NA	NA	NA	NA	Kill rats	Yes	2	1	Nno	NA	No	NA	NA	NA		Cat
20	Sep	2015	Maramoja, Site 1	Maramoja	Maramoja			40	Female	Mzungu	Female	6	years	72	No	NA	NA	Yes	Nilsan	Long ago	YEs	4, 8	Herding and guarding	No	1	0	Yes	Hospitalized	No	NA	NA	NA		Dog
20	Sep	2015	Maramoja, Site 1	Maramoja	Maramoja			11	Male	Bosco	Male	2	months	2	No	NA	NA	No	NA	NA	NA	NA	Herding and hunting	Yes	3	1	No	NA	No	NA	NA	NA		Dog
20	Sep	2015	Maramoja, Site 1	Maramoja	Maramoja			11	Female	Bosco	Female	2	years	24	No	NA	NA	No	NA	NA	No	NA	Herding, guarding, and hunting	Yes	1	0	No	NA	No	NA	NA	NA		Dog
20	Sep	2015	Maramoja, Site 1	Maramoja	Maramoja			9	Male	Bosco	Male	4	years	48	Yes	DNR	2013	No	NA	NA	NA	NA	Herding	Yes	3	0	No	NA	No	NA	NA	NA		Dog
20	Sep	2015	Maramoja, Site 1	Maramoja	Maramoja			9	Male	Nusu	Female	4	years	48	No	NA	NA	No	NA	NA	Yes	4	Herding	Yes	3	0	No	NA	No	NA	NA	NA		Dog
20	Sep	2015	Maramoja, Site 1	Maramoja	Maramoja			9	Male	Tusker	Male	2	months	2	No	NA	NA	No	NA	nA	NA	NA	Herding	Yes	3	0	No	NA	No	NA	NA	NA		Dog
20	Sep	2015	Maramoja, Site 1	Maramoja	Maramoja			27	Male	Esther	Female	3	years	36	No	NA	NA	Yes	Nilsan	Last month	Yes	7	Herding	Yes	10	0	Yes	Went to hospital	No	NA	NA	NA		Dog
20	Sep	2015	Maramoja, Site 1	Maramoja	Maramoja			27	Male	Chelsea	Male	3	years	36	No	NA	NA	Yes	Nilsan	Last month	NA	NA	Herding	Yes	10	0	Yes	Went to hospital	No	NA	NA	NA		Dog
20	Sep	2015	Maramoja, Site 1	Maramoja	Maramoja			27	Male	Ngietai	Male	7	years	84	No	NA	NA	Yes	Nilsan	Last month	NA	NNA	Herding	Yes	10	0	Yes	Went to hospital	No	NA	NA	NA		Dog
20	Sep	2015	Maramoja, Site 1	Maramoja	Maramoja			27	Male	Poppy	Female	4	years	48	No	NA	NA	Yes	Nilsan	Last month	Yes	3, 3	Herding	Yes	10	0	Yes	Went to hospital	No	NA	NA	NA		Dog
20	Sep	2015	Maramoja, Site 1	Maramoja	Maramoja			27	Male	Cheetah	Male	13	years	156	No	NA	NA	Yes	Nilsan	Last month	NA	NA	Herding	Yes	10	0	Yes	Went to hospital	No	NA	NA	NA		Dog
20	Sep	2015	Maramoja, Site 1	Maramoja	Maramoja			27	Male	Puppy	Male	1.5	months	1.5	No	NA	NA	No	NA	NA	NA	NA	Herding	Yes	10	0	Yes	Went to hospital	No	NA	NA	NA		Dog
20	Sep	2015	Maramoja, Site 1	Maramoja	Maramoja			27	Male	Puppy	Male	1.5	months	1.5	No	NA	NA	No	NA	NA	NA	NA	Herding	Yes	10	0	Yes	Went to hospital	No	NA	NA	NA		Dog
20	Sep	2015	Maramoja, Site 1	Maramoja	Maramoja			27	Male	Puppy	Male	1.5	months	1.5	No	NA	NA	No	NA	NA	NA	NA	Herding	Yes	10	0	Yes	Went to hospital	No	NA	NA	NA		Dog
20	Sep	2015	Maramoja, Site 1	Maramoja	Maramoja			27	Male	Bush	Male	2	years	48	No	NA	NA	Yes	Nilsan	Last month	NA	NA	Herding	Yes	10	0	Yes	Went to hospital	No	NA	NA	NA		Dog
20	Sep	2015	Maramoja, Site 1	Maramoja	Maramoja			27	Male	Busta	Male	6	months	6	No	NA	NA	Yes	Nilsan	Last month	NA	NA	Herding	Yes	10	0	Yes	Went to hospital	No	NA	NA	NA		Dog
20	Sep	2015	Maramoja, Site 1	Maramoja	Maramoja			27	Male	Oscar	Male	6	months	6	No	NA	NA	Yes	Nilsan	Last month	NA	NA	Herding	Yes	10	0	Yes	Went to hospital	No	NA	NA	NA		Dog
20	Sep	2015	Maramoja, Site 1	Maramoja	Maramoja			27	Male	Cards	Female	4	years	48	No	NA	NA	Yes	Nilsan	Last month	Yes	3, 2, 4, 3	Herding	Yes	10	0	Yes	Went to hospital	No	NA	NA	NA		Dog
20	Sep	2015	Maramoja, Site 1	Maramoja	Maramoja			27	Male	Simba	Male	9	years	108	No	NA	NA	Yes	Nilsan	Last month	NA	NA	Herding	Yes	10	0	Yes	Went to hospital	No	NA	NA	NA		Dog
20	Sep	2015	Maramoja, Site 1	Maramoja	Maramoja			27	Male	Poppy	Male	DNR	Male	DNR	Yes	DNR	long ago	Yes	Nilsan	Last month	NA	NA	Herding and guarding	Yes	DNR	DNR	DNR	DNR	DNR	DNR	DNR	DNR		Dog
20	Sep	2015	Maramoja, Site 1	Maramoja	Maramoja			13	Male	Oscar	Male	1	years	12	Yes	DNR	long ago	No	NA	NA	NA	NA	Guarding	Yes	2	1	No	NA	No	NA	NA	NA		Dog
20	Sep	2015	Maramoja, Site 1	Maramoja	Maramoja			15	Male	Chelsea	Male	1	years	12	No	NA	NA	No	NA	NA	NA	NA	Guarding	Yes	1	0	Yes	Went to hospital	No	NA	NA	NA		Dog
20	Sep	2015	Maramoja, Site 1	Maramoja	Maramoja			13	Male	Reno	Female	1	year	12	No	NA	NA	No	NA	NA	No	NA	Guarding	Yes	4	3	No	NA	No	NA	NA	NA		Dog
20	Sep	2015	Maramoja, Site 1	Maramoja	Maramoja			15	Male	Simba	Male	9	months	9	No	NA	NA	No	NA	NA	NA	NA	Security	Yes	1	DNR	No	NA	No	NA	NA	NA		Dog
20	Sep	2015	Maramoja, Site 1	Maramoja	Maramoja			45	Female	Simba	Male	2	years	24	No	NA	NA	No	NA	NA	NA	NA	Security	Yes	1	DNR	Yes	Neighbors, treated	No	NA	NA	NA		Dog
20	Sep	2015	Maramoja, Site 1	Maramoja	Maramoja			11	Male	Simba	Male	2	years	24	No	NA	NA	No	NA	NA	NA	NA	Security	Yes	1	1	No	NA	No	NA	NA	NA		Dog
20	Sep	2015	Maramoja, Site 1	Maramoja	Maramoja			12	Female	Delta	Male	5	months	5	Nno	NA	NA	No	NA	NA	NA	NA	Pet	Yes	2	DNR	No	NA	No	NA	NA	NA		Dog
20	Sep	2015	Maramoja, Site 1	Maramoja	Maramoja			14	Male	Bob	Male	3	years	36	No	NA	NA	No	NA	NA	NA	NA	Security	Yes	3	1	Yes	Treated in hospital	Yes	Snake	Last month	Friend, treated in hospital		Dog
20	Sep	2015	Maramoja, Site 1	Maramoja	Maramoja			13	Male	Bosco	Female	4	months	4	No	NA	NA	No	NA	NA	NA	NA	Pet	Yes	6	1	Yes, dog	Hospitalized	No	NA	NA	NA		Dog
20	Sep	2015	Maramoja, Site 1	Maramoja	Maramoja			13	Male	Oscar	Female	4	months	4	No	NA	NA	No	NA	NA	NA	NA	Pet	Yes	6	1	Yes, dog	Hospitalized	No	NA	NA	NA		Dog
20	Sep	2015	Maramoja, Site 1	Maramoja	Maramoja			13	Male	Puppy	Male	4	months	4	No	NA	NA	No	NA	NA	NA	NA	Pet	Yes	6	1	Yes, dog	Hospitalized	No	NA	NA	NA		Dog
20	Sep	2015	Maramoja, Site 1	Maramoja	Maramoja			15	Male	Boss	Female	2	months	2	No	NA	NA	No	NA	NA	No	NA	Security, pet	Yes	2	DNR	Yes	Treated in hospital	Yes	Snake	Last year	Uncle	Boniface was bit by himself	Dog
20	Sep	2015	Maramoja, Site 1	Maramoja	Maramoja			13	Male	Kilo	Female	2	months	2	No	NA	NAN	No	NA	NA	NA	NA	DNR	Yes	3	DNR	No	NA	No	NA	NA	NA		Dog
20	Sep	2015	Maramoja, Site 1	Maramoja	Maramoja			35	Male	Guinness	Female	6	years	72	Yes	DNR	4 years ago	Yes	DNR	when 1 year old (5 years ago)	NA	NA	Guarding	Yes	3	1	No	NA	No	NA	NA	NA		Dog
20	Sep	2015	Maramoja, Site 1	Maramoja	Maramoja			13	Male	Reko	Male	2	months	2	No	NA	NA	NA	NA	NA	NA	NA	NA	Yes	3	1	No	NA	No	NA	NA	NA		Dog
20	Sep	2015	Maramoja, Site 1	Maramoja	Maramoja			8	Female	No name	Female	Unknown	Unknown	Unknown	No	NA	NA	No	NA	NA	NA	NA	Pet	Yes	3	1	Yes	Neighbour, injected with tetanus	Yes	Snake	Long time ago	Treated in hospital		Cat
20	Sep	2015	Maramoja, Site 1	Maramoja	Maramoja			13	Male	Eliza	Female	3	months	3	No	NA	NA	No	NA	NA	No	NA	Pet	Yes	4	3	Yes, dog	Died	Nno	NA	NA	NA		Cat
20	Sep	2015	Maramoja, Site 1	Maramoja	Maramoja			13	Male	Chain	Female	3	months	3	No	NA	NA	No	NA	NA	No	NA	Pet	Yes	4	3	Yes, dog	Died	Nno	NA	NA	NA		Cat
20	Sep	2015	Maramoja, Site 1	Maramoja	Maramoja			43	Female	Loise	Female	1	years	12	No	NA	NA	No	NA	NA	No	NNA	Pet	Yes	1	1	No	NA	No	NA	NA	NA		Cat
20	Sep	2015	Maramoja, Site 1	Maramoja	Maramoja			14	Male	Bosco	Female	3	years	36	No	NA	NA	NA	NA	NA	NA	NA	Hearding/guarding	Yes	1	DNR	Yes	Taken to hospital	No	NA	NA	NA		Dog
20	Sep	2015	Maramoja, Site 1	Maramoja	Maramoja			9	Female	Poppy	Female	3	months	3	No	NA	NA	NA	NA	NA	No	NA	Herding	Yes	1	DNR	No	NA	No	NA	NA	NA		Dog
20	Sep	2015	Maramoja, Site 1	Maramoja	Maramoja			10	Male	Sussy	Male	5	years	60	No	NA	NA	No	NA	NA	NA	NA	Guarding (security)	Yes	1	DNR	Yes	Taken to hospital	No	NA	NA	NA		Dog
20	Sep	2015	Maramoja, Site 1	Maramoja	Maramoja			13	Female	Beste	Female	2	years	24	Yes	DNR	1 year ago	No	NA	NA	Yes	2	Guarding	Yes	3	DNR	Yes	Taken to hospital	No	NA	NA	NA		Dog
20	Sep	2015	Maramoja, Site 1	Maramoja	Maramoja			29	Male	Poppy	Female	3	years	36	Yes	DNR	2 years ago	Yes	DNR	3 months ago	Yes	DNR	Guarding homestead	Yes	2	DNR	No	NA	No	NA	NA	NA		Dog
20	Sep	2015	Maramoja, Site 1	Maramoja	Maramoja			29	Male	Mogira	Male	3	years	36	Yes	DNR	2 years ago	Yes	DNR	3 months ago	NA	NA	Guarding homestead	Yes	2	DNR	No	NA	No	NA	NA	NA		Dog
20	Sep	2015	Maramoja, Site 1	Maramoja	Maramoja			13	Male	Bob	Female	1	year	12	No	NA	NA	NA	NA	NA	NA	NA	Herding	Yes	3	1	No	NA	no	NA	NA	NA		Dog
20	Sep	2015	Maramoja, Site 1	Maramoja	Maramoja			15	Female	Girl	Female	3	months	3	No	NA	NA	No	NA	NA	Yes	6	Guarding (security)	Yes	3	DNR	No	NA	No	NA	NA	NA		Dog
20	Sep	2015	Maramoja, Site 1	Maramoja	Maramoja			53	Male	Madam	Female	9	months	9	No	NA	NA	No	NA	NA	No	NA	Killing mice	Yes	3	1	Yes	Taken to hospital	No	NA	NA	NA		Cat
20	Sep	2015	Maramoja, Site 1	Maramoja	Maramoja			40	Female	Bosko	Male	2	years	24	No	NA	NA	No	NA	NA	NA	NA	Herding/guarding	Yes	2	1	Yes	Went to hospital	No	NA	NA	NA		Dog
20	Sep	2015	Maramoja, Site 1	Maramoja	Maramoja			70	Female	Simba	Male	2	years	24	No	NA	NA	No	NA	NA	NA	NA	Herding/guarding	No	1	0	No	NA	No	NA	NA	NA		Dog
20	Sep	2015	Maramoja, Site 1	Maramoja	Maramoja			13	Male	Simba	Male	5	years	60	No	NA	NA	No	NA	NA	NA	NA	Herding/guarding	Yes	1	0	Yes	Taken to hospital	No	NA	NA	NAN		Dog
20	Sep	2015	Maramoja, Site 1	Maramoja	Maramoja			15	male	Carlos	Male	6	months	6	No	NA	NA	No	NA	NA	NA	NA	Guarding	Yes	1	0	Yes	Went to hospital	No	NA	NA	NA		Dog
20	Sep	2015	Maramoja, Site 1	Maramoja	Maramoja			29	Male	Puss	Female	5	months	5	No	NA	NA	No	NA	NA	No	NA	Catching rats	Yes	1	2	Yes	Went to hospital	No	NA	NA	NA		Cat
20	Sep	2015	Maramoja, Site 1	Maramoja	Maramoja			29	Male	Paka	Male	5	months	5	No	NA	NA	No	NA	NA	NA	NA	Catching rats	Yes	1	2	Yes	Went to hospital	No	NA	NA	NA		Cat
20	Sep	2015	Maramoja, Site 1	Maramoja	Maramoja			14	Male	Poppy	Male	2	years	24	No	NA	NA	No	NA	NA	NA	NA	Guarding	Yes	6	1	No	NA	No	NA	NA	NA		Dog
20	Sep	2015	Maramoja, Site 1	Maramoja	Maramoja			14	Male	Beste	Male	2	years	24	Yes	DNR	DNR	YEs	DNR	DNR	NA	NA	Herding	Yes	6	1	Yes	Went to hospital	No	NA	NA	NA		Dog
20	Sep	2015	Maramoja, Site 1	Maramoja	Maramoja			14	male	Bosco	Female	DNR	DNR	DNR	No	NA	NA	NA	NA	NA	No	NA	Guarding home	Yes	1	1	Yes	Taken to hospital	No	NA	NA	NA		Dog
20	Sep	2015	Maramoja, Site 1	Maramoja	Maramoja			14	Male	Master	Female	2	years	24	No	NA	NA	No	NA	NA	No	NA	Home	Yes	1	0	No	NA	No	NA	NA	NA		Dog
20	Sep	2015	Maramoja, Site 1	Maramoja	Maramoja			11	Male	Bosco	Female	3	months	3	No	NA	NA	No	NA	NA	No	NA	Home	Yes	2	1	No	NA	No	NA	NA	NA		Dog
20	Sep	2015	Maramoja, Site 1	Maramoja	Maramoja			11	Male	Tusker	Male	2	years	24	Yes	DNR	DNR	No	NA	NA	NA	NA	Home	Yes	2	1	No	NA	No	NA	NA	NA		Dog
20	Sep	2015	Maramoja, Site 1	Maramoja	Maramoja			10	Male	Tuska	Male	1	years	12	No	NA	NA	No	NA	NA	NA	NA	Home	Yes	1	0	No	NA	No	NA	NA	NA		Dog
20	Sep	2015	Maramoja, Site 1	Maramoja	Maramoja			9	Male	Jesma	Male	1	years	12	No	NA	NA	No	NA	NA	NA	NA	Home	No	1	0	Yes	Taken to hospital	No	NA	NA	NA		Dog
20	Sep	2015	Maramoja, Site 1	Maramoja	Maramoja			53	Male	Queen	Female	2	years	24	Yes	DNR	1 year ago	Yes	DNR	1 year ago	Yes	4	Home guard	Yes	3	1	Yes	Taken to hospital	No	NA	NA	NA	Bitten by Queen, this dog, taken to hospital	Dog
20	Sep	2015	Maramoja, Site 1	Maramoja	Maramoja			9	Male	Tuska	male	6	months	6	No	NA	NAN	Yes	DNR	1 year ago	NA	NA	Hunting/home guard	Yes	1	0	No	NA	No	NA	NA	NA		Dog
20	Sep	2015	Maramoja, Site 1	Maramoja	Maramoja			45	Male	Purro	Female	15	months	15	Yes	DNR	1 year ago	Yes	DNR	after every 3 months	NA	NA	Home guard	Yes	1	0	No	NA	No	NA	NA	NA		Dog
20	Sep	2015	Maramoja, Site 1	Maramoja	Maramoja			6	Male	Popi	Female	DNR	DNR	DNR	No	NA	NA	No	NA	NA	NA	NA	Home guard	No	3	0	No	NA	No	NA	NA	NA		Dog
20	Sep	2015	Maramoja, Site 1	Maramoja	Maramoja			13	Male	Cheater	Female	4	years	48	Yes	DNR	1 year ago	Yes	DNR	2015-09-17	Yes	7, 7	Home guard	Yes	2	0	Yes, dog	Taken to hospital	No	NA	NA	nA		Dog
20	Sep	2015	Maramoja, Site 1	Maramoja	Maramoja			10	Female	Simba	Male	10	years	120	No	NA	NA	No	NA	NA	NA	NA	Home guard	Yes	1	0	Yes	Hospitalized	Yes	Snake	DNR	Community member		Dog
20	Sep	2015	Maramoja, Site 1	Maramoja	Maramoja			19	Male	Queen	Female	2	years	24	Nno	NA	NA	No	NA	NA	Yes	5, 4	Home guard	No	3	0	No	NA	No	NA	NA	NA		Dog
20	Sep	2015	Maramoja, Site 1	Maramoja	Maramoja			40	Male	Bosco	Male	18	months	18	No	NA	NA	No	NA	NA	NA	NA	Guarding home	Yes	1	0	No	NA	No	NA	NA	NA		Dog
20	Sep	2015	Maramoja, Site 1	Maramoja	Maramoja			13	Male	Poppy	Female	6	years	72	No	NA	NA	Yes	DNR	2015 January	Yes	4	Hunting	Yes	1	0	Yes	Hospitalized	Yes	Snake	DNR	Community guy		Dog
20	Sep	2015	Maramoja, Site 1	Maramoja	Maramoja			47	Female	Bosco	male	6	months	6	No	NA	NA	No	NA	NA	NA	NA	Guarding home	Yes	1	0	Yes	Hospitalized	Yes	Snake	DNR	Community guy		Dog
20	Sep	15	Maramoja, Site 1	Maro Moje	Maramoja			50	Male	Kuikui	Male	2		24	No	NA	NA	N	NA	NA	NA	NA	Home Dog	Yes	1	1	No	N/A	Yes	dog	NA	NA	Unclear if it’s a iwild or domestic dog	Dog
19	Sep	2015	Maramoja, Site 2	Maramoja	Maramoja			9	Male	Chui	female	6	Year	72	No	NA	NA	No	NA	NA	yes	2	Herding	yes	2	DNR	no	NA	No	NA	NA	NA		Dog
19	Sep	2015	Maramoja, Site 2	Maramoja	Maramoja			36	Male	Puppy	male	3 mnths	Months	3	No	NA	NA	No	NA	NA	NA	NA	Guarding	yes	3	DNR	no	NA	No	NA	NA	NA		Dog
19	Sep	2015	Maramoja, Site 2	Maramoja	Maramoja			70	Male	Tusker	male	2	Year	24	No	NA	NA	yes	DNR	2 weeks ago	NA	NA	Security	yes	2	DNR	no	NA	No	NA	NA	NA		Dog
19	Sep	2015	Maramoja, Site 2	Maramoja	Maramoja			11	Male	Lequiliano	male	2	Year	24	No	NA	NA	No	NA	NA	NA	NA	Herding/guarding	yes	2	1	no	NA	No	NA	NA	NA		Dog
19	Sep	2015	Maramoja, Site 2	Maramoja	Maramoja			14	Male	Chui	male	2	Year	24	yes	DNR	2014	No	NA	NA	NA	NA	Herding	No	0	0	no	NA	No	NA	NA	NA		Dog
19	Sep	2015	Maramoja, Site 2	Maramoja	Maramoja			14	Male	Watchman	male	4	Year	48	yes	DNR	2014	No	NA	NA	NA	NA	Herding	No	3	0	no	NA	No	NA	NA	NA		Dog
19	Sep	2015	Maramoja, Site 2	Maramoja	Maramoja			14	Male	Simba	male	3	Year	36	yes	DNR	2014	No	NA	NA	NA	NA	Herding	No	3	0	no	NA	No	NA	NA	NA		Dog
19	Sep	2015	Maramoja, Site 2	Maramoja	Maramoja			60	female	Champion	male	2	Year	24	No	NA	NA	No	NA	NA	NA	NA	Guading/herding	No	2	0	no	NA	No	NA	NA	NA		Dog
19	Sep	2015	Maramoja, Site 2	Maramoja	Maramoja			60	female	Njogu	female	1.5	Year	18	No	NA	NA	No	NA	NA	yes	Twice; 6 and 7	Guiarding/herding	No	2	0	no	NA	No	NA	NA	NA		Dog
19	Sep	2015	Maramoja, Site 2	Maramoja	Maramoja			17	female	Simba	female	2	Year	24	No	NA	NA	No	NA	NA	yes	Twice; 6 and 5	guarding	yes	5	0	no	NA	No	NA	NA	NA		Dog
19	Sep	2015	Maramoja, Site 2	Maramoja	Maramoja			13	female	Sane	male	6 mnths	Months	6	No	NA	NA	yes	Dewormer	NA	NA	NA	Herding/guarding	yes	1	0	no	NA	No	NA	NA	NA		Dog
19	Sep	2015	Maramoja, Site 2	Maramoja	Maramoja			32	female	Tusker	male	1.5	Year	18	No	NA	NA	No	NA	NA	NA	NA	Herding	yes	1	0	no	NA	No	NA	NA	NA		Dog
19	Sep	2015	Maramoja, Site 2	Maramoja	Maramoja			54	Male	Chukui	female	10	Year	120	No	NA	NA	No	NA	NA	No	No	herding/guarding	yes	2	0	yes	died	yes	leopard	2005	Community member		Dog
19	Sep	2015	Maramoja, Site 2	Maramoja	Maramoja			54	Male	Shikuli	female	1	Year	12	No	NA	NA	No	NA	NA	No	No	herding/guarding	yes	2	0	yes	died	yes	Leopard	2005	Community member		Dog
19	Sep	2015	Maramoja, Site 2	Maramoja	Maramoja			10	Male	Velco	male	1	Year	12	No	NA	NA	No	NA	NA	NA	NA	Home	yes	1	0	no	NA	No	NA	NA	NA		Dog
19	Sep	2015	Maramoja, Site 2	Maramoja	Maramoja			12	female	simba	female	2	Year	24	No	NA	NA	No	NA	NA	No	No	home	yes	1	0	no	NA	No	NA	NA	NA		Dog
19	Sep	2015	Maramoja, Site 2	Maramoja	Maramoja			12	Male	Tusker	male	4	Year	48	No	NA	NA	No	NA	NA	NA	NA	HOME	yes	2	0	no	NA	No	NA	NA	NA		Dog
19	Sep	2015	Maramoja, Site 2	Maramoja	Maramoja			13	Male	Tusker	female	3	Year	36	No	NA	NA	No	NA	NA	NA	NA	Home	yes	1	0	no	NA	No	NA	NA	NA		Dog
19	Sep	2015	Maramoja, Site 2	Maramoja	Maramoja			15	Male	Cheetah	male	3	Year	36	No	NA	NA	yes	DNR	7 mnths ago	NA	NA	Home	yes	1	0	yes	Hopstitalised	No	NA	NA	NA		Dog
19	Sep	2015	Maramoja, Site 2	Maramoja	Maramoja			12	Male	Shibili	female	1	Year	12	No	NA	NA	No	NA	NA	NA	NA	Home	yes	2	0	no	NA	No	NA	NA	NA		Dog
19	Sep	2015	Maramoja, Site 2	Maramoja	Maramoja			21	Male	Rex	male	4	Year	48	No	NA	NA	No	NA	NA	NA	NA	Home	yes	2	0	no	NA	No	NA	NA	NA		Dog
19	Sep	2015	Maramoja, Site 2	Maramoja	Maramoja			14	Male	Simba	male	3	Year	36	yes	DNR	2 yrs ago	No	NA	NA	NA	NA	Home	yes	4	0	yes	Hopstitalised	No	NA	NA	NA		Dog
19	Sep	2015	Maramoja, Site 2	Maramoja	Maramoja			14	Male	Kuri	male	3	Year	36	yes	DNR	2 yrs ago	No	NA	NA	NA	NA	Home	yes	4	0	yes	Hopstitalised	No	NA	NA	NA		Dog
19	Sep	2015	Maramoja, Site 2	Maramoja	Maramoja			14	Male	Chui	male	DNR			yes	DNR	2 yrs ago	No	NA	NA	NA	NA	Home	yes	4	0	yes	Hopstitalised	No	NA	NA	NA		Dog
19	Sep	2015	Maramoja, Site 2	Maramoja	Maramoja			45	female	KALI	female	3	Year	36	yes	DNR	1yr ago	No	NA	NA	yes	twice; 6 and7	home	yes	2	1	no	NA	No	NA	NA	NA		Dog
19	Sep	2015	Maramoja, Site 2	Maramoja	Maramoja			45	female	Simba	male	2	Year	24	yes	DNR	1 yr ago	No	NA	NA	NA	NA	Home	yes	2	1	no	NA	No	NA	NA	NA		Dog
19	Sep	2015	Maramoja, Site 2	Maramoja	Maramoja			12	Male	Kura	male	2	Year	24	No	NA	NA	No	NA	NA	NA	NA	Home	yes	1	0	no	NA	No	NA	NA	NA		Dog
19	Sep	2015	Maramoja, Site 2	Maramoja	Maramoja			21	female	Simba	male	1	Year	12	No	NA	NA	No	NA	NA	NA	NA	Home	yes	3	0	no	NA	No	NA	NA	NA		Dog
19	Sep	2015	Maramoja, Site 2	Maramoja	Maramoja			21	female	Kuri	female	1	Year	12	No	NA	NA	No	NA	NA	NA	NA	Home	yes	3	0	no	NA	No	NA	NA	NA		Dog
19	Sep	2015	Maramoja, Site 2	Maramoja	Maramoja			21	female	Poppy	female	1	Year	12	No	NA	NA	No	NA	NA	NA	NA	Home	yes	3	0	no	NA	No	NA	NA	NA		Dog
20	Sep	2015	Maramoja, Site 2	Maramoja	Maramoja			45	female	Simba	male	2	Year	24	No	NA	NA	No	NA	NNA	NA	NNA	Home	yes	2	0	no	NA	No	NA	NA	NA		Dog
20	Sep	2015	Maramoja, Site 2	Maramoja	Maramoja			45	female	Simba	male	9 mnths	Months	9	No	NA	NA	No	NA	NA	NNA	NA	Home	yes	2	0	no	NA	No	NA	NA	NA		Dog
20	Sep	2015	Maramoja, Site 2	Maramoja	Maramoja			18	Male	Simmy	female	3	Year	36	No	NA	NA	No	NA	NA	yes	Twice; 4 and 4	Guard	No	1	0	no	NA	No	NA	NA	NA		Dog
20	Sep	2015	Maramoja, Site 2	Maramoja	Maramoja			50	female	Simba	male	2	Year	24	No	NA	NA	No	NA	NA	NA	NNA	Guarding/herding	yes	1	0	no	NA	No	NA	NA	NA		Dog
20	Sep	2015	Maramoja, Site 2	Maramoja	Maramoja			80	Male	Bosco	male	2	Year	24	No	NA	NA	yes	DNR	2015-09-01	NA	NA	Home	yes	2	0	no	NA	No	NA	NA	NA		Dog
20	Sep	2015	Maramoja, Site 2	Maramoja	Maramoja			18	Male	Guinness	male	6 mnths	Months	6	No	NA	NA	No	NA	NA	NA	NA	Guarding	No	1	0	yes	Hopstitalised	No	NA	NA	NA		Dog
20	Sep	2015	Maramoja, Site 2	Maramoja	Maramoja			11	female	Simba	male	1	Year	12	No	NA	NA	No	NA	NA	NA	NA	Guarding	No	1	1	yes	Hopstitalised	yes	Dog	2015-09-01	villager		Dog
20	Sep	2015	Maramoja, Site 2	Maramoja	Maramoja			17	Male	Doggy	male	2	Year	24	No	NA	NA	No	NA	NA	NA	NA	Home	No	5	0	no	NA	No	NA	NA	NA		Dog
20	Sep	2015	Maramoja, Site 2	Maramoja	Maramoja			13	Male	Chohull	male	2	Year	24	No	NA	NA	No	NA	NNA	NA	NA	Herding	No	1	1	no	NA	No	NA	NA	NA		Dog
20	Sep	2015	Maramoja, Site 2	Maramoja	Maramoja			12	female	Simba	male	2.5	Year	30	No	NA	NA	No	NNA	NA	NA	NA	Guarding	no	2	0	no	NA	No	NA	NA	NA		Dog
20	Sep	2015	Maramoja, Site 2	Maramoja	Maramoja			12	female	Poppy	female	4	Year	48	yes	DNR	1 yr ago	yes	DNR	DNR	yes	Twice; 6 and 8	Herding/security	yes	2	DNR	no	NA	No	NA	NA	NA		Dog
20	Sep	2015	Maramoja, Site 2	Maramoja	Maramoja			12	Male	Tusker	male	3	Year	36	No	NA	NA	No	NA	NA	NA	NA	Security	yes	1	DNR	yes	Hopstitalised	No	NA	NA	NA		Dog
20	Sep	2015	Maramoja, Site 2	Maramoja	Maramoja			22	female	Cobra	male	1	Year	12	No	NA	NA	No	NA	NA	NA	NA	Security	yes	3	DNR	yes	Hopstitalised	No	NA	NA	NA		Dog
20	Sep	2015	Maramoja, Site 2	Maramoja	Maramoja			22	female	sIMBA	female	9 mnths	Months	9	No	NA	NA	No	NA	NA	yes	Oce; 5 pups	Security	yes	3	DNR	yes	Hopstitalised	No	NA	NA	NA		Dog
20	Sep	2015	Maramoja, Site 2	Maramoja	Maramoja			22	female	Namaless	male	2 mnths	Months	24	No	NA	NA	No	NA	NA	NA	NA	Security	yes	3	DNR	yes	Hopstitalised	No	NA	NA	NA		Dog
20	Sep	2015	Maramoja, Site 2	Maramoja	Maramoja			30	Male	Simba	male	4	Year	48	No	NA	NA	No	NA	NA	NA	NA	Guarding/herding	yes	1	0	yes	Hopstitalised	yes	hyena	4 yrs ago	Community member		Dog
20	Sep	2015	Maramoja, Site 2	Maramoja	Maramoja			45	Male	Bull	male	7 mnths	Months	7	No	NA	NA	No	NA	NA	NA	NA	Secrity/herding	yes	3	DNR	yes	Hopstitalised	yes	Snake	DNR	Afriend		Dog
20	Sep	2015	Maramoja, Site 2	Maramoja	Maramoja			45	Male	Simba	male	1	Year	12	No	NA	NA	No	NA	NA	NA	NA	Security/herding	yes	3	DNR	yes	Hopstitalised	yes	Snake	DNR	A friend		Dog
20	Sep	2015	Maramoja, Site 2	Maramoja	Maramoja			28	Male	Simba	male	5	Year	60	No	NA	NA	No	NA	NA	NA	NA	Security/herding	No	7	DNR	no	NA	No	NA	NA	NA		Dog
20	Sep	2015	Maramoja, Site 2	Maramoja	Maramoja			28	Male	Zebra	female	4	Year	48	No	NA	NA	No	NA	NA	NA	NA	Security/herding	No	7	DNR	no	NA	No	NA	NA	NA		Dog
20	Sep	2015	Maramoja, Site 2	Maramoja	Maramoja			33	female	Kuri	male	2	Year	24	No	NA	NA	No	NA	NA	NA	NA	Security	yes	1	1	no	NA	No	NA	NA	NA		Dog
20	Sep	2015	Maramoja, Site 2	Maramoja	Maramoja			14	Male	Ngiliam	female	9 mnths	Months	9	No	NA	NA	No	NA	NA	NA	NA	Security	No	1	DNR	no	NA	No	NA	NA	NA		Dog
20	Sep	2015	Maramoja, Site 2	Maramoja	Maramoja			13	female	Simba	female	5 mnths	Months	5	No	NA	nA	No	NA	NA	NA	NA	Guarding	yes	3	1	yes	Hopstitalised	No	NA	NA	NA		Dog
20	Sep	2015	Maramoja, Site 2	Maramoja	Maramoja			11	Male	Blackie	female	1	Year	12	No	NA	NA	No	NA	NA	NA	NA	Security	No	2	1	no	NA	No	NA	NA	NA		Cat
20	Sep	2015	Maramoja, Site 2	Maramoja	Maramoja			12	Male	Cheetah	female	2	Year	24	yes	DNR	dn	No	NA	NA	yes	8 pups	Guarding	yes	1	0	no	NA	No	NA	NA	NA		Dog
20	Sep	2015	Maramoja, Site 2	Maramoja	Maramoja			33	female	No name	male	Adult			No	NA	NA	No	NA	NA	NA	NA	Security	yes	1	1	no	NA	No	NA	NA	NA		Cat
20	Sep	2015	Maramoja, Site 2	Maramoja	Maramoja			30	Male	Queen	female	6 mnths	Months	6	No	NA	NA	yes	DNR	DNR	No	No	Guarding	No	1	0	no	NA	No	NA	NA	NA		Dog
20	Sep	2015	Maramoja, Site 2	Maramoja	Maramoja			27	Male	Kali	male	9 mnths	Months	9	No	NA	NA	No	NA	NA	NA	NA	Herding/guarding	yes	2	0	yes	Hopstitalised	yes	Hyena	5 mnths ago	neighbour		Dog
20	Sep	2015	Maramoja, Site 2	Maramoja	Maramoja			12	female	Rupii	male	1	Year	12	No	NA	NA	No	NA	NA	NA	NA	Herding	yes	2	0	yes	Hopstitalised	No	NA	NA	NA		Dog
20	Sep	2015	Maramoja, Site 2	Maramoja	Maramoja			11	female	Poppy	male	2.5	Year	30	No	NA	NA	No	NA	NA	NA	NA	Guarding	No	2	0	no	NA	No	NA	NA	NA		Dog
20	Sep	2015	Maramoja, Site 2	Maramoja	Maramoja			10	Male	Tusker	male	6 mnths	Months	6	No	NA	NA	No	NA	NA	NA	NA	Guarding	No	2	0	no	NA	No	NA	NA	NA		Dog
20	Sep	2015	Naibor	Naibor	Naibor			11	Male	Puss	Male	8	months	8	No	NA	NA	No	NA	NA	NA	NA	Pet	No	3	1	No	NA	No	NA	NA	NA		Cat
20	Sep	2015	Naibor	Naibor	Naibor			50	Male	Puss	Female	3	years	36	No	NA	NA	No	NA	NA	NA?	NA?	Pet	Yes	2	1	Yes	Hospitalized	No	NA	NA	NA		Cat
20	Sep	2015	Naibor	Naibor	Naibor			10	Male	Puss	Female	6	months	6	No	NA	NA	No	NA	NA	No	nA	Pet	Yes	6	2	No	NA	No	nA	NA	NA		Cat
20	Sep	2015	Naibor	Naibor	Naibor			31	Female	Pussy	Female	4	months	4	No	NA	NA	No	NA	NA	No	NA	Pet	No	2	2	Yes	Hospitalized	YEs	Snake	DNR	Community guy		Cat
20	Sep	2015	Naibor	Naibor	Naibor			8	Male	Puss	Male	DNR	DNR	DNR	No	NA	NA	No	NA	NA	NA	NA	Killing rats	No	2	1	No	NA	No	NA	NA	NA		Cat
20	Sep	2015	Naibor	Naibor	Naibor			51	Female	No nname	Male	2	years	24	No	NA	NA	No	NA	NA	NA	NA	Pet	Yes	2	1	No	NA	No	NA	NA	NA		Cat
20	Sep	2015	Naibor	Naibor	Naibor			14	Male	Asha	Male	3	years	36	Yes	DNR	last year	No	NA	NA	NNA	NA	NA	Yes	2	1	Yes, dog	lead to death	Yes	Boar	DNR	DNR		Cat
20	Sep	2015	Naibor	Naibor	Naibor			34	Male	Chief	Male	1	year	12	Yes	DNR	1 year ago	Yes	unknown	1 month ago	NA	NA	Guarding	Yes	2	1	Yes	Taken to hospital	Yes	Lion	5 years ago	Maaja Man		Dog
20	Sep	2015	Naibor	Naibor	Naibor			34	Male	Puppy	Male	8	months	8	Yes	DNR	1 year ago	DNR	NA	NA	NA	NA	dnr	Yes	2	1	Yes	Taken to hospital	Yes	Lion	5 years ago	Maaja Man		Dog
20	Sep	2015	Naibor	Naibor	Naibor			19	Male	Scott	Male	3	years	36	No	NA	NA	No	NA	NA	NA	NA	Pet	Yes	2	1	No	NA	No	NA	NA	NA		Dog
20	Sep	2015	Naibor	Naibor	Naibor			70	Female	Kaninia	Male	3	years	36	No	NA	NA	No	NA	NA	No	NA	Guarding home	Yes	2	1	Yes	Hospitalized	Yes	Colobus monkey	dnr	dnr		Dog
20	Sep	2015	Naibor	Naibor	Naibor			56	Male	Sita	Male	2	years	24	Yes	DNR	2014-05-01	Yes	DNR	2014-12-01	NA	NA	Guarding home	Yes	1	0	No	NA	No	NA	NA	NA		Dog
20	Sep	2015	Naibor	Naibor	Naibor			50	Male	Puppy	Male	2	years	24	No	NA	NA	No	NA	NA	NA	NA	Guarding home	Yes	2	1	Yes	Hospitalized	No	NA	NA	NA		Dog
20	Sep	2015	Naibor	Naibor	Naibor			39	Female	Tally	Female	3	years	36	No	NA	NA	No	NA	NA	Not yet	NA	Guarding home	Yes	1	0	Yes	Hospitalized	No	NA	NA	NA		Dog
20	Sep	2015	Naibor	Naibor	Naibor			29	Male	Tickle	Female	2	years	24	No	NA	NA	Yes	dnr	Young	No	NA	Guarding home	Yes	1	0	Yes	Hospitalized	No	NA	NA	NA		Dog
20	Sep	2015	Naibor	Naibor	Naibor			13	Male	Spider	Female	DNR	DNR	DNR	No	NA	NA	Yes	Datkmor	Aug 13 2015	No	NA	Guarding home	Yes	1	1	No	NA	No	NA	NA	NA		Dog
20	Sep	2015	Naibor	Naibor	Naibor			14	Male	Tommy	Female	2	months	2	Yes	DNR	2015 September	No	NA	NA	NA	NA	Guarding home	Yes	1	0	Yes	Hospitalized	Yes	Snake	2014	Community guy		Dog
20	Sep	2015	Naibor	Naibor	Naibor			11	Male	Oscar	Female	1.5	years	18	Yes	DNR	September 12th	No	NA	NA	DNR	DNR	Guarding home	Yes	1	0	No	NA	No	NA	NA	NA		Dog
20	Sep	2015	Naibor	Naibor	Naibor			2 months	Male	Nice	Female	DNR	DNR	DNR	No	NA	NA	No	NA	NA	No	NA	Guarding home	Yes	1	DNR	No	NA	Yes	Dog	NA	NA		Dog
20	Sep	2015	Naibor	Naibor	Naibor			12	Male	Peter	Male	6	years	72	Yes	DNR	2015-09-12	No	NA	NA	NA	NA	Guarding home	Yes	1	0	No	NA	No	NA	NA	NA		Dog
20	Sep	2015	Naibor	Naibor	Naibor			50	Male	Anni	Female	1	year	12	Yes	DNR	2015 March	Yes	DNR	2015 July	No	NA	Guarding home	Yes	2	0	No	NA	No	NA	NA	NA		Dog
20	Sep	2015	Naibor	Naibor	Naibor			50	Male	Simba	Female	3	years	36	Yes	DNR	2015 March	Yes	DNR	2015 July	Yes	4 (once)	Guarding home	Yes	2	0	No	NA	No	NA	NA	NA		Dog
20	Sep	2015	Naibor	Naibor	Naibor			75	Female	Tommy	Male	4	years	48	No	NA	NA	No	NA	NA	NA	NA	Guarding home	Yes	2	0	Yes	Hospitalized	No	NA	NA	NA		Dog
20	Sep	2015	Naibor	Naibor	Naibor			11	Male	Oscar	Female	6	months	6	No	NA	NA	No	NA	NA	NA	NA	Guarding home	Yes	2	0	No	NA	No	NA	NA	NA		Dog
20	Sep	2015	Naibor	Naibor	Naibor			11	Male	Hazard	Female	6	months	6	No	NA	NA	No	NA	NA	NA	NA	Pet	Yes	2	0	No	NA	No	NA	NA	NA		Dog
20	Sep	2015	Naibor	Naibor	Naibor			58	Female	Doki	Female	2	years	24	Yes	DNR	2015	Yes	DNR	2015 July	Yes	5, 10	Guarding home	Yes	1	0	No	NA	No	NA	NA	NA		Dog
20	Sep	2015	Naibor	Naibor	Naibor			13	Male	Scow	Male	5	years	60	Yes	Rabies	2013	Yes	Adermicine	2015-09-12	NA	NA	Guarding	Yes	1	1	Yes, dog	Went to hospital	No	NA	NA	NA		Dog
20	Sep	2015	Naibor	Naibor	Naibor			14	Male	Oscar	Male	2	years	24	No	NA	NA	Yes	Dewormer	DNR	NA	NA	Guarding	Yes	1	0	No	NA	No	NA	NA	NA		Dog
20	Sep	2015	Naibor	Naibor	Naibor			33	Male	Poppy	Female	3	years	36	Yes	DNR	Four vaccinations, last one 2015 March	Yes	Nilsan	2015 February	Yes	2	Guarding	Yes	3	0	No	NA	No	NA	NA	NA		Dog
20	Sep	2015	Naibor	Naibor	Naibor			33	Male	Tommy	Female	4	months	4	No	NA	NA	No	NA	NA	No	NA	Guarding	Yes	3	0	No	NA	No	NA	NA	NA		Dog
20	Sep	2015	Naibor	Naibor	Naibor			48	Female	Cherry	Female	6	years	72	Yes	Rabies	2014	Yes	Not sure which one	6 months ago	Yes	7, 10, 7	Guarding	Yes	1	0	Yes, owner bitten by dog	Went to hospital	No	NA	NA	NA		Dog
20	Sep	2015	Naibor	Naibor	Naibor			10	Male	Master	Female	1	years	12	No	NA	NA	Yes	Nilsan	February	NA	NA	Guarding	Yes	4	2	No	NA	No	NA	NA	NA		Dog
20	Sep	2015	Naibor	Naibor	Naibor			10	Male	Lex	Male	1	years	12	No	NA	NA	Yes	Nilsan	February	NA	NA	Guarding	Yes	4	2	No	NA	No	NA	NA	NA		Dog
20	Sep	2015	Naibor	Naibor	Naibor			10	Male	Jackie	Male	2	years	24	No	NA	NA	Yes	Nilsan	February	NA	NA	Guarding	Yes	4	2	No	NA	No	NA	NA	NA		Dog
20	Sep	2015	Naibor	Naibor	Naibor			10	Male	Poppy	Female	6	years	72	Yes	Rabies	2014	Yes	Dewormer	dnr	Yes	7, 12, 6, 5, 4	Guarding	Yes	4	2	No	NA	No	NA	NA	NA		Dog
20	Sep	2015	Naibor	Naibor	Naibor			15	Male	Lanua	Male	1.5	years	18	No	NA	NA	No	NA	NA	NA	NA	Herding, hunting	No	2	0	No	NA	No	NA	NA	NA		Dog
20	Sep	2015	Naibor	Naibor	Naibor			28	Female	Tusker	Male	3	years	36	No	NA	NA	Yes	DNR	6 months ago	DNR	NA	Guarding	Yes	1	DNR	Yes	Taken to hospital	No	NA	NA	NA		Dog
20	Sep	2015	Naibor	Naibor	Naibor			34	Male	Chelsea	Male	2	years	24	Yes	DNR	August	Yes	DNR	June	NA	NA	Guarding	Yes	2	DNR	No	NA	No	NA	NA	NA		Dog
20	Sep	2015	Naibor	Naibor	Naibor			34	Male	Poppy	Male	3	years	36	Yes	DNN	August	Yes	DNR	June	NA	NA	Guarding	Yes	2	DNR	No	NA	No	NA	NA	NA		Dog
20	Sep	2015	Naibor	Naibor	Naibor			7	Female	Simba	Female	2	years	24	No	NA	NA	No	NA	NA	Yes	2 times	Herding	No	2	1	No	NA	No	NA	NA	NA		Dog
20	Sep	2015	Naibor	Naibor	Naibor			9	Male	Kombi	Female	1	years	12	No	NA	NA	No	NA	NA	No	NA	Security	Yes	1	DNR	No	NA	No	NA	NA	NA		Dog
20	Sep	2015	Naibor	Naibor	Naibor			33	Male	Reno	Male	1.5	years	18	No	No	NA	No	NA	NA	NA	NA	Security	No	1	DNR	No	NA	No	NA	NA	NA		Dog
20	Sep	2015	Naibor	Naibor	Naibor			13	Male	Boscow	Male	10	months	10	No	No	NA	No	NA	NA	NA	NA	Security	No	1	DNR	No	NA	No	NA	NA	NA		Dog
20	Sep	2015	Naibor	Naibor	Naibor			28	Female	Puppy	Female	3	months	3	No	NA	NA	No	NA	NA	NA	NA	Security	Yes	1	2	No	NA	No	NA	NA	NA		Dog
20	Sep	2015	Naibor	Naibor	Naibor			40	Male	Scotty	Female	1	years	12	No	NA	NA	No	NA	NA	No	NA	Security	Yes	2	1	Yes, dog	Treated in hospital	No	NA	NA	NA		Dog
20	Sep	2015	Naibor	Naibor	Naibor			40	Male	Tommy	Female	2	months	2	No	NA	NA	No	NA	NA	No	NA	DNR	Yes	2	1	Yes, dog	Treated in hospital	No	NA	NA	NA		Dog
20	Sep	2015	Naibor	Naibor	Naibor			9	Male	Rex	Male	5	years	60	No	NA	NA	No	NA	NA	NA	NA	Security	Yes	1	DNR	No	NA	No	NA	NA	NA		Dog
20	Sep	2015	Naibor	Naibor	Naibor			14	Male	Simba	Male	2	months	2	No	NA	NA	No	NA	NA	NA	NA	Pet	Yes	1	DNR	Yes	Passed on	YEs	Snake	DNR	Friend, passed on		Dog
20	Sep	2015	Naibor	Naibor	Naibor			51	Female	Simba	Male	4	months	4	No	NA	NA	No	NA	NA	NA	NA	Security	Yes	2	1	No	NA	No	NA	NA	NA		Dog
20	Sep	2015	Naibor	Naibor	Naibor			43	Female	Puppy	Female	8	months	8	No	NA	NA	No	NA	NA	NA	NA	Security	Yes	1	DNR	Yes, dog	Passed (no treatment)	No	NA	NA	NA		Dog
20	Sep	2015	Naibor	Naibor	Naibor			11	Male	Tiger	Male	5	years	60	Yes	DNR	1 year ago	No	NA	NA	NA	NA	Home guard	Yes	3	0	No	NA	No	NA	NA	NA		Dog
20	Sep	2015	Naibor	Naibor	Naibor			11	Male	Mess	Male	2	months	2	No	NA	NA	DNR	DNR	DNR	NA	NA	DNR	Yes	3	0	No	NA	No	NA	NA	NA		Dog
20	Sep	2015	Naibor	Naibor	Naibor			11	Male	Marinho	Female	4	years	48	Yes	DNR	1 year ago	DNR	DNR	DNR	Yes	4, 3, 3	DNR	Yes	3	0	No	NA	No	NA	NA	NA		Dog
20	Sep	2015	Naibor	Naibor	Naibor			31	Male	Sali	Female	2	years	24	Yes	DNR	9 months ago	No	NA	NA	Yes	7	Home guard	Yes	1	1	Yes, dog	Taken to hospital	No	NA	NA	NA		Dog
20	Sep	2015	Naibor	Naibor	Naibor			53	Male	Ngeni	Female	3	years	36	No	NA	NA	No	NA	NA	Yes	8, 7	Home guard	Yes	1	0	No	NA	No	NA	NA	NA		Dog
20	Sep	2015	Naibor	Naibor	Naibor			12	Male	Apollo	Male	6	months	6	No	NA	NA	No	NA	NA	NA	NA	Guarding	Yes	3	2	Yes	Went to hospital	No	NA	NA	NA		Dog
20	Sep	2015	Naibor	Naibor	Naibor			13	Male	Rex	Male	2	years	24	Yes	DNR	1 year ago	No	NA	NA	NA	NA	Herding	Yes	2	1	Yes	Went to hospital	No	NA	NA	NA		Dog
20	Sep	2015	Naibor	Naibor	Naibor			13	Male	Poppy	Female	3	years	36	Yes	DNR	1 year ago	No	NA	NA	Yes	4, 3	Herding	Yes	2	1	Yes	Went to hospital	No	NA	NA	NA		Dog
20	Sep	2015	Naibor	Naibor	Naibor			60	Male	Poppy	Male	5	years	60	Yes	DNR	long ago	No	NA	NA	NA	NA	Herding	Yes	1	0	Yes	Went to hospital	Yes	Hyena	3 years ago	Friend		Dog
20	Sep	2015	Naibor	Naibor	Naibor			13	Male	Jolly	Female	3	months	3	No	NA	NA	No	NA	NA	NA	NA	Guarding	Yes	2	1	Yes	Went to hospital	No	NA	NA	NA		Dog
20	Sep	2015	Naibor	Naibor	Naibor			22	Male	Tommy	Male	2	years	24	No	NA	NA	No	NA	NA	NA	NA	Guarding	Yes	4	2	No	NA	No	NA	NA	NA		Dog
20	Sep	2015	Naibor	Naibor	Naibor			9	Female	Rex	Male	5	months	5	Yes/No	NA	NA	No	NA	NA	NA	NA	Home dog	Yes	2	1	Yes	Hospitalized	No	NA	NA	NA		Dog
20	Sep	2015	Naibor	Naibor	Naibor			15	Male	Tusker	male	3	years	36	Yes	DNR	last year	No	NA	NA	NA	NA	Guarding	Yes	1	0	No	NA	No	NA	NA	NA		Dog
20	Sep	2015	Naibor	Naibor	Naibor			14	Female	Simba	Male	9	months	9	No	NAN	NA	DNR	DNR	DNR	NA	NAN	DNR	Yes	2	1	Yes	Went to hospital	No	NA	NA	NA		Dog
20	Sep	2015	Naibor	Naibor	Naibor			14	Female	Rex	Female	2	years	24	No	NA	NA	No	NA	NA	Yes	3	Guarding	Yes	2	1	Yes	Went to hospital	No	NA	NA	NA		Dog
20	Sep	2015	Naibor	Naibor	Naibor			41	Male	Tiger	Female	5	months	5	No	NA	NA	No	NA	NA	NA	NA	Guarding	Yes	1	1	Yes	Taken to hospital	Yes	Colobus monkey	5 years ago	Community member		Dog
20	Sep	2015	Naibor	Naibor	Naibor			29	Female	Nais	Female	7	years	84	Yes	DNR	last year	No	NA	NA	Yes	9. 7. 5	Home guard	Yes	2	1	No	NA	No	NA	NA	NA		Dog
20	Sep	2015	Naibor	Naibor	Naibor			25	Female	Simba	Female	5	years	60	Yes	DNR	2011	Yes	DNR	2015-09-16	Yes	5, 4, 3	Home guard	Yes	2	0	No	NA	No	NA	NA	NA		Dog
20	Sep	2015	Naibor	Naibor	Naibor			11	Female	Tom	Female	10	months	10	No	NA	NA	No	NA	NA	No	NA	Home guard	Yes	1	DNR	No	NA	Nno	NA	NA	NA		Dog
20	Sep	2015	Naibor	Naibor	Naibor			6	Male	No name	Male	3	years	36	No	NA	NA	No	NA	NA	NA	NA	Security	Yes	1	0	No	NA	No	NA	NA	NA		Dog
20	Sep	2015	Naibor	Naibor	Naibor			12	Female	Naumbua	Male	3	years	36	No	NA	NA	No	NA	NA	NA	NA	Guarding	Yes	DNR	DNR	Yes, dog	Went to hospital	No	NA	NA	NA		Dog
17	Aug	2015	Nganengin		Endana			12	Male	Tagam	Female	4 years	years	48	No	No	No	No	No	No	Yes	8, 6, 8	Guard	Yes	2	DNR	No	NA	No	NA	NA	NA	3 litters with 8, 6, and 8 pups	Dog
17	August	2015	Ngarenngiro, 3	Endana	Endana			35	Female	Vice	Male	1			No	NA	NA	No	NA	NA	NA	NA	Ratting	Yes	0	2	No	NA	No	NA	NA	NA		Dog
17	August	2015	Ngarenngiro, 3	Endana	Endana			35	Male	Simba	Male	1			No	NA	NA	No	NA	NA	NA	NA	Ratting	Yes	0	2	No	NA	No	NA	NA	NA		Dog
17	August	2015	Ngarenngiro, 3	Endana	Endana			?	Male	Bosco	Male	2			No	NA	NA	Yes	?	?	NA	NA	Home dog	Yes	4	1	No	NA	No	NA	NA	NA		Dog
15	August	2015	On road	Il Motiok	Il Motiok			39	Male	kali	Male	8 months	months	8	No	NA	NA	No	NA	NA	NA	NA	Guarding	No	1	1	No	NA	No	NA	NA	NA		Dog
19	Sep	15	Road 3?	Koija	Koija			35	Male	Simba	Male	1		12	No	NA	NA	N	NA	NA	NA	NA	Herding	Yes	1	0	No	NA	No	NA	NA	NA		dog
19	Sep	15	Road?	Koija	Koija			65	Male	Tusker	Male	1		12	No	NA	NA	N	NA	NA	NA	NA	Guarding	No	1	1	Yes	Hospital	No	NA	NA	NA		Dog
17	August	2015	Site 4	Ntipadas	Endana			4	Female	Cheff	Male	?			No	NA	NA	No	NA	NA	Yes	?	?	Yes	0	1	No	NA	No	NA	NA	NA		Cat
17	August	2015	Site 4	Ntipadas	Endana			12	Male	Puss	Female	?			No	NA	NA	No	NA	NA	No	No	?	Yes	1	1	No	NA	No	NA	NA	NA		Cat
17	August	2015	Site 4	?	Endana			12	Male	Kiboko	Male	?			No	NA	NA	No	NA	NA	NA	NA	?	Yes	1	1	No	NA	No	NA	NA	NA		Dog
17	August	2015	Site 4	?	Endana			20	Female	Nokia	Female	?			No	NA	NA	No	NA	NA	No	No	?	Yes	1	0	No	NA	No	NA	NA	NA		Dog
17	August	2015	Tutu # 2 (Endana Site 4B)		Endana	0.0561551	36.9422	26	Female	Boss	Male	14	months	14	No	No	No	No	No	No	NA	NA	Guard & Herd	No	3	DNR	No	No	No	NA	NA			Dog
17	August	2015	Tutu # 2 (Endana Site 4B)		Endana	0.0561551	36.9422	23	Male	Simba	Male	6 months	months	6	No	No	No	No	No	No	NA	NA	Guard & Herd	Yes	3	1	No	No	Yes	?	Last year	Community, last year, hospital, post exposure		Dog
17	August	2015	Tutu # 2 (Endana Site 4B)		Endana	0.0561551	36.9422	26	Female	Okok	Male	6 months	months	6	No	No	No	No	No	No	NA	NA	Guard & Herd	No	3	DNR	No	No	No	NA	NA			Dog
17	August	2015	Tutu # 2 (Endana Site 4B)		Endana	0.0561551	36.9422	49	Male	Narkutok	Female	8 months	months	8	No	No	No	No	No	No	NA	NA	Guard	No	1	DNR	Yes	Hospital, post-exposure	No	NA	NA	NA		Dog
17	August	2015	Tutu # 2 (Endana Site 4B)		Endana	0.0561551	36.9422	23	Male	Jane	Female	1 year	years	12	No	No	No	No	No	No	Yes	8	Guard & Herd	Yes	3	1	No	No	Yes	?	Last year	Community, last year, hospital, post exposure	One litter of 8 pups	Dog
17	August	2015	Tutu # 2 (Endana Site 4B)		Endana	0.0561551	36.9422	26	Female	Susi	Female	2 years	years	24	No	No	No	No	No	No	Yes	3, 6, 6	Guard & Herd	No	3	DNR	No	No	No	NA	NA		3 litters, with 3, 6, and 6 pups	Dog
17	August	2015	Tutu # 2 (Endana Site 4B)		Endana	0.0561551	36.9422	53	Female	Kurukur	Female	3 years	years	36	No	No	No	No	No	No	No	NA	Guard & Herd	Yes	3	DNR	No	No	No	NA	NA	NA		Dog
17	August	2015	Tutu # 2 (Endana Site 4B)		Endana	0.0561551	36.9422	53	Female	Soilder	Male	3 years	years	36	No	No	No	No	No	No	NA	NA	Guard & Herd	Yes	3	DNR	No	No	No	NA	NA	NA		Dog
17	August	2015	Tutu # 2 (Endana Site 4B)		Endana	0.0561551	36.9422	53	Female	Nseel	Female	4 years	years	48	No	No	No	No	No	No	Yes	2, 3, 5, 5, 6	Guard & Herd	Yes	3	DNR	No	No	No	NA	NA	NA	Given birth 5 times	Dog
17	August	2015	Tutu #1 (Endana Site 4A)		Endana	0.07957	36.9663	21	Male	Jamaa	Male	22	month	22	No	No	No	No	No	No	NA	NA	Guard & Herd	Yes	2	DNR	No	No	Yes	Liki, dog	August of last year	NA		Dog
17	August	2015	Tutu #1 (Endana Site 4A)		Endana	0.07957	36.9663	21	Male	Jimmy	Male	9 months	months	9	No	No	No	No	No	No	NA	NA	Guard & Herd	Yes	2	DNR	No	No	Yes	Liki, dog	August of last year	NA		Dog
17	August	2015	Tutu #1 (Endana Site 4A)		Endana	0.07957	36.9663	50	Female	Chui	Male	7 years	years	84	No	No	No	No	No	No	NA	NA	Guard & Herd	Yes	1	1	Yes	Hospital, post-exposure	Yes	Dog	4 years	local child		Dog
17	August	2015	Unknown??		Unknown			29	Female	Felix	Male	9 months	months	9	No	No	No	No	No	No	NA	NA	Pet & Ratter	No	DNR	1	No	No	Yes	Cat	Last week	Child, post-exposure at mission		Dog
17	August	2015	Ereri 22	Ereri 22	Endana			10	Male	Poppy	Male	3			No	NA	NA	No	NA	NA	NA	NA	Guarding	Yes	2	1	No	NA	No	NA	NA	NA		Dog
17	August	2015	Endana	Endana	Endana			X	Male	Susi	Female	X			No	N	N	No	N	N	Y	5	Guarding	N	3	0	N	N	N	N	N	N		Dog
17	August	2015	Ereri 22	Ereri 22	Endana			8	Male	tIGER	Female	3 months	months	3	No	NA	NA	No	NA	NA	NA	NA	Guarding	Yes	1		No	NA	No	NA	NA	NA		Dog
17	August	2015	Ereri 22	Ereri 22	Endana			10	Male	Rasta	Male	2			No	NA	NA	No	NA	NA	NA	NA	Guarding	Yes	2	1	No	NA	No	NA	NA	NA		Dog
17	August	2015	Ereri 22	Ereri 22	Endana			42	Male	Narida	Female	4			No	NA	NA	Yes	?	2 years ago	Yes	once, 2 pups	Guarding	Yes	3		Yes	to hospital	No	NA	NA	NA		Dog

## Sheet: 2016
DATE	Day	Month	Year	COMMUNITY	STATIION	SpatiallyDefinedCommunity	DOG ID	AGE	SEX	REPRODUCTIVE STATUS	VACCINATED2015(Y/N)	BROUGHT CARD(Y/N)	PHOTO TAKEN	PAINTED(Y/N)	EAR TAGGED(Y/N)	PIT TAG ID	RECODER	START TIME	END TIME	comments	DESCRIPTION	Type
"	9	Sep	2016	Naibor	NA2	Endana	9	kitten	F	NP	N	N	Y	N	N	N	esther	8:20AM	11:00AM	0.09'59.8"N 37.0'20.4"E		Cat
"	9	Sep	2016	Naibor	NA2	Endana	10	kitten	F	NP	N	N	Y	N	N	N	esther	8:20AM	11:00AM	0.09'59.8"N 37.0'20.4"E		Cat
"	9	Sep	2016	maramoja	MA4	Maramoja	17	kitten	M	NR	N	N	N	Y	N	N	esther	2:30pm	5:00pm	0.11'53.2"N 37.01'31.0"E		Cat
"	9	Sep	2016	maramoja	boma to boma	Maramoja	6	kitten	M	scrotal	N	N	Y	Y	N	N	esther	2:56PM	4:26PM	0.12'48.1"N 37.01'13.2"E		Cat
"	9	Sep	2016	Naibor	boma to boma	Endana	27	kitten	M	scrotal	Y	N	Y	Y	N	N	stacy agatha			0.155301,36.995797		Cat
"	9	Sep	2016	Naibor	boma to boma	Endana	22	kitten	F	NP	N	N	Y	Y	N	N	stacy agatha			0.160097,37.002231		Cat
"	9	Sep	2016	Naibor	boma to boma	Endana	23	kitten	M	scrotal	N	N	Y	Y	N	N	stacy agatha			0.160097,37.002231		Cat
"	9	Sep	2016	Naibor	boma to boma	Endana	24	kitten	M	scrotal	N	N	Y	Y	N	N	stacy agatha			0.160097,37.002231		Cat
"	30	Sep	2016	Rumuruti	RU1	Rumuruti	60	kitten	M	scrotal	N	N	Y	Y	N	N	esther	9:20am	12:10pm	0.16'04.7"N 36.32'21.9"E		Cat
"	1	Oct	2016	Rumuruti	masenge	Mathenge	16	kitten	M	scrotal	N	N	Y	Y	N	N	stacy agatha	10:20AM	12:30PM	0.18'45"N 36.32'50"E		Cat
"	1	Oct	2016	Rumuruti	masenge	Mathenge	20	kitten	M	scrotal	N	N	Y	Y	N	N	stacy agatha	10:20AM	12:30PM	0.18'45"N 36.32'50"E		Cat
"	1	Oct	2016	Rumuruti	masenge	Mathenge	22	kitten	M	scrotal	N	N	Y	Y	N	N	stacy agatha	10:20AM	12:30PM	0.18'45"N 36.32'50"E		Cat
"	9	Sep	2016	maramoja	boma to boma	Maramoja	49	kitten	M	scrotal	N	N	Y	Y	N	N	stacy agatha			0.188289, 37.038484		Cat
"	9	Sep	2016	maramoja	boma to boma	Maramoja	69	kitten	F	distended nipples	N	N	Y	Y	N	N	stacy agatha			0.198053,37.025271		Cat
"	17	Sep	2016	Ilpolei	IP 1	Il Polei	14	kitten	F	no distended nipples	N	N	Y	Y	N	N	Ruth muthike	10:38am	13:09:00	0.21'31.9"N 37.04'31.0'E		Cat
"	17	Sep	2016	doldol	DD3	Dol Dol	156	kitten	F		N	N	Y	Y	N	N	stacy agatha	4:30PM	5:30PM	0.21'44"N 37.9'5"E		Cat
"	17	Sep	2016	doldol	DD3	Dol Dol	150	kitten	M	scrotal	N	N	Y	Y	N	N	stacy agatha	4:30pm	17:30:00	0.21'44"N 37.9'5"E		Cat
"	17	Sep	2016	doldol	DD3	Dol Dol	151	kitten	F	distended nipples	N	N	Y	Y	N	N	stacy agatha	4:30pm	17:30:00	0.21'44"N 37.9'5"E		Cat
"	16	Sep	2016	Ilpolei	IP 1	Il Polei	46	kitten	F	no distended nipples	N	N	Y	Y	N	N	Ruth muthike			0.21'45.3"N 37.04'37.8"E		Cat
"	16	Sep	2016	Ilpolei	IP 1	Il Polei	48	kitten	F	no distended nipples	N	N	Y	Y	N	N	Ruth muthike			0.21'45.3"N 37.04'37.8"E		Cat
"	16	Sep	2016	Ilpolei	IP 1	Il Polei	50	kitten	F	no distended nipples	N	N	Y	Y	N	N	Ruth muthike			0.21'45.3"N 37.04'37.8"E		Cat
"	17	Sep	2016	Ilpolei	IP 3	Il Polei	2	kitten	F	scrotal	N	N	Y	Y	N	N	stacy agatha	8:05AM	10:03AM	0.21'55.1"37.04'31.9"N		Cat
"	16	Sep	2016	Ilpolei	ilpolei high school	Il Polei	25	kitten	M	scrotal	N	N	Y	Y	N	N	stacy agatha	2:39pm	4:00pm	0.22'17"N 37.4'45"E		Cat
"	16	Sep	2016	Ilpolei	ilpolei high school	Il Polei	31	kitten	F	distended nipples	N	N	Y	Y	N	N	stacy agatha	2:39pm	4:00pm	0.22'17"N 37.4'45"E		Cat
"	16	Sep	2016	Ilpolei	ilpolei high school	Il Polei	37	kitten	F		N	N	Y	Y	N	N	stacy agatha	2:39pm	4:00pm	0.22'17"N 37.4'45"E		Cat
"	17	Sep	2016	Ilpolei	IP 3	Il Polei	22	kitten	M	scrotal	N	N	Y	Y	N	N	stacy agatha	8:05AM	10:03AM	0.22'17.4"N 37.045.1"E		Cat
"	17	Sep	2016	Ilpolei	IP 3	Il Polei	32	kitten	M	scrotal	N	N	Y	Y	N	N	stacy agatha	8:05AM	10:03AM	0.22'17.4"N 37.045.1"E		Cat
"	16	Sep	2016	Ilpolei	IP 3	Il Polei	47	kitten	F	distended nipples	N	N	Y	Y	N	N	stacy agatha	2:39PM	4:00PM	0.22'17'N 37.4'45'E		Cat
"	17	Sep	2016	doldol	DD3	Dol Dol	168	kitten	M	scrotal	N	N	Y	Y	N	N	stacy agatha			0.22'18"N 37.8.11"E		Cat
"	16	Sep	2016	doldol	DOLDOL 1	Il Polei	17	kitten	M	scrotal	N	N	Y	Y	N	N	stacy agatha	10:00AM	1:00PM	0.22'5"N 37.8'6"E		Cat
"	16	Sep	2016	doldol	DD8	Dol Dol	29	kitten	F	no distended nipples	N	N	Y	Y	N	N	Ruth muthike			0.23'39.4"N 37.09'13.0"E		Cat
"	17	Sep	2016	Ilpolei	IP 7	Il Polei	37	kitten			N	N	Y	Y	N	N	stacy agatha			0.24'21'N 37.6'26"E		Cat
"	17	Sep	2016	Ilpolei	IP 7	Il Polei	51	kitten	F	distended nipples	N	N	Y	Y	N	N	stacy agatha			0.24'54"N 37.6'11"E		Cat
2016-01-10	1	Oct	2016	Rumuruti	RU14	Rumuruti	1	kitten	F	scrotal	N	N	N	N	N	N	stacy agatha	9:00AM	9:45AM	0.2608663"N 36.537886"E		Cat
"	3	Sep	2016	ilmotiok	ilmotiok primary	Il Motiok	7	kitten	M	?	N	N	Y	Y	N	N	Waithera nKageche	9:30am	1:46pm	0.27'57.3"N36.55'59.1"E		Cat
"	3	Sep	2016	ilmotiok	ilmotiok	Il Motiok	6	kitten	M	scrotal	N	N	Y	Y	N	N	stacy agatha	8:30am	11:25am	0.2823.5"N36.5845.3'E		Cat
"	2	Sep	2016	koija	koija	Koija	11	kitten	F		N	N	N	N	N	N	stacy agatha	9:25am	14:48pm	0.31'35.8"N36.54'54.0"E		Cat
"	3	Sep	2016	naserai	house calls	Koija	29	kitten	M	?	N	N	Y	Y	N	N	Waithera nKageche	2:30PM		0.3143.4"N 36.54'26.6"E		Cat
"	3	Sep	2016	naserai	house calls	Koija	25	kitten	M	?	N	N	Y	Y	N	N	Waithera nKageche	2:30PM		0.3147.9"N36.5426.6"E		Cat
"	3	Sep	2016	naserai	house calls	Koija	26	kitten	M	?	N	N	Y	Y	N	N	Waithera nKageche	2:30PM		0.3147.9"N36.5426.6"E		Cat
"	3	Sep	2016	naserai	house calls	Koija	27	kitten	F	?	N	N	Y	Y	N	N	Waithera nKageche	2:30PM		0.3147.9"N36.5426.6"E		Cat
"	2	Sep	2016	koija	koija	Koija	11	kitten	F		N	N	N	N	N	N	stacy agatha	9:25am	14:48pm	0.32'22.4"N36.54'07.0"E		Cat
"	2	Sep	2016	koija	koija	Koija	4	kitten	F		N	N	N	Y	N	N	stacy agatha	9:25am	14:48pm	0.32'39.4"N 36.54'07.5"E		Cat
"	2	Sep	2016	koija	koija	Koija	17	kitten	F	?	N	N	Y	Y	N	N	Waithera nKageche	9:09AM	1:46PM	0.3259.7"N 36.5333.4'E		Cat
"	23	Sep	2016	Endana	EN2	Nanyuki	11	kitten	M	scrotal	N	N	Y	Y	N	N	stacy agatha	8:00am	10:20am	0.8'9"N 36.21'2'E		Cat
"	23	Sep	2016	Endana	EN2	Nanyuki	12	kitten	M	scrotal	N	N	Y	Y	N	N	stacy agatha	8:00am	10:20am	0.8'9"N 36.21'2'E		Cat
"	9	Sep	2016	Naibor	boma to boma	Endana	9	kitten	F	NP	N	N	Y	Y	N	N	stacy agatha	8:15am	1:00pm	0.9'47"N 37.0'43"E		Cat
"	23	Sep	2016	Endana	EN6	Endana	59	kitten	F	distended nipples	N	N	Y	Y	N	N	stacy agatha	11:15am	12:30pm	0.9'6"N 36.52'52"E		Cat
"	23	Sep	2016	Endana	EN6	Endana	67	kitten	M	scrotal	N	N	Y	Y	N	N	stacy agatha	11:15am	12:30pm	0.9'6"N 36.52'52"E		Cat
"	23	Sep	2016	Endana	EN6	Endana	73	kitten	F	distended nipples	N	N	Y	Y	N	N	stacy agatha	11:15am	12:30pm	0.9'6"N 36.52'52"E		Cat
"	23	Sep	2016	Juakali	EN3	Juakali	32	kitten	F	NR	N	N	Y	Y	N	N	Waithera nKageche	8:00AM	10:25AM	adorably passive		Cat
"	23	Sep	2016	Juakali	EN3	Juakali	9	kitten	F		N	N	Y	Y	N	N	Waithera nKageche	8:00AM	10:25AM	aggressive		Cat
"	17	Sep	2016	Ilpolei	ip4	Il Polei	1	kitten	cat		N	N	Y	Y	N	N	jackson meitamei	8:35AM	10:04pm	black		Cat
"	30	Sep	2016	Kinamba	RU 11	Mathenge	11	kitten	M	N/A	N	N	Y	Y	N	N	Burhanudin	8:35am	11:45am	black small cat		Cat
"	9	Sep	2016	makandura	boma to boma	Maramoja	3	kitten	F	NR	N	N	Y	Y	N	N	Waithera nKageche	2:30pm	2:45pm	black white		Cat
"	1	Oct	2016	maodomeri	RU10	Mathenge	4	kitten	M	N/A	N	N	Y	Y	N	N	Burhanudin	9:27am	11:58am	brown		Cat
"	10	Sep	2016	maramoja	MA2	Maramoja	3	kitten	F	N.P	N	N	N	N	N	N	jonathan gaige	9:30AM		brown		Cat
"	23	Sep	2016	Ngareng'iro	EN5	Endana	16	kitten	F	N.P	N	N	Y	Y	N	N	Gati s	11:35AM	12:45PM	brown		Cat
"	1	Oct	2016	maodomeri	RU10	Mathenge	11	kitten	F	N/A	N	N	Y	Y	N	N	Burhanudin	2:55pm	3:49pm	brown cat		Cat
"	30	Sep	2016	Rumuruti	RU14	Rumuruti	33	kitten	F	N/A	N	N	Y	Y	N	N	Robert mutunga	1:38pm	14:58pm	brown white striped		Cat
"	1	Oct	2016	maodomeri	RU10	Mathenge	17	kitten	F	N/A	N	N	Y	Y	N	N	Burhanudin	9:27am	11:58am	brownish cat		Cat
"	24	Sep	2016	Ngobit	NG8	Ngobit	107	kitten		N.R	N	N	Y	Y	N	N	Waithera nKageche	12:44pm	2:50pm	calm		Cat
"	24	Sep	2016	Ngobit	NG8	Ngobit	83	kitten	F	N.P	N	N	Y	Y	N	N	Waithera nKageche	12:44pm	2:50pm	calm cat		Cat
"	23	Sep	2016	Endana	EN4	Endana	6	adult	M	scrotal	Y	Y	Y	Y	N	N	Gati s	8:35am	10:24am	cat		Cat
"	23	Sep	2016	Endana	EN4	Endana	10	adult	M	scrotal	Y	Y	Y	Y	N	N	Gati s	8:35am	10:24am	cat		Cat
2016-03-09	3	Sep	2016	ilmotiok	centre	Il Motiok	6	adult	M	scrotal	Y	N	Y	Y	N	N	jackson meitamei			cat		Cat
"	3	Sep	2016	ilmotiok	mto	Il Motiok	4	adult	F	lactating	N	N	Y	Y	N	N				cat		Cat
2016-02-09	2	Sep	2016	koija	koija	Koija	1	adult	F	lactating	N	N	Y	N	N	N	Waithera nKageche	9:09AM	1:46PM	CAT		Cat
"	9	Sep	2016	Naibor	NA1	Naibor	5	adult	F		N	N	Y	Y	N	N	Waithera nKageche			cat		Cat
"	9	Sep	2016	Naibor	NA1	Naibor	59	adult			N	N	Y	N	N	N	Waithera nKageche			cat		Cat
"	23	Sep	2016	Ngareng'iro	EN5	Endana	8	adult	M	scrotal	N	N	Y	Y	N	N	Gati s	11:35AM	12:45PM	cat		Cat
"	23	Sep	2016	Ngareng'iro	EN5	Endana	11	adult	F	N.P	Y	Y	Y	Y	N	N	Gati s	11:35AM	12:45PM	cat		Cat
"	23	Sep	2016	Ngareng'iro	EN5	Endana	23	adult	F	N.P	N	N	Y	Y	N	N	Gati s	11:35AM	12:45PM	cat		Cat
"	23	Sep	2016	Ngareng'iro	EN5	Endana	24	adult	F	N.P	N	N	Y	Y	N	N	Gati s	11:35AM	12:45PM	cat		Cat
"	23	Sep	2016	Ngareng'iro	EN5	Endana	38	adult	M	N.S	N	N	Y	Y	N	N	Gati s	11:35AM	12:45PM	cat		Cat
"	23	Sep	2016	Ngareng'iro	EN5	Endana	39	adult	F	N.P	N	N	Y	Y	N	N	Gati s	11:35AM	12:45PM	cat		Cat
"	23	Sep	2016	Ngareng'iro	EN5	Endana	46	adult	M	scrotal	Y	Y	Y	Y	N	N	Gati s	11:35AM	12:45PM	cat		Cat
"	23	Sep	2016	Ngareng'iro	EN5	Endana	48	adult	F	N.P	Y	N	Y	Y	N	N	Gati s	11:35AM	12:45PM	cat		Cat
"	23	Sep	2016	Ngareng'iro	EN5	Endana		adult	M	scrotal	Y	N	Y	Y	N	N	Gati s	5:00PM	5:50PM	Cat		Cat
"	23	Sep	2016	Ngareng'iro	EN5	Endana		adult	M	N.S	N	N	Y	Y	N	N	Gati s	5:00PM	5:50PM	cat		Cat
"	23	Sep	2016	Ngareng'iro	EN5	Endana		adult	F	N.P	N	N	Y	Y	N	N	Gati s	5:00PM	5:50PM	cat		Cat
"	23	Sep	2016	Ngareng'iro	EN5	Endana		adult	F	N.P	N	N	Y	Y	N	N	Gati s	5:00PM	5:50PM	cat		Cat
"	23	Sep	2016	Ngareng'iro	EN5	Endana		adult	M	N.P	Y	N	Y	Y	N	N	Gati s	5:00PM	5:50PM	cat		Cat
"	23	Sep	2016	Ngareng'iro	EN5	Endana		adult	F	N.P	Y	N	Y	Y	N	N	Gati s	5:00PM	5:50PM	cat		Cat
"	23	Sep	2016	Ngareng'iro	EN5	Endana		adult	F	N.P	Y	N	Y	Y	N	N	Gati s	5:00PM	5:50PM	cat		Cat
"	23	Sep	2016	Ngareng'iro	EN5	Endana		adult	F	N.P	Y	Y	Y	Y	N	N	Gati s	5:00PM	5:50PM	cat		Cat
"	23	Sep	2016	Ngareng'iro	EN5	Endana		adult	M	N.S	Y	Y	Y	Y	N	N	Gati s	5:00PM	5:50PM	cat		Cat
"	24	Sep	2016	Ngobit	NG3	Ngobit	7	adult	M	scrotal	N	N	Y	Y	N	N	esther	10:45AM	11:45AM	cat		Cat
"	24	Sep	2016	Ngobit	NG8	Ngobit	41	adult	M	scrotal	N	N	Y	Y	N	N	Waithera nKageche	12:44pm	2:50pm	cat		Cat
"	24	Sep	2016	Ngobit	NG8	Ngobit	42	adult	F	N.P	N	N	Y	Y	N	N	Waithera nKageche	12:44pm	2:50pm	cat		Cat
"	NO	DATE	PROVIDED	NO COMMUNITY	NO STATION	Maramoja	71	adult	F		N	Y	Y	Y	N	N	no recorder			cat		Cat
"	NO	DATE	PROVIDED	NO COMMUNITY	NO STATION	Maramoja	72	adult	M	scrotal	N	N	Y	Y	N	N	no recorder			cat		Cat
"	NO	DATE	PROVIDED	NO COMMUNITY	NO STATION	Maramoja	74	adult	F	distended nipples	N	N	Y	Y	N	N	no recorder			cat		Cat
"	NO	DATE	PROVIDED	NO COMMUNITY	NO STATION	Maramoja	78	adult	M	scrotal	N	N	Y	Y	N	N	no recorder			cat		Cat
"	1	Oct	2016	Rumuruti	RU 8	Rumuruti	43	adult	F	no distended nipples	N	N	Y	Y	N	N	Esther	9:30am	11:30am	cat		Cat
"	30	Sep	2016	Rumuruti	RU 8	Rumuruti	38	adult	M	non scrotal	N	N	Y	Y	N	N	Esther	13:55pm		cat		Cat
"	30	Sep	2016	Rumuruti	RU 8	Rumuruti	39	adult	F	no distended nipples	N	N	Y	Y	N	N	Esther	13:55pm		cat		Cat
"	1	Oct	2016	Rumuruti	RU 8	Rumuruti	9	adult	F	N.P	N	N	Y	Y	N	N	Esther	9:30am	11:30am	cat		Cat
"	1	Oct	2016	Rumuruti	RU 8	Rumuruti	15	adult	M	scrotal	N	N	Y	Y	N	N	Esther	9:30am	11:30am	cat		Cat
"	1	Oct	2016	Rumuruti	RU 8	Rumuruti	22	adult	F	lactating	Y	N	Y	Y	N	N	Waithera nKageche	9:30AM	11:10AM	CAT		Cat
"	1	Oct	2016	Rumuruti	RU 8	Rumuruti	30	adult	F	pregnant	N	N	Y	Y	N	N	Waithera nKageche	9:30AM	11:10AM	CAT		Cat
"	1	Oct	2016	Rumuruti	RU 8	Rumuruti	33	adult	F	NP	N	N	N	Y	N	N	Waithera nKageche	9:30AM	11:10AM	CAT		Cat
"	1	Oct	2016	Rumuruti	RU 8	Rumuruti	17	adult	F	NR	N	N	N	N	N	N	Waithera nKageche	9:30AM	11:10AM	cat		Cat
"	30	Sep	2016	Rumuruti	RU 8	Rumuruti	65	adult	F		Y	Y	N	N	N	N	Nompoyo james	2pm	4:33pm	cat		Cat
"	30	Sep	2016	Rumuruti	RU 8	Rumuruti	39	adult	M	scrotal	Y	Y	Y	Y	N	N	Waithera nKageche	2pm	4:33pm	cat		Cat
"	30	Sep	2016	Rumuruti	RU 8	Rumuruti	46	adult	M	scrotal	N	N	Y	Y	N	N	Waithera nKageche	2pm	4:33pm	cat		Cat
"	30	Sep	2016	Rumuruti	RU1	Rumuruti	70	adult	F	N.P	N	N	Y	Y	N	N	esther	9:20am	12:10pm	cat		Cat
"	30	Sep	2016	Rumuruti	RU1	Rumuruti	86	adult	F	N.P	N	N	Y	Y	N	N	esther	9:20am	12:10pm	cat		Cat
"	30	Sep	2016	Rumuruti	RU1	Rumuruti	87	adult	F	N.P	N	N	Y	Y	N	N	esther	9:20am	12:10pm	cat		Cat
"	30	Sep	2016	Rumuruti	RU1	Rumuruti	104	adult	F	N.P	N	N	Y	Y	N	N	esther	9:20am	12:10pm	cat		Cat
"	30	Sep	2016	Rumuruti	RU1	Rumuruti	107	adult	M	N.S	N	N	N	N	N	N	esther	9:20am	12:10pm	cat		Cat
"	30	Sep	2016	Rumuruti	RU3	Rumuruti	48	adult	F	NP	N	N	Y	Y	N	N	Robert mutunga	9:30AM	12:40pm	cat		Cat
"	30	Sep	2016	Rumuruti	RU3	Rumuruti	14	adult	M	scrotal	N	N	Y	Y	N	N	Robert mutunga	9:43AM	12:40PM	cat		Cat
"	1	Oct	2016	Rumuruti	RU4	Rumuruti	60	adult	F	DN	N	N	Y	Y	N	N	Waithera nKageche	3:00PM		Cat		Cat
"	30	Sep	2016	Rumuruti	RU4	Rumuruti	4	adult	M		N	N	N	N	N	N	Waithera nKageche	10:15AM	12:15PM	CAT		Cat
"	30	Sep	2016	Rumuruti	RU4	Rumuruti	8	adult	F	lactating	N	N	Y	Y	N	N	Waithera nKageche	10:15AM	12:15PM	cat		Cat
"	30	Sep	2016	Rumuruti	RU4	Rumuruti	18	adult	F	NR	N	N	Y	Y	N	N	Waithera nKageche	10:15AM	12:15PM	cat		Cat
"	30	Sep	2016	Rumuruti		Rumuruti	11	adult	M	scrotal	N	N	Y	Y	N	N	Esther	9:20AM	12:00PM	cat		Cat
"	1	Oct	2016	Thome	thome 2	Thome	57	adult	F	N.P	N	N	Y	Y	N	N	Robert mutunga	10:40AM	3:20PM	cat		Cat
"	2	Sep	2016	koija	koija	Koija	4	juvenile	F	?	N	N	Y	Y	N	N	Waithera nKageche	9:09AM	1:46PM	CAT		Cat
"	9	Sep	2016	Naibor	NA1	Naibor	62	juvenile	F		N	N	Y	N	N	N	Waithera nKageche			cat		Cat
"	24	Sep	2016	Ngobit	NG8	Ngobit	81	juvenile	F	N.P	N	N	Y	Y	N	N	Waithera nKageche	12:44pm	2:50pm	cat		Cat
"	24	Sep	2016	Ngobit	NG8	Ngobit	82	juvenile	F	N.P	N	N	Y	Y	N	N	Waithera nKageche	12:44pm	2:50pm	cat		Cat
"	NO	DATE	PROVIDED	NO COMMUNITY	NO STATION	Maramoja	88	juvenile	F	N.P	N	N	Y	Y	N	N	no recorder			cat		Cat
"	1	Oct	2016	Rumuruti	RU 8	Rumuruti	25	juvenile	M	NR	N	N	Y	Y	N	N	Waithera nKageche	9:30AM	11:10AM	CAT		Cat
"	30	Sep	2016	Rumuruti	RU 8	Rumuruti	70	juvenile	F	NR	N	N	N	N	N	N	Nompoyo james	2pm	4:33pm	cat		Cat
"	30	Sep	2016	Rumuruti	RU1	Rumuruti	46	juvenile	F	N.P	N	N	Y	Y	N	N	esther	9:20am	12:10pm	cat		Cat
"	30	Sep	2016	Rumuruti	RU9	Mathenge	7	juvenile	F	N.P	N	N	Y	Y	N	N	Robert mutunga	4:17pm	5:40pm	cat		Cat
"	30	Sep	2016	Rumuruti	RU9	Mathenge	8	juvenile	F	N.P	N	N	Y	Y	N	N	Robert mutunga	4:17pm	5:40pm	cat		Cat
"	30	Sep	2016	Rumuruti	meeting point	Rumuruti	20	kitten	F	NR	N	N	Y	Y	N	N	Robert mutunga	11:45am	2:45pm	cat		Cat
"	1	Oct	2016	Rumuruti	RU 8	Rumuruti	44	kitten	F	no distended nipples	N	N	Y	Y	N	N	Esther	9:30am	11:30am	cat		Cat
"	1	Oct	2016	Rumuruti	RU 8	Rumuruti	45	kitten	M	scrotal	N	N	Y	Y	N	N	Esther	9:30am	11:30am	cat		Cat
"	1	Oct	2016	Rumuruti	RU 8	Rumuruti	47	kitten	F	no distended nipples	N	N	Y	Y	N	N	Esther	9:30am	11:30am	cat		Cat
"	1	Oct	2016	Rumuruti	RU 8	Rumuruti	54	kitten	F	no distended nipples	N	N	Y	Y	N	N	Esther	9:30am	11:30am	cat		Cat
"	30	Sep	2016	Rumuruti	RU 8	Rumuruti	37	kitten	M	non scrotal	N	N	Y	Y	N	N	Esther	13:55pm		cat		Cat
"	1	Oct	2016	Rumuruti	RU 8	Rumuruti	41	kitten	F	NR	N	N	Y	Y	N	N	Waithera nKageche	9:30am	11:10:00	cat		Cat
"	1	Oct	2016	Rumuruti	RU 8	Rumuruti	42	kitten	F	NR	N	N	Y	Y	N	N	Waithera nKageche	9:30am	11:10:00	cat		Cat
"	1	Oct	2016	Rumuruti	RU 8	Rumuruti	10	kitten	F	N.P	N	N	Y	Y	N	N	Esther	9:30am	11:30am	cat		Cat
"	1	Oct	2016	Rumuruti	RU 8	Rumuruti	11	kitten	M	scrotal	N	N	Y	Y	N	N	Esther	9:30am	11:30am	cat		Cat
"	1	Oct	2016	Rumuruti	RU 8	Rumuruti	16	kitten	M	scrotal	N	N	Y	Y	N	N	Esther	9:30am	11:30am	cat		Cat
"	1	Oct	2016	Rumuruti	RU 8	Rumuruti	10	kitten	F	NR	N	N	N	N	N	N	Waithera nKageche	9:30AM	11:10AM	cat		Cat
"	1	Oct	2016	Rumuruti	RU 8	Rumuruti	24	kitten	F	NP	N	N	N	Y	N	N	Esther	9:30AM	11:30AM	Cat		Cat
"	1	Oct	2016	Rumuruti	RU 8	Rumuruti	36	kitten	F	NP	N	N	N	N	N	N	Esther	9:30AM	11:30AM	cat		Cat
"	30	Sep	2016	Rumuruti	RU 8	Rumuruti	11	kitten	F	N.P	N	N	Y	Y	N	N	esther	13:55PM		cat		Cat
"	30	Sep	2016	Rumuruti	RU1	Rumuruti	58	kitten	F	N.P	N	N	Y	Y	N	N	esther	9:20am	12:10pm	cat		Cat
"	30	Sep	2016	Rumuruti	RU4	Rumuruti	44	kitten			N	N	Y	Y	N	N	Waithera nKageche	10:15AM	12:15PM	cat		Cat
"	30	Sep	2016	Rumuruti	RU8	Rumuruti	28	kitten	F	NR	N	N	N	N	N	N	Waithera nKageche	2:00PM		CAT		Cat
"	30	Sep	2016	Rumuruti	RU8	Rumuruti	8	kitten	F	NR	N	N	Y	Y	N	N	Waithera nKageche	2:00PM		cat		Cat
"	30	Sep	2016	Rumuruti	RU9	Mathenge	19	kitten	F	N/A	N	N	Y	Y	N	N	Robert mutunga	4:17pm	5:40pm	cat		Cat
"	30	Sep	2016	Rumuruti	RU9	Mathenge	35	kitten	F	N.P	N	N	Y	Y	N	N	Robert mutunga	4:17PM	5:40PM	cat		Cat
"	1	Oct	2016	Thome	thome 2	Thome	37	kitten	F	N.P	N	N	Y	Y	N	N	Robert mutunga	10:40AM	3:20PM	cat		Cat
"	24	Sep	2016	Ngobit	NG8	Ngobit	11	puppy	M	N.S	N	N	Y	Y	N	N	Gatis	1:10pm	1:30pm	cat		Cat
"	NO	DATE	PROVIDED	NO COMMUNITY	NO STATION	Maramoja	65	puppy	F	distended nipples	N	N	Y	Y	N	N	no recorder			cat		Cat
"	9	Sep	2016	Naibor	NA1	Naibor	24	adult	F		Y	N	Y	Y	N	N	Waithera nKageche			cat		Cat
"	9	Sep	2016	Naibor	NA1	Naibor	25	adult	M		Y	N	Y	Y	N	N	Waithera nKageche			cat		Cat
"	30	Sep	2016	Rumuruti	RU3	Rumuruti	20	adult	F	N.P	N	N	Y	Y	N	N	Robert mutunga	9:43AM	12:40PM	cat brown		Cat
"	30	Sep	2016	Rumuruti	RU9	Mathenge	31	adult	M	N.S	N	N	Y	Y	N	N	Robert mutunga	4:17PM	5:40PM	cat brown		Cat
"	3	Sep	2016	munishoi		Koija	3	adult	F	non pregnant	N	N	N	N	N	N				cat dark grey		Cat
"	30	Sep	2016	Rumuruti	RU14	Rumuruti	9	kitten	F	N.P	N	N	Y	Y	N	N	Robert mutunga	1:38pm	14:58pm	cat small		Cat
"	1	Oct	2016	Thome	thome 2	Thome	15	adult	M	scrotal	N	N	Y	Y	N	N	Robert mutunga	10:40am	3:20pm	cat striped white		Cat
"	16	Sep	2016	doldol	DD2	Il Polei	8	adult	F	pregnant	N	N	Y	Y	N	N	jackson meitamei	11:10AM	13:00PM	cat white		Cat
"	16	Sep	2016	doldol	DD2	Il Polei	4	puppy	M	scrotal	N	N	Y	Y	N	N	jackson meitamei	11:10AM	13:00PM	cat white		Cat
"	9	Sep	2016	makandura	boma to boma	Maramoja	4	kitten	F	NR	N	N	Y	Y	N	N	Waithera nKageche	2:30pm	2:45pm	grey		Cat
"	30	Sep	2016	maodomeri	RU10	Mathenge	9	kitten	F	lactating	N	N	Y	Y	N	N	Burhanudin	9:27AM	11:58AM	grey with white patches cat		Cat
"	23	Sep	2016	Juakali	EN3	Juakali	37	adult	M	scrotal	N	N	Y	Y	N	N	Waithera nKageche	8:00AM	10:25AM	hyper-active(passive)cat		Cat
"	30	Sep	2016	maodomeri	RU10	Mathenge	16	kitten	F	lactating	N	N	Y	Y	N	N	Burhanudin	3:55PM		lactating cat		Cat
2016-03-09	3	Sep	2016	ilmotiok	centre	Il Motiok	7	kitten	M	N/A	N	N	Y	Y	N	N	jackson meitamei			lake dog name		Cat
"	23	Sep	2016	Juakali	EN3	Juakali	5	kitten	F		N	N	Y	Y	N	N	Waithera nKageche	8:00AM	10:25AM	passive		Cat
"	23	Sep	2016	Juakali	EN3	Juakali	8	kitten	F		N	N	Y	Y	N	N	Waithera nKageche	8:00AM	10:25AM	passive		Cat
"	23	Sep	2016	Juakali	EN3	Juakali	10	kitten	M		N	N	Y	Y	N	N	Waithera nKageche	8:00AM	10:25AM	passive		Cat
"	30	Sep	2016	Rumuruti	RU3	Rumuruti	43	adult	F	pregnant	N	N	N	N	N	N	Robert mutunga	9:30AM	12:40pm	pregnant cat		Cat
"	30	Sep	2016	maodomeri	RU10	Mathenge	18	kitten	F	N/A	N	N	Y	Y	N	N	Burhanudin	3:55PM		small cat		Cat
"	1	Oct	2016	maodomeri	RU10	Mathenge	3	kitten	F	N/A	N	N	N	Y	N	N	Burhanudin	2:55PM	3:49PM	small cat		Cat
"'	1	Oct	2016	maodomeri	RU10	Mathenge	16	kitten	F	N/A	N	N	Y	Y	N	N	Burhanudin	9:27am	11:58am	small cat		Cat
"	1	Oct	2016	maodomeri	RU10	Mathenge	12	kitten	M	N/A	N	N	Y	Y	N	N	Burhanudin	2:55pm	3:49pm	small cat		Cat
"	30	Sep	2016	maodomeri	RU10	Mathenge	5	kitten	F	N/A	N	N	Y	Y	N	N	Burhanudin	9:27AM	11:58AM	small cat		Cat
"	1	Oct	2016	maodomeri	RU10	Mathenge	3	kitten	F	N/A	N	N	Y	Y	N	N	Burhanudin	9:27am	11:58am	small cat		Cat
"	1	Oct	2016	maodomeri	RU10	Mathenge	7	kitten	F	N/A	N	N	Y	Y	N	N	Burhanudin	9:27am	11:58am	small cat		Cat
"	1	Oct	2016	maodomeri	RU10	Mathenge	13	kitten	M	N/A	N	N	Y	Y	N	N	Burhanudin	9:27am	11:58am	small cat		Cat
"	23	Sep	2016	Endana	EN4	Endana	30	adult	F	N.P	N	N	Y	Y	N	N	Gati s	8:35am	10:24am	sooty cat		Cat
"	23	Sep	2016	Ngareng'iro	EN5	Endana	17	kitten	M	N.S	N	N	Y	Y	N	N	Gati s	11:35AM	12:45PM	striped brown		Cat
"	30	Sep	2016	Rumuruti	RU3	Rumuruti	47	adult	F	NP	N	N	Y	Y	N	N	Robert mutunga	9:30AM	12:40pm	striped white black cat		Cat
"	30	Sep	2016	Rumuruti	RU3	Rumuruti	65	adult	F	N.P	N	N	Y	N	N	N	Robert mutunga	9:43AM	12:40pm	striped white black cat		Cat
"	30	Sep	2016	Rumuruti	RU3	Rumuruti	84	adult	F	N.P	N	N	Y	N	N	N	Robert mutunga	9:43AM	12:40PM	striped white black cat		Cat
"	16	Sep	2016	Ilpolei	IP 4	Il Polei	9	adult	M	scrotal	N	N	Y	Y	N	N	jackson meitamei	2:55PM		white cat		Cat
"	1	Oct	2016	maodomeri	RU10	Mathenge	14	adult	M	scrotal	N	N	Y	Y	N	N	Burhanudin	2:55pm	3:49pm	white cat		Cat
"	23	Sep	2016	Ngareng'iro	EN5	Endana	31	adult	F	N.P	N	N	Y	Y	N	N	Gati s	11:35AM	12:45PM	white cat		Cat
"	23	Sep	2016	Endana	EN10	Endana	3	kitten	F	N.P	N	N	Y	Y	N	N	esther	8:45AM	10:30AM			Cat
23/9/2016	23	Sep	2016	Endana	EN9	Endana	1	kitten	F	N.P	N	N	Y	Y	N	N	esther	8:45AM	10:30AM			Cat
"	23	Sep	2016	Juakali	EN3	Juakali	17	kitten	F		N	N	Y	Y	N	N	Waithera nKageche	8:00AM	10:25AM			Cat
"	23	Sep	2016	Juakali	EN3	Juakali	18	kitten	M		N	N	Y	Y	N	N	Waithera nKageche	8:00AM	10:25AM			Cat
"	30	Sep	2016	Kinamba	RU 11	Mathenge	15	kitten	F	N/A	N	N	Y	Y	N	N	Burhanudin	8:35am	11:45am			Cat
"	30	Sep	2016	Kinamba	RU 11	Mathenge	16	kitten	F	N/A	N	N	Y	Y	N	N	Burhanudin	8:35am	11:45am			Cat
"	30	Sep	2016	Kinamba	RU 11	Mathenge	17	kitten	M	N/A	N	N	Y	Y	N	N	Burhanudin	8:35am	11:45am			Cat
"	30	Sep	2016	Kinamba	RU 11	Mathenge	18	kitten	M	N/A	N	N	Y	Y	N	N	Burhanudin	8:35am	11:45am			Cat
"	30	Sep	2016	Kinamba	RU 11	Mathenge	19	kitten	F	N/A	N	N	Y	Y	N	N	Burhanudin	8:35am	11:45am			Cat
"	30	Sep	2016	Kinamba	RU 11	Mathenge	10	kitten	M	N/A	N	N	Y	Y	N	N	Burhanudin	8:35am	11:35AM			Cat
"	30	Sep	2016	Kinamba	RU 11	Mathenge	11	kitten	M	N/A	N	N	Y	Y	N	N	Burhanudin	8:35am	11:35AM			Cat
"	30	Sep	2016	Kinamba	RU 11	Mathenge	12	kitten	F	N/A	N	N	Y	Y	N	N	Burhanudin	8:35am	11:35AM			Cat
"	30	Sep	2016	Kinamba	RU 11	Mathenge	13	kitten	F	N/A	N	N	Y	Y	N	N	Burhanudin	8:35am	11:35AM			Cat
"	30	Sep	2016	Kinamba	RU 11	Mathenge	1	kitten	M	N/A	N	N	Y	Y	N	N	Burhanudin	8:35am	11:45am			Cat
"	30	Sep	2016	Kinamba	RU 11	Mathenge	2	kitten	M	N/A	N	N	Y	Y	N	N	Burhanudin	8:35am	11:45am			Cat
"	30	Sep	2016	Kinamba	RU 11	Mathenge	5	kitten	M	N/A	N	N	Y	Y	N	N	Burhanudin	8:35am	11:45am			Cat
"	30	Sep	2016	Kinamba	RU 11	Mathenge	10	kitten	F	N/A	N	N	Y	Y	N	N	Burhanudin	8:35am	11:45am			Cat
"	30	Sep	2016	Kinamba	RU 11	Mathenge	18	kitten	M	N/A	N	N	Y	Y	N	N	Burhanudin	8:35am	11:45am			Cat
"	30	Sep	2016	Kinamba	RU 11	Mathenge	1	kitten	F	N/A	N	N	Y	Y	N	N	Burhanudin	8:35am	11:45am			Cat
"	9	Sep	2016	lekiji	LE1	Lekiji	23	kitten	M	scrotal	N	N	Y	Y	N	N	Ruth muthike	8:03AM	10:24AM			Cat
"	1	Oct	2016	maodomeri	RU10	Mathenge	19	kitten	M	N/A	N	N	N	Y	N	N	Burhanudin	2:55PM	3:49PM			Cat
"	1	Oct	2016	maodomeri	RU10	Mathenge	20	kitten	M	N/A	N	N	N	Y	N	N	Burhanudin	2:55PM	3:49PM			Cat
"	1	Oct	2016	maodomeri	RU10	Mathenge	17	kitten	M	N/A	N	N	Y	Y	N	N	Burhanudin	9:27am	11:58am			Cat
"	30	Sep	2016	maodomeri	RU10	Mathenge	13	kitten	M	N/A	N	N	Y	Y	N	N	Burhanudin	9:27AM	11:58AM			Cat
"	30	Sep	2016	maodomeri	RU10	Mathenge	14	kitten	F	N/A	N	N	Y	Y	N	N	Burhanudin	9:27AM	11:58AM			Cat
"	1	Oct	2016	maodomeri	RU10	Mathenge	2	kitten	F	N/A	N	N	Y	Y	N	N	Burhanudin	9:27am	11:58am			Cat
"	9	Sep	2016	maramoja	MA1	Maramoja	41	kitten	F	N.P	N	N	Y	Y	N	N	Ruth muthike	13:50PM	15:45PM			Cat
"	9	Sep	2016	maramoja	MA1	Maramoja	57	kitten	F	N.P	N	N	Y	Y	N	N	Ruth muthike	13:50PM	15:45PM			Cat
"	9	Sep	2016	maramoja	MA1	Maramoja	65	kitten	F	N.P	N	N	Y	Y	N	N	Ruth muthike	13:50PM	15:45PM			Cat
"	9	Sep	2016	maramoja	MA1	Maramoja	74	kitten	F	N.P	N	N	N	Y	N	N	Ruth muthike	13:50PM	15:45PM			Cat
2016-10-09	10	Sep	2016	maramoja	MA2	Maramoja	1	kitten	M	NR	N	N	Y	Y	N	N	jonathan gaige	9:30AM				Cat
"	10	Sep	2016	maramoja	MA2	Maramoja	7	kitten	F	N.P	N	N	Y	Y	N	N	Waithera nKageche	8:50AM				Cat
"	9	Sep	2016	Naibor	NA1	Naibor	63	kitten	M		N	N	Y	Y	N	N	Waithera nKageche					Cat
"	1	Oct	2016	Rumuruti	RU 8	Rumuruti	24	kitten	F	NR	N	N	N	N	N	N	Waithera nKageche	9:30AM	11:10AM			Cat
"	1	Oct	2016	Rumuruti	RU 8	Rumuruti	32	kitten	M	NR	N	N	Y	N	N	N	Waithera nKageche	9:30AM	11:10AM			Cat
"	30	Sep	2016	Rumuruti	RU 8	Rumuruti	60	kitten	F	NR	N	N	N	N	N	N	Nompoyo james	2pm	4:33pm			Cat
"	30	Sep	2016	Rumuruti	RU 8	Rumuruti	23	kitten	F	N.P	N	N	Y	Y	N	N	esther	13:55PM				Cat
"	30	Sep	2016	Rumuruti	RU 8	Rumuruti	30	kitten	F	N.P	N	N	Y	Y	N	N	esther	13:55PM				Cat
"	1	Oct	2016	Rumuruti	RU4	Rumuruti	2	kitten	F	NR	N	N	Y	N	N	N	Waithera nKageche	3:00PM				Cat
"	30	Sep	2016	Rumuruti	RU4	Rumuruti	37	kitten	M	-	N	N	Y	Y	N	N	Waithera nKageche	3:00PM				Cat
"	30	Sep	2016	Rumuruti	RU4	Rumuruti	38	kitten	F	-	N	N	Y	Y	N	N	Waithera nKageche	3:00PM				Cat
"	10	Sep	2016	maramoja	MA1	Maramoja	11	puppy	F	N.P	N	N	Y	Y	N	N	Ruth muthike	8:34am	9:50am	00.19887"N 037.04549"E		Dog
"	10	Sep	2016	maramoja	MA1	Maramoja	13	puppy	M	scrotal	N	N	Y	Y	N	N	Ruth muthike	8:34am	9:50am	00.19887"N 037.04549"E		Dog
"	10	Sep	2016	maramoja	MA1	Maramoja	18	puppy	M	scrotal	N	N	Y	Y	N	N	Ruth muthike	8:34am	9:50am	00.19887"N 037.04549"E		Dog
"	1	Oct	2016	maodomeri	RU10	Mathenge	16	puppy	M	N/A	N	N	Y	Y	N	N	Burhanudin	9:27am	11:58am	"		Dog
"	1	Oct	2016	maodomeri	RU10	Mathenge	17	puppy	M	N/A	N	N	Y	Y	N	N	Burhanudin	9:27am	11:58am	"		Dog
"	9	Sep	2016	Naibor	NA 2	Endana	5	puppy	F	NP	N	N	Y	Y	N	N	esther	8:20AM	11:00AM	0.09'59.8"N 37.0'20.4"E		Dog
"	9	Sep	2016	Naibor	NA2	Endana	6	puppy	F	NP	N	N	Y	Y	N	N	esther	8:20AM	11:00AM	0.09'59.8"N 37.0'20.4"E		Dog
"	9	Sep	2016	Naibor	NA2	Endana	11	puppy	M	scrotal	N	N	Y	Y	N	N	esther	8:20AM	11:00AM	0.09'59.8"N 37.0'20.4"E		Dog
"	9	Sep	2016	Naibor	NA2	Endana	15	puppy	F	NP	N	N	Y	Y	N	N	esther	8:20AM	11:00AM	0.09'59.8"N 37.0'20.4"E		Dog
"	9	Sep	2016	Naibor	NA2	Endana	16	puppy	F	NP	N	N	Y	Y	N	N	esther	8:20AM	11:00AM	0.09'59.8"N 37.0'20.4"E		Dog
"	9	Sep	2016	Naibor	NA2	Endana	18	puppy	M	scrotal	N	N	Y	Y	N	N	esther	8:20AM	11:00AM	0.09'59.8"N 37.0'20.4"E		Dog
"	9	Sep	2016	Naibor	NA2	Endana	35	puppy	F	NP	N	N	Y	Y	N	N	esther	8:20AM	11:00AM	0.09'59.8"N 37.0'20.4"E		Dog
"	9	Sep	2016	Naibor	NA2	Endana	36	puppy	M	scrotal	N	N	Y	Y	N	N	esther	8:20AM	11:00AM	0.09'59.8"N 37.0'20.4"E		Dog
2016-10-09	10	Sep	2016	makandura	MA10	Maramoja	19	puppy	M	scrotal	N	N	Y	Y	N	N	Ruth muthike	15:05:00	15:40:00	0.11'09.6"n 37.01'59.2"e		Dog
"	10	Sep	2016	makandura	MA10	Maramoja	20	puppy	F	N.P	N	N	Y	Y	N	N	Ruth muthike	15:05:00	15:40:00	0.11'09.6"n 37.01'59.2"e		Dog
"	10	Sep	2016	maramoja	MA2	Maramoja	25	puppy	M	scrotal	N	N	Y	Y	N	N	Ruth muthike			0.11'17.6"N 37.00'59.2"E		Dog
"	10	Sep	2016	maramoja	MA10	Maramoja	24	puppy	M	scrotal	N	N	Y	Y	N	N	Ruth muthike			0.11'17.8"N 37.01'50.2"E		Dog
"	10	Sep	2016	maramoja	boma to boma	Maramoja	49	puppy	M	scrotal	N	N	Y	Y	N	N	stacy agatha			0.11'43"N 37.1'54"E		Dog
"	9	Sep	2016	maramoja	MA4	Maramoja	7	puppy	M	scrotal	N	N	Y	Y	N	N	esther	2:30pm	5:00pm	0.11'53.2"N 37.01'31.0"E		Dog
"	9	Sep	2016	maramoja	MA4	Maramoja	8	puppy	M	scrotal	N	N	Y	Y	N	N	esther	2:30pm	5:00pm	0.11'53.2"N 37.01'31.0"E		Dog
"	10	Sep	2016	maramoja	MA5B	Maramoja	3	puppy	M	scrotal	N	N	Y	Y	N	N	esther	11:10AM	1:00PM	0.12'37.2"N 37.01'15.6"E		Dog
"	10	Sep	2016	maramoja	MA2	Maramoja	12	puppy	M	NR	N	N	Y	Y	N	N	Waithera nKageche	8:50AM		0.12'56.7"N 37.02'42.8"E	white brown	Dog
"	10	Sep	2016	maramoja	MA2	Maramoja	14	puppy	F	NR	N	N	Y	Y	N	N	Waithera nKageche	8:50AM		0.12'56.7"N 37.02'42.8"E	black/white paws	Dog
"	10	Sep	2016	maramoja	MA2	Maramoja	15	puppy	M	NR	N	N	Y	Y	N	N	Waithera nKageche	8:50AM		0.12'56.7"N 37.02'42.8"E	greyish brown white paws	Dog
"	10	Sep	2016	maramoja	MA2	Maramoja	16	puppy	M	NR	N	N		Y	N	N	Waithera nKageche	8:50AM		0.12'56.7"N 37.02'42.8"E	brown and white	Dog
"	10	Sep	2016	maramoja	MA2	Maramoja	17	puppy	F	NR	N	N	Y	Y	N	N	Waithera nKageche	8:50AM		0.12'56.7"N 37.02'42.8"E		Dog
"	10	Sep	2016	maramoja	boma to boma	Maramoja	50	puppy	F	N.P	N	N	Y	Y	N	N	stacy agatha			0.13'24"N 37.2'15"E		Dog
"	3	Sep	2016	naserai	house calls	Koija	33	puppy	M	?	N	N	Y	Y	N	N	Waithera nKageche	2:30PM		0.1412.8"N36.26'07.0"E		Dog
"	9	Sep	2016	Naibor	boma to boma	Endana	39	puppy	M	scrotal	N	N	Y	Y	N	N	stacy agatha			0.152125,36.977763		Dog
"	9	Sep	2016	Naibor	boma to boma	Endana	40	puppy	M	scrotal	N	N	Y	Y	N	N	stacy agatha			0.152125,36.977763		Dog
"	9	Sep	2016	Naibor	boma to boma	Endana	36	puppy	M	scrotal	N	N	Y	Y	N	N	stacy agatha			0.152125,36.987086		Dog
"	9	Sep	2016	Naibor	boma to boma	Endana	37	puppy	M	scrotal	N	N	Y	Y	N	N	stacy agatha			0.152125,36.987086		Dog
2016-01-10	1	Oct	2016	Rumuruti	RU 8	Rumuruti	20	puppy	F	NR	N	N	Y	Y	N	N	Esther	9:20AM	12:00PM	0.16'04.7"N 36.32'21.9"E		Dog
"	30	Sep	2016	Rumuruti	RU1	Rumuruti	52	puppy	F	N.P	N	N	Y	Y	N	N	esther	9:20am	12:10pm	0.16'04.7"N 36.32'21.9"E		Dog
"	30	Sep	2016	Rumuruti	RU1	Rumuruti	76	puppy	F	N.P	N	N	Y	Y	N	N	esther	9:20am	12:10pm	0.16'04.7"N 36.32'21.9"E		Dog
"	30	Sep	2016	Rumuruti	RU1	Rumuruti	115	puppy	F	N.P	N	N	Y	Y	N	N	esther	9:20am	12:10pm	0.16'04.7"N 36.32'21.9"E		Dog
"	30	Sep	2016	Rumuruti	RU1	Rumuruti	116	puppy	F	N.P	N	N	Y	Y	N	N	esther	9:20am	12:10pm	0.16'04.7"N 36.32'21.9"E		Dog
"	30	Sep	2016	Rumuruti	RU1	Rumuruti	117	puppy	F	N.P	N	N	Y	Y	N	N	esther	9:20am	12:10pm	0.16'04.7"N 36.32'21.9"E		Dog
"	30	Sep	2016	Rumuruti	RU1	Rumuruti	126	puppy	M	scrotal	N	N	Y	Y	N	N	esther	9:20am	12:10pm	0.16'04.7"N 36.32'21.9"E		Dog
"	30	Sep	2016	Rumuruti	RU1	Rumuruti	127	puppy	M	scrotal	N	N	Y	Y	N	N	esther	9:20am	12:10pm	0.16'04.7"N 36.32'21.9"E		Dog
"	1	Oct	2016	Rumuruti	RU14	Rumuruti	4	puppy	M	scrotal	N	N	Y	Y	N	N	stacy agatha	9:00AM	9:45AM	0.16'16"N 36.32'34"E		Dog
"	1	Oct	2016	Rumuruti	RU14	Rumuruti	5	puppy	F	distended nipples	N	N	Y	Y	N	N	stacy agatha	9:00AM	9:45AM	0.16'16"N 36.32'34"E		Dog
"	30	Sep	2016	Rumuruti	0.16.22"N 36.32'41"E	Rumuruti	64	puppy	F	distended nipples	N	N	Y	Y	N	N	stacy agatha	12:20PM	1:45PM	0.16'22"N 36.32'41"		Dog
"	30	Sep	2016	Rumuruti	0.16.22"N 36.32'41"E	Rumuruti	66	puppy	M	scrotal	N	N	Y	Y	N	N	stacy agatha	12:20PM	1:45PM	0.16'22"N 36.32'41"		Dog
"	30	Sep	2016	Rumuruti	0.16.22"N 36.32'41"E	Rumuruti	67	puppy	M	scrotal	N	N	Y	Y	N	N	stacy agatha	12:20PM	1:45PM	0.16'22"N 36.32'41"		Dog
"	30	Sep	2016	Rumuruti	0.16.22"N 36.32'41"E	Rumuruti	68	puppy	M	scrotal	N	N	Y	Y	N	N	stacy agatha	12:20PM	1:45PM	0.16'22"N 36.32'41"		Dog
"	30	Sep	2016	Rumuruti	0.16.22"N 36.32'41"E	Rumuruti	69	puppy	M	scrotal	N	N	Y	Y	N	N	stacy agatha	12:20PM	1:45PM	0.16'22"N 36.32'41"		Dog
"	30	Sep	2016	Rumuruti	0.16.22"N 36.32'41"E	Rumuruti	70	puppy	M	scrotal	N	N	Y	Y	N	N	stacy agatha	12:20PM	1:45PM	0.16'22"N 36.32'41"		Dog
"	30	Sep	2016	Rumuruti	0.16.22"N 36.32'41"E	Rumuruti	73	puppy	F	distended nipples	N	N	Y	Y	N	N	stacy agatha	12:20PM	1:45PM	0.16'22"N 36.32'41"		Dog
"	30	Sep	2016	Rumuruti	0.16.22"N 36.32'41"E	Rumuruti	77	puppy	M	scrotal	N	N	Y	Y	N	N	stacy agatha	12:20PM	1:45PM	0.16'22"N 36.32'41"		Dog
"	30	Sep	2016	Rumuruti	0.16.22"N 36.32'41"E	Rumuruti	78	puppy	M	scrotal	N	N	Y	Y	N	N	stacy agatha	12:20PM	1:45PM	0.16'22"N 36.32'41"		Dog
"	30	Sep	2016	Rumuruti	0.16.22"N 36.32'41"E	Rumuruti	90	puppy	F	distended nipples	N	N	Y	Y	N	N	stacy agatha	12:20PM	1:45PM	0.16'22"N 36.32'41"		Dog
"	30	Sep	2016	Rumuruti	0.16.22"N 36.32'41"E	Rumuruti	91	puppy	F	distended nipples	N	N	Y	Y	N	N	stacy agatha	12:20PM	1:45PM	0.16'22"N 36.32'41"		Dog
"	30	Sep	2016	Rumuruti	0.16.22"N 36.32'41"E	Rumuruti	92	puppy	M	scrotal	N	N	Y	Y	N	N	stacy agatha	12:20PM	1:45PM	0.16'22"N 36.32'41"		Dog
"	30	Sep	2016	Rumuruti	0.16.22"N 36.32'41"E	Rumuruti	96	puppy	M	scrotal	N	N	Y	Y	N	N	stacy agatha	12:20PM	1:45PM	0.16'22"N 36.32'41"		Dog
"	30	Sep	2016	Rumuruti	0.16.22"N 36.32'41"E	Rumuruti	105	puppy	F	lactating	N	N	Y	Y	N	N	stacy agatha	12:20PM	1:45PM	0.16'22"N 36.32'41"		Dog
"	30	Sep	2016	Rumuruti	0.16.22"N 36.32'41"E	Rumuruti	110	puppy	M	scrotal	N	N	Y	Y	N	N	stacy agatha	12:20PM	1:45PM	0.16'22"N 36.32'41"		Dog
"	30	Sep	2016	Rumuruti	0.16.22"N 36.32'41"E	Rumuruti	111	puppy	M	scrotal	N	N	Y	Y	N	N	stacy agatha	12:20PM	1:45PM	0.16'22"N 36.32'41"		Dog
"	30	Sep	2016	Rumuruti	0.16.22"N 36.32'41"E	Rumuruti	112	puppy	M	scrotal	N	N	Y	Y	N	N	stacy agatha	12:20PM	1:45PM	0.16'22"N 36.32'41"		Dog
"	30	Sep	2016	Rumuruti	RU2	Rumuruti	7	puppy	F	distended nipples	N	N	Y	Y	N	N	stacy agatha	9:25AM	12:00PM	0.16'31"N 36.32'13"E		Dog
"	30	Sep	2016	Rumuruti	RU2	Rumuruti	8	puppy	F	distended nipples	N	N	Y	Y	N	N	stacy agatha	9:25AM	12:00PM	0.16'31"N 36.32'13"E		Dog
"	30	Sep	2016	Rumuruti	RU2	Rumuruti	9	puppy	F	distended nipples	N	N	Y	Y	N	N	stacy agatha	9:25AM	12:00PM	0.16'31"N 36.32'13"E		Dog
"	30	Sep	2016	Rumuruti	RU2	Rumuruti	10	puppy	M	scrotal	N	N	Y	Y	N	N	stacy agatha	9:25AM	12:00PM	0.16'31"N 36.32'13"E		Dog
"	30	Sep	2016	Rumuruti	RU2	Rumuruti	29	puppy	M	scrotal	N	N	Y	Y	N	N	stacy agatha	9:25AM	12:00PM	0.16'31"N 36.32'13"E		Dog
"	30	Sep	2016	Rumuruti	RU2	Rumuruti	31	puppy	M	scrotal	N	N	Y	Y	N	N	stacy agatha	9:25AM	12:00PM	0.16'31"N 36.32'13"E		Dog
"	30	Sep	2016	Rumuruti	RU2	Rumuruti	36	puppy	F	distended nipples	N	N	Y	Y	N	N	stacy agatha	9:25AM	12:00PM	0.16'31"N 36.32'13"E		Dog
"	30	Sep	2016	Rumuruti	RU2	Rumuruti	45	puppy	M	scrotal	N	N	Y	Y	N	N	stacy agatha	9:25AM	12:00PM	0.16'31"N 36.32'13"E		Dog
"	30	Sep	2016	Rumuruti	RU2	Rumuruti	48	puppy	M	scrotal	N	N	Y	Y	N	N	stacy agatha	9:25AM	12:00PM	0.16'31"N 36.32'13"E		Dog
"	1	Oct	2016	Thome	thome 2	Thome	142	puppy	F		N	N	Y	Y	N	N	Robert mutunga	10:40am	3:20pm	0.18'2"N 36.36'23"E		Dog
"	1	Oct	2016	Thome	thome 2	Thome	143	puppy	F		N	N	Y	Y	N	N	Robert mutunga	10:40am	3:20pm	0.18'2"N 36.36'23"E		Dog
"	1	Oct	2016	Thome	thome 2	Thome	144	puppy	F		N	N	Y	Y	N	N	Robert mutunga	10:40am	3:20pm	0.18'2"N 36.36'23"E		Dog
"	1	Oct	2016	Thome	thome 2	Thome	145	puppy	F		N	N	Y	Y	N	N	Robert mutunga	10:40am	3:20pm	0.18'2"N 36.36'23"E		Dog
"	1	Oct	2016	Thome	thome 2	Thome	146	puppy	F	N.P	N	N	Y	Y	N	N	Robert mutunga	10:40am	3:20pm	0.18'2"N 36.36'23"E		Dog
"	1	Oct	2016	Rumuruti	masenge	Mathenge	100	puppy	M	scrotal	N	N	Y	Y	N	N	stacy agatha	10:20AM	12:30PM	0.18'45"E 36.32'50"E		Dog
"	1	Oct	2016	Rumuruti	masenge	Mathenge	85	puppy	M	scrotal	N	N	Y	Y	N	N	stacy agatha	10:20AM	12:30PM	0.18'45"N 36.32'50"E		Dog
"	1	Oct	2016	Rumuruti	masenge	Mathenge	86	puppy	F	distended nipples	N	N	Y	Y	N	N	stacy agatha	10:20AM	12:30PM	0.18'45"N 36.32'50"E		Dog
"	1	Oct	2016	Rumuruti	masenge	Mathenge	89	puppy	M	scrotal	N	N	Y	Y	N	N	stacy agatha	10:20AM	12:30PM	0.18'45"N 36.32'50"E		Dog
"	1	Oct	2016	Rumuruti	masenge	Mathenge	91	puppy	F	distended nipples	N	N	Y	Y	N	N	stacy agatha	10:20AM	12:30PM	0.18'45"N 36.32'50"E		Dog
"	1	Oct	2016	Rumuruti	masenge	Mathenge	92	puppy	F	distended nipples	N	N	Y	Y	N	N	stacy agatha	10:20AM	12:30PM	0.18'45"N 36.32'50"E		Dog
"	1	Oct	2016	Rumuruti	masenge	Mathenge	62	puppy	M	scrotal	N	N	Y	Y	N	N	stacy agatha	10:20AM	12:30PM	0.18'45"N 36.32'50"E		Dog
"	1	Oct	2016	Rumuruti	masenge	Mathenge	63	puppy	F	distended nipples	N	N	Y	Y	N	N	stacy agatha	10:20AM	12:30PM	0.18'45"N 36.32'50"E		Dog
"	1	Oct	2016	Rumuruti	masenge	Mathenge	64	puppy	M	scrotal	N	N	Y	Y	N	N	stacy agatha	10:20AM	12:30PM	0.18'45"N 36.32'50"E		Dog
"	1	Oct	2016	Rumuruti	masenge	Mathenge	29	puppy	M	scrotal	N	N	Y	Y	N	N	stacy agatha	10:20am	12:30pm	0.18'45"N 36.32'50"E		Dog
"	1	Oct	2016	Rumuruti	masenge	Mathenge	34	puppy	M	scrotal	N	N	Y	Y	N	N	stacy agatha	10:20am	12:30pm	0.18'45"N 36.32'50"E		Dog
"	1	Oct	2016	Rumuruti	masenge	Mathenge	36	puppy	F	pregnant	N	N	Y	Y	N	N	stacy agatha	10:20am	12:30pm	0.18'45"N 36.32'50"E		Dog
"	1	Oct	2016	Rumuruti	masenge	Mathenge	14	puppy	F	N.P	N	N	Y	Y	N	N	stacy agatha	10:20AM	12:30PM	0.18'45"N 36.32'50"E		Dog
"	1	Oct	2016	Rumuruti	masenge	Mathenge	18	puppy	M	scrotal	N	N	Y	Y	N	N	stacy agatha	10:20AM	12:30PM	0.18'45"N 36.32'50"E		Dog
"	1	Oct	2016	Rumuruti	masenge	Mathenge	24	puppy	M	scrotal	N	N	Y	Y	N	N	stacy agatha	10:20AM	12:30PM	0.18'45"N 36.32'50"E		Dog
"	9	Sep	2016	Oldaiga	boma to boma	Maramoja	84	puppy	M	scrotal	N	N	Y	Y	N	N	stacy agatha	1:45PM	5:45PM	0.189812,37.054897		Dog
"	9	Sep	2016	Oldaiga	boma to boma	Maramoja	85	puppy	M	scrotal	N	N	Y	Y	N	N	stacy agatha	1:45PM	5:45PM	0.189812,37.054897		Dog
"	9	Sep	2016	Oldaiga	boma to boma	Maramoja	86	puppy	M	scrotal	N	N	Y	Y	N	N	stacy agatha	1:45PM	5:45PM	0.189812,37.054897		Dog
"	9	Sep	2016	Oldaiga	boma to boma	Maramoja	93	puppy	M	scrotal	N	N	Y	Y	N	N	stacy agatha	1:45PM	5:45PM	0.189812,37.054897		Dog
"	9	Sep	2016	maramoja	boma to boma	Maramoja	78	puppy	F	distended nipples	N	N	Y	Y	N	N	stacy agatha			0.195613, 37.053564		Dog
"	9	Sep	2016	maramoja	boma to boma	Maramoja	57	puppy	M	scrotal	N	N	Y	Y	N	N	stacy agatha			0.198053,37.025271		Dog
"	9	Sep	2016	maramoja	boma to boma	Maramoja	58	puppy	M	scrotal	N	N	Y	Y	N	N	stacy agatha			0.198053,37.025271		Dog
"	9	Sep	2016	maramoja	boma to boma	Maramoja	63	puppy	M	scrotal	N	N	Y	Y	N	N	stacy agatha			0.198053,37.025271		Dog
"	10	Sep	2016	maramoja	MA2	Maramoja	2	puppy	F	N.P	N	N	Y	Y	N	N	maxwell moreire	9:30AM		0.205682,37.037182		Dog
"	10	Sep	2016	maramoja	MA2	Maramoja	3	puppy	F	N.P		N	Y	Y	N	N	maxwell moreire	9:30AM		0.205682,37.037182	tiny black tail	Dog
"	17	Sep	2016	Ilpolei	IP 1	Il Polei	9	puppy	F	no distended nipples	N	N	Y	Y	N	N	Ruth muthike	10:38am	13:09:00	0.21'31.9"N 37.04'31.0'E		Dog
"	17	Sep	2016	Ilpolei	IP 1	Il Polei	11	puppy	M	scrotal	N	N	Y	Y	N	N	Ruth muthike	10:38am	13:09:00	0.21'31.9"N 37.04'31.0'E		Dog
"	17	Sep	2016	Ilpolei	IP 1	Il Polei	13	puppy	M	scrotal	N	N	Y	Y	N	N	Ruth muthike	10:38am	13:09:00	0.21'31.9"N 37.04'31.0'E		Dog
"	17	Sep	2016	Ilpolei	IP 1	Il Polei	15	puppy	M	scrotal	N	N	Y	Y	N	N	Ruth muthike	10:38am	13:09:00	0.21'31.9"N 37.04'31.0'E		Dog
"	17	Sep	2016	Ilpolei	IP 6	Il Polei	26	puppy	F	no distended nipples	N	N	Y	Y	N	N	Ruth muthike	10:38AM	1:09PM	0.21'33.9"N 37.04'28.1"E		Dog
"	17	Sep	2016	Ilpolei	IP 6	Il Polei	27	puppy	M	scrotal	N	N	Y	Y	N	N	Ruth muthike	10:38AM	1:09PM	0.21'33.9"N 37.04'28.1"E		Dog
"	17	Sep	2016	Ilpolei	IP 6	Il Polei	32	puppy	M	scrotal	N	N	Y	Y	N	N	Ruth muthike	10:38AM	1:09PM	0.21'33.9"N 37.04'28.1"E		Dog
"	17	Sep	2016	Ilpolei	IP 6	Il Polei	34	puppy	F	no distended nipples	N	N	Y	Y	N	N	Ruth muthike	10:38AM	1:09PM	0.21'33.9"N 37.04'28.1"E		Dog
"	16	Sep	2016	Ilpolei	IP 1	Il Polei	51	puppy	F	no distended nipples	N	N	Y	Y	N	N	Ruth muthike	4:30PM	17:50:00	0.21'42.3"N 37.04'24.6"E		Dog
"	16	Sep	2016	Ilpolei	IP 6	Il Polei	54	puppy	F		N	N	Y	Y	N	N	Ruth muthike	4:30PM	5:50PM	0.21'42.3"N 37.04'24.6"E		Dog
"	16	Sep	2016	Ilpolei	IP 6	Il Polei	58	puppy	M	scrotal	N	N	Y	Y	N	N	Ruth muthike	4:30PM	5:50PM	0.21'42.3"N 37.04'24.6"E		Dog
"	16	Sep	2016	Ilpolei	IP 6	Il Polei	59	puppy	F		N	N	Y	Y	N	N	Ruth muthike	4:30PM	5:50PM	0.21'42.3"N 37.04'24.6"E		Dog
"	16	Sep	2016	Ilpolei	IP 6	Il Polei	60	puppy	M	scrotal	N	N	Y	Y	N	N	Ruth muthike	4:30PM	5:50PM	0.21'42.3"N 37.04'24.6"E		Dog
"	16	Sep	2016	Ilpolei	IP 6	Il Polei	61	puppy	M	scrotal	N	N	Y	Y	N	N	Ruth muthike	4:30PM	5:50PM	0.21'42.3"N 37.04'24.6"E		Dog
"	16	Sep	2016	Ilpolei	IP 6	Il Polei	73	puppy	M	scrotal	N	N	Y	Y	N	N	Ruth muthike	4:30PM	5:50PM	0.21'42.3"N 37.09'12.6"E		Dog
"	16	Sep	2016	Ilpolei	IP 6	Il Polei	74	puppy	M	scrotal	N	N	Y	Y	N	N	Ruth muthike	4:30PM	5:50PM	0.21'42.3"N 37.09'12.6"E		Dog
"	17	Sep	2016	doldol	DD 3	Dol Dol	137	puppy	M	scrotal	N	N	Y	Y	N	N	stacy agatha	4:30pm	17:30:00	0.21'44"N 37.9'5"E		Dog
"	17	Sep	2016	doldol	DD3	Dol Dol	158	puppy	M	scrotal	N	N	Y	Y	N	N	stacy agatha	4:30PM	5:30PM	0.21'44"N 37.9'5"E		Dog
"	17	Sep	2016	doldol	DD3	Dol Dol	160	puppy	M	scrotal	N	N	Y	Y	N	N	stacy agatha	4:30PM	5:30PM	0.21'44"N 37.9'5"E		Dog
"	17	Sep	2016	doldol	DD3	Dol Dol	161	puppy	F	distended nipples	N	N	Y	Y	N	N	stacy agatha	4:30PM	5:30PM	0.21'44"N 37.9'5"E		Dog
17/9/2016	17	Sep	2016	doldol	DD3	Dol Dol	117	puppy	F	distended nipples	N	N	Y	Y	N	N	stacy agatha	4:30PM	5:30PM	0.21'44"N 37.9'5"E		Dog
"	17	Sep	2016	doldol	DD3	Dol Dol	119	puppy	M	scrotal	N	N	Y	Y	N	N	stacy agatha	4:30PM	5:30PM	0.21'44"N 37.9'5"E		Dog
"	17	Sep	2016	doldol	DD3	Dol Dol	122	puppy	M	scrotal	N	N	Y	Y	N	N	stacy agatha	4:30PM	5:30PM	0.21'44"N 37.9'5"E		Dog
"	17	Sep	2016	doldol	DD3	Dol Dol	130	puppy	M	scrotal	N	N	Y	Y	N	N	stacy agatha	4:30PM	5:30PM	0.21'44"N 37.9'5"E		Dog
"	17	Sep	2016	doldol	DD3	Dol Dol	131	puppy	F	distended nipples	N	N	Y	Y	N	N	stacy agatha	4:30PM	5:30PM	0.21'44"N 37.9'5"E		Dog
"	17	Sep	2016	doldol	DD3	Dol Dol	138	puppy	M	scrotal	N	N	Y	Y	N	N	stacy agatha	4:30pm	17:30:00	0.21'44"N 37.9'5"E		Dog
"	17	Sep	2016	doldol	DD3	Dol Dol	141	puppy	M	scrotal	N	N	Y	Y	N	N	stacy agatha	4:30pm	17:30:00	0.21'44"N 37.9'5"E		Dog
"	17	Sep	2016	doldol	DD3	Dol Dol	142	puppy	M	scrotal	N	N	Y	Y	N	N	stacy agatha	4:30pm	17:30:00	0.21'44"N 37.9'5"E		Dog
"	17	Sep	2016	doldol	DD3	Dol Dol	143	puppy	M	scrotal	N	N	Y	Y	N	N	stacy agatha	4:30pm	17:30:00	0.21'44"N 37.9'5"E		Dog
"	17	Sep	2016	doldol	DD3	Dol Dol	144	puppy	M	scrotal	N	N	Y	Y	N	N	stacy agatha	4:30pm	17:30:00	0.21'44"N 37.9'5"E		Dog
"	17	Sep	2016	doldol	DD3	Dol Dol	147	puppy	F	distended nipples	N	N	Y	Y	N	N	stacy agatha	4:30pm	17:30:00	0.21'44"N 37.9'5"E		Dog
"	17	Sep	2016	doldol	DD3	Dol Dol	149	puppy	M	scrotal	N	N	Y	Y	N	N	stacy agatha	4:30pm	17:30:00	0.21'44"N 37.9'5"E		Dog
"	17	Sep	2016	doldol	DD3	Dol Dol	152	puppy	M	scrotal	N	N	Y	Y	N	N	stacy agatha	4:30pm	17:30:00	0.21'44"N 37.9'5"E		Dog
"	16	Sep	2016	Ilpolei	IP 1	Il Polei	42	puppy	M	scrotal	N	N	Y	Y	N	N	Ruth muthike			0.21'45.3"N 37.04'37.8"E		Dog
"	16	Sep	2016	Ilpolei	ilpolei high school	Il Polei	22	puppy	M	scrotal	N	N	Y	Y	N	N	stacy agatha	2:39pm	4:00pm	0.22'17"N 37.4'45"E		Dog
"	16	Sep	2016	Ilpolei	ilpolei high school	Il Polei	23	puppy	M	scrotal	N	N	Y	Y	N	N	stacy agatha	2:39pm	4:00pm	0.22'17"N 37.4'45"E		Dog
"	16	Sep	2016	Ilpolei	ilpolei high school	Il Polei	32	puppy	M	scrotal	N	N	Y	Y	N	N	stacy agatha	2:39pm	4:00pm	0.22'17"N 37.4'45"E		Dog
"	17	Sep	2016	Ilpolei	IP 3	Il Polei	25	puppy	F		N	N	Y	Y	N	N	stacy agatha	8:05AM	10:03AM	0.22'17.4"N 37.045.1"E		Dog
"	17	Sep	2016	Ilpolei	IP 3	Il Polei	28	puppy	F	distended nipples	N	N	Y	Y	N	N	stacy agatha	8:05AM	10:03AM	0.22'17.4"N 37.045.1"E		Dog
"	17	Sep	2016	Ilpolei	IP 3	Il Polei	31	puppy	M	scrotal	N	N	Y	Y	N	N	stacy agatha	8:05AM	10:03AM	0.22'17.4"N 37.045.1"E		Dog
"	17	Sep	2016	Ilpolei	IP 3	Il Polei	15	puppy	M	scrotal	N	N	Y	Y	N	N	stacy agatha			0.22'17.4"N 37.045.1"E		Dog
"	17	Sep	2016	Ilpolei	IP 3	Il Polei	16	puppy	M	scrotal	N	N	Y	Y	N	N	stacy agatha			0.22'17.4"N 37.045.1"E		Dog
"	17	Sep	2016	Ilpolei	IP 3	Il Polei	17	puppy	F	no distended nipples	N	N	Y	Y	N	N	stacy agatha			0.22'17.4"N 37.045.1"E		Dog
"	17	Sep	2016	Ilpolei	IP 3	Il Polei	19	puppy	M	scrotal	N	N	Y	Y	N	N	stacy agatha			0.22'17.4"N 37.045.1"E		Dog
"	16	Sep	2016	Ilpolei	IP 3	Il Polei	40	puppy	M	scrotal	N	N	Y	Y	N	N	stacy agatha	2:39PM	4:00PM	0.22'17'N 37.4'45'E		Dog
"	16	Sep	2016	Ilpolei	IP 3	Il Polei	48	puppy	M	scrotal	N	N	Y	Y	N	N	stacy agatha	2:39PM	4:00PM	0.22'17'N 37.4'45'E		Dog
"	16	Sep	2016	Ilpolei	IP 3	Il Polei	49	puppy	M	scrotal	N	N	Y	Y		N	stacy agatha	2:39PM	4:00PM	0.22'17'N 37.4'45'E		Dog
"	16	Sep	2016	Ilpolei	IP 3	Il Polei	51	puppy	M	scrotal	N	N	Y	Y	N	N	stacy agatha	2:39PM	4:00PM	0.22'17'N 37.4'45'E		Dog
"	17	Sep	2016	doldol	DD1	Il Polei	108	puppy	M	scrotal	N	N	Y	Y	N	N	stacy agatha	3:55PM	4:20PM	0.22'18"N 37.8'7"E		Dog
"	17	Sep	2016	doldol	DD1	Il Polei	112	puppy	M	scrotal	N	N	Y	Y	N	N	stacy agatha	3:55PM	4:20PM	0.22'18"N 37.8'7"E		Dog
"	17	Sep	2016	doldol	DD1	Il Polei	114	puppy	F		N	N	Y	Y	N	N	stacy agatha	3:55PM	4:20PM	0.22'18"N 37.8'7"E		Dog
"	17	Sep	2016	doldol	DD1	Il Polei	115	puppy	M	scrotal	N	N	Y	Y	N	N	stacy agatha	3:55PM	4:20PM	0.22'18"N 37.8'7"E		Dog
"	17	Sep	2016	doldol	DD1	Il Polei	116	puppy	M	scrotal	N	N	Y	Y	N	N	stacy agatha	3:55PM	4:20PM	0.22'18"N 37.8'7"E		Dog
"	16	Sep	2016	doldol	DOLDOL 1	Il Polei	11	puppy	F	distended nipples	N	N	Y	Y	N	N	stacy agatha	10:00AM	1:00PM	0.22'19"N 37.8'6"E		Dog
"	16	Sep	2016	doldol	DOLDOL 1	Il Polei	15	puppy	M	scrotal	N	N	Y	Y	N	N	stacy agatha	10:00AM	1:00PM	0.22'5"N 37.8'6"E		Dog
"	16	Sep	2016	doldol	DD5	Dol Dol	13	puppy	F		N	N	Y	Y	N	N	Ruth muthike			0.23'38.8"N 37.09'14.6"E		Dog
"	16	Sep	2016	doldol	DD5	Dol Dol	15	puppy	F		N	N	Y	Y	N	N	Ruth muthike			0.23'38.8"N 37.09'14.6"E		Dog
"	16	Sep	2016	Ilpolei	IP 1	Il Polei	40	puppy	F	lactating	N	N	Y	Y	N	N	Ruth muthike	14:33:00	16:09:00	0.23'39.2"N 37.09'12.6"E		Dog
"	16	Sep	2016	Ilpolei	IP 1	Il Polei	41	puppy	F	no distended nipples	N	N	Y	Y	N	N	Ruth muthike	14:33:00	16:09:00	0.23'39.2"N 37.09'12.6"E		Dog
"	16	Sep	2016	doldol	DD8	Dol Dol	25	puppy	F	no distended nipples	N	N	Y	Y	N	N	Ruth muthike			0.23'39.4"N 37.09'13.0"E		Dog
"	16	Sep	2016	doldol	DD8	Dol Dol	31	puppy	F	no distended nipples	N	N	Y	Y	N	N	Ruth muthike			0.23'39.4"N 37.09'13.0"E		Dog
"	17	Sep	2016	doldol	DD5	Dol Dol	95	puppy	M	scrotal	N	N	Y	Y	N	N	stacy agatha	2:30PM	3:45PM	0.23'58"N 37.10'7"E		Dog
"	17	Sep	2016	doldol	DD5	Dol Dol	81	puppy	M	scrotal	N	N	Y	Y	N	N	stacy agatha	2:30PM	3:45PM	0.23'58"N 37.10'7"E		Dog
"	17	Sep	2016	doldol	DD5	Dol Dol	89	puppy	F	scrotal	N	N	Y	Y	N	N	stacy agatha	2:30PM	3:45PM	0.23'58"N 37.10'7"E		Dog
"	17	Sep	2016	Ilpolei	IP 7	Il Polei	35	puppy	M	scrotal	N	N	Y	Y	N	N	stacy agatha			0.24'21'N 37.6'26"E		Dog
24/o9/2016	24	Sep	2016	Ngobit	NG10	Ngobit	19	puppy	M	scrotal	N	N	Y	Y	N	N	stacy agatha	1:50pm	3:00pm	0.2'44.5"S 36.46'4"E		Dog
"	24	Sep	2016	Ngobit	NG10	Ngobit	24	puppy	M	scrotal	N	N	Y	Y	N	N	stacy agatha	1:50pm	3:00pm	0.2'44.5"S 36.46'4"E		Dog
"	24	Sep	2016	Ngobit	NG10	Ngobit	29	puppy	F	N.P	N	N	Y	Y	N	N	stacy agatha	1:50pm	3:00pm	0.2'44.5"S 36.46'4"E		Dog
"	24	Sep	2016	Ngobit	NG10	Ngobit	33	puppy	M	scrotal	N	N	Y	Y	N	N	stacy agatha	1:50pm	3:00pm	0.2'44.5"S 36.46'4"E		Dog
"	24	Sep	2016	Ngobit	NG10	Ngobit	41	puppy	F		N	N	Y	Y	N	N	stacy agatha	1:50pm	3:00pm	0.2'44.5"S 36.46'4"E		Dog
"	24	Sep	2016	Ngobit	NG10	Ngobit	45	puppy	M		N	N	Y	Y	N	N	stacy agatha	1:50pm	3:00pm	0.2'44.5"S 36.46'4"E		Dog
"	24	Sep	2016	Ngobit	NG10	Ngobit	46	puppy	M		N	N	Y	Y	N	N	stacy agatha	1:50pm	3:00pm	0.2'44.5"S 36.46'4"E		Dog
"	24	Sep	2016	Ngobit	NG10	Ngobit	49	puppy	M		N	N	Y	Y	N	N	stacy agatha	1:50pm	3:00pm	0.2'44.5"S 36.46'4"E		Dog
"	24	Sep	2016	Ngobit	NG10	Ngobit	52	puppy	F		N	N	Y	Y	N	N	stacy agatha	1:50pm	3:00pm	0.2'44.5"S 36.46'4"E		Dog
"	24	Sep	2016	Ngobit	NG8	Ngobit	62	puppy	M	scrotal	N	N	Y	Y	N	N	stacy agatha	1:50pm	3:00pm	0.2'44.5"S 36.46'4"E		Dog
"	24	Sep	2016	Ngobit	NG8	Ngobit	64	puppy	M	scrotal	N	N	Y	Y	N	N	stacy agatha	1:50pm	3:00pm	0.2'44.5"S 36.46'4"E		Dog
"	24	Sep	2016	Ngobit	NG8	Ngobit	76	puppy	M	scrotal	N	N	Y	Y	N	N	stacy agatha	1:50pm	3:00pm	0.2'44.5"S 36.46'4"E		Dog
"	24	Sep	2016	Ngobit	NG8	Ngobit	77	puppy	M	scrotal	N	N	Y	Y	N	N	stacy agatha	1:50pm	3:00pm	0.2'44.5"S 36.46'4"E		Dog
"	24	Sep	2016	Ngobit	NG8	Ngobit	80	puppy	F	N.P	N	N	Y	Y	N	N	stacy agatha	1:50pm	3:00pm	0.2'44.5"S 36.46'4"E		Dog
"	17	Sep	2016	Ilpolei	IP 7	Il Polei	55	puppy	M	scrotal	N	N	Y	Y	N	N	stacy agatha	10:50AM	1:50PM	0.24'54'N 37.6'11"E		Dog
17/9/2015	17	Sep	2016	Ilpolei	IP 7	Il Polei	52	puppy	F		N	N	Y	Y	N	N	stacy agatha	10:50AM	1:50PM	0.24'54'N 37.6'11"E		Dog
"	17	Sep	2016	Ilpolei	IP 7	Il Polei	53	puppy	F		N	N	Y	Y	N	N	stacy agatha	10:50AM	1:50PM	0.24'54'N 37.6'11"E		Dog
"	17	Sep	2016	Ilpolei	IP 7	Il Polei	43	puppy	M	scrotal	N	N	Y	Y	N	N	stacy agatha			0.24'58"N 37.6'22"E		Dog
"	17	Sep	2016	Ilpolei	IP 7	Il Polei	44	puppy	M	scrotal	N	N	Y	Y	N	N	stacy agatha			0.24'58"N 37.6'22"E		Dog
"	17	Sep	2016	Ilpolei	IP 7	Il Polei	47	puppy	F	distended nipples	N	N	Y	Y	N	N	stacy agatha			0.24'58"N 37.6'22"E		Dog
"	17	Sep	2016	Ilpolei	IP 7	Il Polei	49	puppy	F	distended nipples	N	N	Y	Y	N	N	stacy agatha			0.24'58"N 37.6'22"E		Dog
"	30	Sep	2016	Rumuruti	RU14	Rumuruti	123	puppy	M	scrotal	N	N	Y	Y	N	N	stacy agatha	2:15PM	4:00PM	0.260863"N 36.537886"E		Dog
"	30	Sep	2016	Rumuruti	RU14	Rumuruti	128	puppy	M	scrotal	N	N	Y	Y	N	N	stacy agatha	2:15PM	4:00PM	0.260863"N 36.537886"E		Dog
"	3	Sep	2016	ilmotiok	ilmotiok primary	Il Motiok	3	puppy	F	?	N	N	Y	Y	N	N	Waithera nKageche	9:30am	1:46pm	0.27'57.3"N36.55'59.1"E		Dog
"	2	Sep	2016	ilmotiok	ilmotiok primary	Il Motiok	40	puppy	M	scrotal	N	N	N	Y	N	N	stacy agatha	15:30:00	4:30PM	0.27'58.5"N 36.5614.2"E		Dog
"	2	Sep	2016	ilmotiok	ilmotiok primary	Il Motiok	41	puppy	M	scrotal	N	N	N	Y	N	N	stacy agatha	15:30:00	4:30PM	0.27'58.5"N 36.5614.2"E		Dog
"	2	Sep	2016	ilmotiok	ilmotiok primary	Il Motiok	45	puppy	M	scrotal	N	N	N	Y	N	N	stacy agatha	15:30:00	4:30PM	0.27'58.5"N 36.5614.2"E		Dog
"	2	Sep	2016	ilmotiok	ilmotiok primary	Il Motiok	52	puppy	M	scrotal	N	N	N	Y	N	N	stacy agatha	15:30:00	4:30PM	0.27'58.5"N 36.5614.2"E		Dog
"	2	Sep	2016	ilmotiok	ilmptiok p	Il Motiok	44	puppy	M	scrotal	N	N	N	Y	N	N	stacy agatha	15:30:00	4:30PM	0.27'58.5"N 36.5614.2"E		Dog
"	3	Sep	2016	ilmotiok	ilmotiok	Il Motiok	31	puppy	M	scrotal	N	N	Y	Y	N	N	stacy agatha	8:40AM	11:25:00	0.28'00.0"N 36.56'32.7"E		Dog
"	3	Sep	2016	ilmotiok	ilmotiok	Il Motiok	2	puppy	M	scrotal	N	N	Y	Y	N	N	stacy agatha	8:30am	11:25am	0.2804.1"N 36.5705.6"E		Dog
"	3	Sep	2016	ilmotiok	ilmotiok	Il Motiok	7	puppy	M	scrotal	N	N	Y	Y	N	N	stacy agatha	8:30am	11:25am	0.2820.3"N 36.5845.3'E		Dog
"	3	Sep	2016	ilmotiok	ilmotiok	Il Motiok	10	puppy	M	scrotal	N	N	Y	Y	N	N	stacy agatha	8:30am	11:25am	0.2823.5"N 36.5802.5"E		Dog
"	3	Sep	2016	ilmotiok	ilmotiok	Il Motiok	14	puppy	F	distended nipples	N	N	Y	Y	N	N	stacy agatha	8:30am	11:25am	0.2823.5"N 36.5802.5"E		Dog
"	3	Sep	2016	ilmotiok	ilmotiok	Il Motiok	17	puppy	M	scrotal	N	N	Y	Y	N	N	stacy agatha	8:30am	11:25am	0.2823.5"N 36.5802.5"E		Dog
"	3	Sep	2016	ilmotiok	ilmotiok	Il Motiok	18	puppy	M	scrotal	N	N	Y	Y	N	N	stacy agatha	8:30am	11:25am	0.2823.5"N 36.5802.5"E		Dog
"	3	Sep	2016	ilmotiok	ilmotiok	Il Motiok	3	puppy	M	scrotal	N	N	Y	Y	N	N	stacy agatha	8:30am	11:25am	0.2824.6"N 36.5444.2"E		Dog
"	3	Sep	2016	ilmotiok	ilmotiok	Il Motiok	4	puppy	M	scrotal	N	N	Y	Y	N	N	stacy agatha	8:30am	11:25am	0.2824.6"N 36.5444.2"E		Dog
"	3	Sep	2016	ilmotiok	ilmotiok primary	Il Motiok	13	puppy	M	?	N	N	Y	Y	N	N	Waithera nKageche	9:30am	1:46pm	0.28'5.9"N 36.56'31.9" E		Dog
"	3	Sep	2016	ilmotiok	ilmotiok primary	Il Motiok	16	puppy	F	?	N	N	Y	Y	N	N	Waithera nKageche	9:30am	1:46pm	0.28'5.9"N 36.56'31.9" E		Dog
?	?	Sep	2016	?	?	Il Motiok	43	puppy	M	?	N	N	Y	Y	N	N	?			0.3022.4"E 36.5230.9"E		Dog
?	?	Sep	2016	?	?	Il Motiok	44	puppy	F	?	N	N	Y	Y	N	N	?			0.3022.4"E 36.5230.9"E		Dog
"	2	Sep	2016	koija	koija	Koija	12	puppy	M	scrotal	N	N	Y	Y	N	N	stacy agatha	9:25am	14:48pm	0.31'35.8"N36.54'54.0"E		Dog
"	2	Sep	2016	koija	koija	Koija	21	puppy	M	?	N	N	N	Y	N	N	Waithera nKageche	9:09AM	1:46PM	0.32'00.5"N 36.53'40.4E		Dog
"	2	Sep	2016	koija	koija	Koija	23	puppy	M	?	N	N	N	Y	N	N	Waithera nKageche	9:09AM	1:46PM	0.32'00.5"N 36.53'40.4E		Dog
"	2	Sep	2016	koija	koija	Koija	24	puppy	M	?	N	N	N	Y	N	N	Waithera nKageche	9:09AM	1:46PM	0.32'00.5"N 36.53'40.4E		Dog
2016-03-09	3	Sep	2016	koija	koija	Koija	19	puppy	F	?	N	N	Y	Y	N	N	Waithera nKageche	9:09AM	1:46PM	0.3208.7"N 36.5340.9"E		Dog
"	2	Sep	2016	koija	koija	Koija	12	puppy	M	scrotal	N	N	Y	Y	N	N	stacy agatha	9:25am	14:48pm	0.32'22.4"N36.54'07.0"E		Dog
"	2	Sep	2016	koija	koija	Koija	10	puppy	M	?	N	N	N	Y	N	N	Waithera nKageche	9:09AM	1:46PM	0.3231.6"N 36.5407.5"E		Dog
"	2	Sep	2016	koija	koija	Koija	5	puppy	M	scrotal	N	N	Y	Y	N	N	stacy agatha	9:25am	14:48pm	0.32'39.4"N 36.54'07.5"E		Dog
"	2	Sep	2016	koija	koija	Koija	16	puppy	M	?	N	N	Y	Y	N	N	Waithera nKageche	9:09AM	1:46PM	0.3259.7"N 36.5333.4'E		Dog
"	17	Sep	2016	doldol	DD8	Dol Dol	56	puppy	M	scrotal	N	N	Y	Y	N	N	Ruth muthike	3:16PM	6:17PM	0.36'17.8"N 37.14'38.3"E		Dog
"	17	Sep	2016	doldol	DD8	Dol Dol	59	puppy	M	scrotal	N	N	Y	Y	N	N	Ruth muthike	3:16PM	6:17PM	0.36'17.8"N 37.14'38.3"E		Dog
"	17	Sep	2016	doldol	DD8	Dol Dol	60	puppy	M	scrotal	N	N	Y	Y	N	N	Ruth muthike	3:16PM	6:17PM	0.36'17.8"N 37.14'38.3"E		Dog
"	17	Sep	2016	doldol	DD8	Dol Dol	64	puppy	M	scrotal	N	N	Y	Y	N	N	Ruth muthike	3:16PM	6:17PM	0.36'17.8"N 37.14'38.3"E		Dog
"	17	Sep	2016	doldol	DD8	Dol Dol	52	puppy	M	scrotal	N	N	Y	Y	N	N	Ruth muthike			0.36'17.8"N 37.14'38.3"E		Dog
"	17	Sep	2016	doldol	DD8	Dol Dol	73	puppy	M	scrotal	N	N	Y	Y	N	N	Ruth muthike			0.36'22.1"N 37.'38.2"E		Dog
"	3	Sep	2016	naserai	house calls	Koija	22	puppy	F	?	N	N	Y	Y	N	N	Waithera nKageche	2:30PM		0.397789"N37.158850"E		Dog
"	23	Sep	2016	Ngobit	NG3	Ngobit	81	puppy	F	distended nipples	N	N	Y	Y	N	N	stacy agatha	2:55pm	4:40pm	0.4'27"S 36.48'60"E		Dog
"	23	Sep	2016	Ngobit	NG3	Ngobit	84	puppy	M	scrotal	N	N	Y	Y	N	N	stacy agatha	2:55pm	4:40pm	0.4'27"S 36.48'60"E		Dog
"	23	Sep	2016	Ngobit	NG3	Ngobit	97	puppy	F	distended nipples	N	N	Y	Y	N	N	stacy agatha	2:55pm	4:40pm	0.4'27"S 36.48'60"E		Dog
"	24	Sep	2016	Ngobit	NG4	Ngobit	10	puppy	F	scrotal	N	N	Y	Y	N	N	stacy agatha	10:55am	11:50am	0.4'40"S 36.48'20"E		Dog
"	1	Oct	2016	Rumuruti	thome	Thome	122	puppy	M	scrotal	N	N	Y	Y	N	N	stacy agatha	2:30pm	3:30pm	0.81'2"N 36.36'23"E		Dog
"	1	Oct	2016	Rumuruti	thome	Thome	124	puppy	F	scrotal	N	N	Y	Y	N	N	stacy agatha	2:30pm	3:30pm	0.81'2"N 36.36'23"E		Dog
"	1	Oct	2016	Rumuruti	thome	Thome	105	puppy	M	scrotal	N	N	Y	Y	N	N	stacy agatha	2:30PM	3:30PM	0.8'2"N 36.36'23"E		Dog
"	1	Oct	2016	Rumuruti	thome	Thome	106	puppy	M	scrotal	N	N	Y	Y	N	N	stacy agatha	2:30PM	3:30PM	0.8'2"N 36.36'23"E		Dog
"	1	Oct	2016	Rumuruti	thome	Thome	110	puppy	M	scrotal	N	N	Y	Y	N	N	stacy agatha	2:30PM	3:30PM	0.8'2"N 36.36'23"E		Dog
"	1	Oct	2016	Rumuruti	thome	Thome	111	puppy	M	scrotal	N	N	Y	Y	N	N	stacy agatha	2:30PM	3:30PM	0.8'2"N 36.36'23"E		Dog
"	1	Oct	2016	Rumuruti	thome	Thome	112	puppy	M	scrotal	N	N	Y	Y	N	N	stacy agatha	2:30PM	3:30PM	0.8'2"N 36.36'23"E		Dog
"	1	Oct	2016	Rumuruti	thome	Thome	113	puppy	M	scrotal	N	N	Y	Y	N	N	stacy agatha	2:30PM	3:30PM	0.8'2"N 36.36'23"E		Dog
"	1	Oct	2016	Rumuruti	thome	Thome	116	puppy	M	scrotal	N	N	Y	Y	N	N	stacy agatha	2:30PM	3:30PM	0.8'2"N 36.36'23"E		Dog
24/9/2016	24	Sep	2016	Endana	Segera gate	Endana	81	puppy	F	distended nipples	N	N	Y	Y	N	N	stacy agatha	5:35PM	6:15PM	0.8'23"N 36.52'11"E		Dog
"	24	Sep	2016	Endana	Segera gate	Endana	83	puppy	F	distended nipples	N	N	Y	Y	N	N	stacy agatha	5:35PM	6:15PM	0.8'23"N 36.52'11"E		Dog
"	24	Sep	2016	Endana	Segera gate	Endana	90	puppy	F	distended nipples	N	N	Y	Y	N	N	stacy agatha	5:35PM	6:15PM	0.8'23"N 36.52'11"E		Dog
"	24	Sep	2016	segera gate	Segera gate	Endana	96	puppy	F	distended nipples	N	N	Y	Y	N	N	stacy agatha	5:35PM	6:15PM	0.8'23"N 36.52'11"E		Dog
"	23	Sep	2016	Endana	EN2	Nanyuki	6	puppy	F	distended nipples	N	N	Y	Y	N	N	stacy agatha	8:00am	10:20am	0.8'9"N 36.21'2'E		Dog
"	23	Sep	2016	Endana	EN2	Nanyuki	16	puppy	F	distended nipples	N	N	Y	Y	N	N	stacy agatha	8:00am	10:20am	0.8'9"N 36.21'2'E		Dog
"	23	Sep	2016	Endana	EN2	Nanyuki	22	puppy	F	distended nipples	N	N	Y	Y	N	N	stacy agatha	8:00am	10:20am	0.8'9"N 36.21'2'E		Dog
"	23	Sep	2016	Endana	EN2	Nanyuki	26	puppy	F	distended nipples	N	N	Y	Y	N	N	stacy agatha	8:00am	10:20am	0.8'9"N 36.21'2'E		Dog
"	23	Sep	2016	Endana	EN2	Nanyuki	27	puppy	M	scrotal	N	N	Y	Y	N	N	stacy agatha	8:00am	10:20am	0.8'9"N 36.21'2'E		Dog
"	10	Sep	2016	Naibor	boma to boma	Endana	3	puppy	M	scrotal	N	N	Y	Y	N	N	stacy agatha	8:20am	1:00pm	0.9'18"N 37.0'24"E		Dog
"	10	Sep	2016	Naibor	boma to boma	Endana	7	puppy	M	scrotal	N	N	Y	Y	N	N	stacy agatha	8:20am	1:00pm	0.9'18"N 37.0'24"E		Dog
"	10	Sep	2016	Naibor	boma to boma	Endana	8	puppy	M	scrotal	N	N	Y	Y	N	N	stacy agatha	8:20am	1:00pm	0.9'18"N 37.0'24"E		Dog
"	10	Sep	2016	Naibor	boma to boma	Endana	9	puppy	M	scrotal	N	N	Y	Y	N	N	stacy agatha	8:20am	1:00pm	0.9'18"N 37.0'24"E		Dog
"	10	Sep	2016	Naibor	boma to boma	Endana	19	puppy	F	distended nipples	N	N	Y	Y	N	N	stacy agatha	8:20am	1:00pm	0.9'18"N 37.0'24"E		Dog
"	10	Sep	2016	Naibor	boma to boma	Endana	33	puppy	M	scrotal	N	N	Y	Y	N	N	stacy agatha	8:20am	1:00pm	0.9'18"N 37.0'24"E		Dog
"	10	Sep	2016	Naibor	boma to boma	Endana	34	puppy	M	scrotal	N	N	Y	Y	N	N	stacy agatha	8:20am	1:00pm	0.9'18"N 37.0'24"E		Dog
"	10	Sep	2016	Naibor	boma to boma	Endana	35	puppy	M	scrotal	N	N	Y	Y	N	N	stacy agatha	8:20am	1:00pm	0.9'18"N 37.0'24"E		Dog
"	10	Sep	2016	Naibor	boma to boma	Endana	36	puppy	M	scrotal	N	N	Y	Y	N	N	stacy agatha	8:20am	1:00pm	0.9'18"N 37.0'24"E		Dog
"	10	Sep	2016	Naibor	boma to boma	Endana	37	puppy	M	scrotal	N	N	Y	Y	N	N	stacy agatha	8:20am	1:00pm	0.9'18"N 37.0'24"E		Dog
"	9	Sep	2016	Naibor	boma to boma	Endana	3	puppy	M	scrotal	N	N	Y	Y	N	N	stacy agatha	8:15am	1:00pm	0.9'47"N 37.0'43"E		Dog
"	9	Sep	2016	Naibor	boma to boma	Endana	4	puppy	M	scrotal	N	N	Y	Y	N	N	stacy agatha	8:15am	1:00pm	0.9'47"N 37.0'43"E		Dog
"	9	Sep	2016	Naibor	boma to boma	Endana	8	puppy	M	scrotal	N	N	Y	Y	N	N	stacy agatha	8:15am	1:00pm	0.9'47"N 37.0'43"E		Dog
"	9	Sep	2016	Naibor	boma to boma	Endana	15	puppy	M	scrotal	N	N	Y	Y	N	N	stacy agatha	8:15am	1:00pm	0.9'47"N 37.0'43"E		Dog
"	9	Sep	2016	Naibor	boma to boma	Endana	16	puppy	F	distended nipples	N	N	Y	Y	N	N	stacy agatha	8:15am	1:00pm	0.9'47"N 37.0'43"E		Dog
"	23	Sep	2016	Endana	EN6	Endana	39	puppy	M	scrotal	N	N	Y	Y	N	N	stacy agatha	11:15am	12:30pm	0.9'6"N 36.52'52"E		Dog
"	23	Sep	2016	Endana	EN6	Endana	50	puppy	M	scrotal	N	N	Y	Y	N	N	stacy agatha	11:15am	12:30pm	0.9'6"N 36.52'52"E		Dog
"	23	Sep	2016	Endana	EN6	Endana	53	puppy	F	distended nipples	N	N	Y	Y	N	N	stacy agatha	11:15am	12:30pm	0.9'6"N 36.52'52"E		Dog
"	10	Sep	2016	maramoja	MA1	Maramoja	6	puppy	M	scrotal	N	N	Y	Y	N	N	Ruth muthike	8:34am	9:50am	00.19965"N 037.03934"E		Dog
"	16	Sep	2016	doldol	DD2	Il Polei	10	puppy	M	scrotal	N	N	Y	Y	N	N	jackson meitamei	11:10AM	13:00PM	aggressive		Dog
"	16	Sep	2016	doldol	DD4	Dol Dol	16	puppy	F	pregnant	N	N	Y	Y	N	N	jackson meitamei	8:50AM	10:30AM	aggressive		Dog
"	16	Sep	2016	Ilpolei	IP 2	Il Polei	sera	puppy	M	scrotal	N	N	Y	Y	N	N	Fauxiah kweyu	2:35PM	4:25PM	aggressive		Dog
"	16	Sep	2016	Ilpolei	IP 5	Il Polei	simba	puppy	M	scrotal	N	N	Y	Y	N	N	Fauxiah kweyu	4:41PM	5:46PM	aggressive		Dog
"	17	Sep	2016	Ilpolei	IP 8	Il Polei	24	puppy	M	scrotal	N	N	Y	Y	N	N	jackson meitamei	10:55AM	12:37:00	aggressive		Dog
"	16	Sep	2016	Ilpolei	IP2	Il Polei	kobi	puppy	M	scrotal	N	N	Y	Y	N	N	Fauxiah kweyu	2:35PM	4:25PM	aggressive		Dog
"	9	Sep	2016	Reteti	MA 7	Maramoja	shuri	puppy	M	scrotal	N	N	Y	Y	N	N	Fauxiah kweyu	4:00pm		aggressive		Dog
"	30	Sep	2016	Rumuruti	RU9	Mathenge	21	puppy	F	N.S	N	N	Y	Y	N	N	Robert mutunga	4:17PM	5:40PM	aggressive		Dog
"	1	Oct	2016	Thome	thome 2	Thome	123	puppy	F	N.P	N	N	Y	y	N	N	Robert mutunga	10:40AM	3:20PM	ameshiba john kaluma		Dog
"	16	Sep	2016	Ilpolei	IP 4	Il Polei	24	puppy	M	scrotal	N	N	Y	Y	N	N	jackson meitamei	2:55PM	4:08PM	black		Dog
"	16	Sep	2016	Ilpolei	IP 4	Il Polei	18	puppy	F		N	N	Y	Y	N	N	jackson meitamei	2:55PM		black		Dog
"	17	Sep	2016	Ilpolei	IP 8	Il Polei	21	puppy	M	scrotal	N	N	Y	Y	N	N	jackson meitamei	10:55AM	12:37:00	black		Dog
"	17	Sep	2016	Ilpolei	IP 8	Il Polei	35	puppy	M	scrotal	N	N	Y	Y	N	N	jackson meitamei	10:55AM	12:37:00	black		Dog
"	30	Sep	2016	maodomeri	RU10	Mathenge	19	puppy	F	N/A	N	N	Y	Y	N	N	Burhanudin	3:55PM		black		Dog
"	1	Oct	2016	maodomeri	RU10	Mathenge	3	puppy	M	N/A	N	N	Y	Y	N	N	Burhanudin	9:27am	11:58am	black		Dog
"	1	Oct	2016	maodomeri	RU10	Mathenge	6	puppy	F	N/A	N	N	Y	Y	N	N	Burhanudin	9:27am	11:58am	black		Dog
"	24	Sep	2016	Ngobit	NG8	Ngobit	6	puppy	M	scrotal	N	N	Y	Y	N	N	Gatis	1:10pm	1:30pm	black		Dog
"	30	Sep	2016	Rumuruti	RU14	Rumuruti	2	puppy	M	N.S	N	N	Y	Y	N	N	Robert mutunga	1:38pm	14:58pm	black		Dog
"	30	Sep	2016	Rumuruti	RU3	Rumuruti	38	puppy	F		N	N	Y	Y	N	N	Robert mutunga	9:43AM	12:40PM	black		Dog
"	30	Sep	2016	Rumuruti	RU3	Rumuruti	62	puppy	M	N.S	N	N	Y	Y	N	N	Robert mutunga	9:43AM	12:40pm	black		Dog
"	30	Sep	2016	Rumuruti	RU3	Rumuruti	73	puppy	M	scrotal	N	N	Y	Y	N	N	Robert mutunga	9:43AM	12:40pm	black		Dog
"	30	Sep	2016	Rumuruti	RU3	Rumuruti	74	puppy	F		N	N	Y	Y	N	N	Robert mutunga	9:43AM	12:40pm	black		Dog
"	30	Sep	2016	Rumuruti	RU3	Rumuruti	82	puppy	F	N.P	N	N	Y	Y	N	N	Robert mutunga	9:43AM	12:40PM	black		Dog
"	30	Sep	2016	Rumuruti	RU3	Rumuruti	15	puppy	F	N.P	N	N	Y	Y	N	N	Robert mutunga	9:43AM	12:40PM	black		Dog
"	1	Oct	2016	Thome	thome 2	Thome	12	puppy	M	N.S	N	N	Y	Y	N	N	Robert mutunga	10:40am	3:20pm	black		Dog
"	1	Oct	2016	Thome	thome 2	Thome	50	puppy	M	N.S	N	N	Y	Y	N	N	Robert mutunga	10:40AM	3:20PM	black		Dog
"	1	Oct	2016	Thome	thome 2	Thome	51	puppy	M	N.S	N	N	Y	Y	N	N	Robert mutunga	10:40AM	3:20PM	black		Dog
"	17	Sep	2016	Ilpolei	ip4	Il Polei	11	puppy	M	scrotal	N	N	Y	Y	N	N	jackson meitamei	8:35AM	10:04pm	black and white		Dog
"	23	Sep	2016	Endana	EN4	Endana	29	puppy	M	N.S	N	N	Y	Y	N	N	Gati s	8:35am	10:24am	black and white awosome puppy		Dog
"	30	Sep	2016	Rumuruti	RU3	Rumuruti	88	puppy	M	N.S	N	N	Y	Y	N	N	Robert mutunga	9:43AM	12:40PM	black brown		Dog
"	3	Sep	2016	munishoi		Koija	2	puppy	M	non scrotal	N	N	Y	Y	N	N				black brown		Dog
"	30	Sep	2016	Rumuruti	RU14	Rumuruti	32	puppy	F	N/A	N	N	Y	Y	N	N	Robert mutunga	1:38pm	14:58pm	black white		Dog
"	3	Sep	2016	koija	mongoose home	Koija	1	puppy	M	NR	N	N	Y	N	N	N	AWF			boma 1		Dog
"	3	Sep	2016	koija	mongoose home	Koija	9	puppy	F	NR	N	N	Y	N	N	N	AWF			boma 7		Dog
"	1	Oct	2016	Thome	thome 2	Thome	124	puppy	M	N.S	N	N	Y	y	N	N	Robert mutunga	10:40AM	3:20PM	bosco faith naeku		Dog
"	1	Oct	2016	Thome	thome 2	Thome	112	puppy	F	N.P	N	N	Y	y	N	N	Robert mutunga	10:40AM	3:20PM	bosco joseph mungai		Dog
"	1	Oct	2016	Thome	thome 2	Thome	71	puppy	M	N.S	N	N	Y	Y	N	N	Robert mutunga	10:40AM	3:20PM	bosco patricia		Dog
"	30	Sep	2016	Rumuruti	RU14	Rumuruti	12	puppy	M	scrotal	N	N	Y	Y	N	N	Robert mutunga	1:38pm	14:58pm	bown		Dog
"	16	Sep	2016	doldol	DD4	Dol Dol	15	puppy	M	scrotal	N	N	Y	Y	N	N	jackson meitamei	8:50AM	10:30AM	brave		Dog
16/9/2016	16	Sep	2016	doldol	DD2	Il Polei	1	puppy	F	N/A	N	N	Y	Y	N	N	jackson meitamei	11:10AM	13:00PM	Brown		Dog
"	16	Sep	2016	Ilpolei	IP 4	Il Polei	6	puppy	F		N	N	Y	Y	N	N	jackson meitamei	2:55PM		brown		Dog
"	16	Sep	2016	Ilpolei	IP 4	Il Polei	19	puppy	M	scrotal	N	N	Y	Y	N	N	jackson meitamei	2:55PM		brown		Dog
"	24	Sep	2016	kiambogo	NG5	Ngobit	12	puppy	M	scrotal	N	N	Y	Y	N	N	Gati s	5:00pm	12:50pm	brown		Dog
"	30	Sep	2016	Rumuruti	RU14	Rumuruti	21	puppy	F	N.P	N	N	Y	Y	N	N	Robert mutunga	1:38pm	14:58pm	brown		Dog
"	30	Sep	2016	Rumuruti	RU3	Rumuruti	28	puppy	M	scrotal	N	N	Y	Y	N	N	Robert mutunga	9:43AM	12:40PM	brown		Dog
"	30	Sep	2016	Rumuruti	RU3	Rumuruti	31	puppy	F		N	N	Y	Y	N	N	Robert mutunga	9:43AM	12:40PM	brown		Dog
"	30	Sep	2016	Rumuruti	RU3	Rumuruti	33	puppy	M	scrotal	N	N	Y	Y	N	N	Robert mutunga	9:43AM	12:40PM	brown		Dog
"	30	Sep	2016	Rumuruti	RU3	Rumuruti	81	puppy	F	N.P	N	N	Y	Y	N	N	Robert mutunga	9:43AM	12:40PM	brown		Dog
"	30	Sep	2016	Rumuruti	RU3	Rumuruti	85	puppy	F	N/A	N	N	Y	Y	N	N	Robert mutunga	9:43AM	12:40PM	brown		Dog
"	30	Sep	2016	Rumuruti	RU3	Rumuruti	17	puppy	M	N.S	N	N	Y	Y	N	N	Robert mutunga	9:43AM	12:40PM	brown		Dog
"	1	Oct	2016	Thome	thome 2	Thome	45	puppy	M	N.S	N	N	Y	Y	N	N	Robert mutunga	10:40AM	3:20PM	brown		Dog
"	17	Sep	2016	Ilpolei	IP4	Il Polei	12	puppy	M	scrotal	N	N	Y	Y	N	N	jackson meitamei	8:35AM	10:04pm	brown		Dog
"	30	Sep	2016	Rumuruti	RU14	Rumuruti	10	puppy	M	N.S	N	N	Y	Y	N	N	Robert mutunga	1:38pm	14:58pm	brown		Dog
"	10	Sep	2016	maramoja	MA2	Maramoja	11	puppy	F	NR	N	N	Y	Y	N	N	jonathan gaige	9:30AM		brown white paws		Dog
"	23	Sep	2016	Endana	EN 7	Endana	6	puppy	M	NR	N	N	Y	Y	N	N	Waithera nKageche	11:12am	1:10pm	calm		Dog
"	23	Sep	2016	Endana	EN 7	Endana	10	puppy	M	NR	N	N	Y	Y	N	N	Waithera nKageche	11:12am	1:10pm	calm		Dog
"	23	Sep	2016	Endana	EN 7	Endana	13	puppy	F	NR	N	N	Y	Y	N	N	Waithera nKageche	11:12am	1:10pm	calm		Dog
"	23	Sep	2016	Endana	EN 7	Endana	22	puppy	F	NR	N	N	Y	Y	N	N	Waithera nKageche	11:12am	1:10pm	calm		Dog
"	23	Sep	2016	Endana	EN 7	Endana	24	puppy	F	NR	N	N	Y	Y	N	N	Waithera nKageche	11:12am	1:10pm	calm		Dog
"	23	Sep	2016	Endana	EN 7	Endana	26	puppy	F	NR	N	N	Y	Y	N	N	Waithera nKageche	11:12am	1:10pm	calm		Dog
"	23	Sep	2016	Endana	EN 7	Endana	28	puppy	M	NR	N	N	Y	Y	N	N	Waithera nKageche	11:12am	1:10pm	calm		Dog
"	23	Sep	2016	Endana	EN 7	Endana	34	puppy	F	NR	N	N	Y	Y	N	N	Waithera nKageche	11:12am	1:10pm	calm		Dog
"	23	Sep	2016	Endana	EN 7	Endana	41	puppy	M	N.R	N	N	Y	Y	N	N	Waithera nKageche	11:12am	1:10pm	calm		Dog
"	23	Sep	2016	Endana	EN 7	Endana	49	puppy	M	NR	N	N	N	Y	N	N	Waithera nKageche	11:12am	1:10pm	calm		Dog
"	23	Sep	2016	Endana	EN 7	Endana	54	puppy	M	scrotal	N	N	Y	Y	N	N	Waithera nKageche	11:12am	1:10pm	calm		Dog
"	23	Sep	2016	Endana	EN 7	Endana	71	puppy	F	NR	N	N	Y	Y	N	N	Waithera nKageche	11:12am	1:10pm	calm		Dog
2016-02-09	2	Sep	2016	ilmotiok	station 1	Koija	kali	puppy	F		N	N	Y	Y	N	N	Fauxiah kweyu	3:15pm	4:43pm	calm		Dog
"	16	Sep	2016	Ilpolei	IP 2	Il Polei	paka	puppy	M	scrotal	N	N	Y	Y	N	N	Fauxiah kweyu	2:35PM	4:25PM	calm		Dog
"	16	Sep	2016	Ilpolei	IP 5	Il Polei	simba	puppy	M	scrotal	N	N	Y	Y	N	N	Fauxiah kweyu	4:41PM	5:46PM	calm		Dog
"	16	Sep	2016	Ilpolei	IP2	Il Polei	boisi	puppy	M	scrotal	N	N	Y	Y	N	N	Fauxiah kweyu	2:35PM	4:25PM	calm		Dog
"	16	Sep	2016	Ilpolei	IP2	Il Polei	bosco	puppy	M	scrotal	N	N	Y	Y	N	N	Fauxiah kweyu	2:35PM	4:25PM	calm		Dog
"	16	Sep	2016	Ilpolei	IP2	Il Polei	paka	puppy	M	scrotal	N	N	Y	Y	N	N	Fauxiah kweyu	2:35PM	4:25PM	calm		Dog
"	10	Sep	2016	makandura	soit narok	Maramoja	gurgur	puppy	M	scrotal	N	N	Y	Y	N	N	Fauxiah kweyu	11:20PM		calm		Dog
2016-09-09	9	Sep	2016	makandura	soit narok	Maramoja	kali	puppy	M	scrotal	N	N	Y	Y	N	N	Fauxiah kweyu	3:20pm	3:42pm	calm		Dog
"	9	Sep	2016	maramoja	MA3	Maramoja	paka	puppy	M	scrotal	N	N	Y	Y	N	N	Fauxiah kweyu	1:50pm	2:30pm	calm		Dog
"	10	Sep	2016	maramoja	MA3	Maramoja	boxy	puppy	M	scrotal	N	N	Y	Y	N	N	Fauxiah kweyu	8:30am	10:00am	calm		Dog
"	10	Sep	2016	maramoja	MA3	Maramoja	tiger	puppy	M	scrotal	N	N	Y	Y	N	N	Fauxiah kweyu	8:30am	10:00am	calm		Dog
"	23	Sep	2016	Ngobit	NG2	Ngobit	4	puppy	M	NR	N	N	Y	Y	N	N	Waithera nKageche	11:10am	11:45am	Calm		Dog
"	23	Sep	2016	Ngobit	NG2	Ngobit	5	puppy	M	NR	N	N	Y	Y	N	N	Waithera nKageche	11:10am	11:45am	Calm		Dog
"	23	Sep	2016	Ngobit	NG2	Ngobit	7	puppy	F	NR	N	N	Y	Y	N	N	Waithera nKageche	11:10am	11:45am	Calm		Dog
"	23	Sep	2016	Ngobit	NG2	Ngobit	11	puppy	F	NR	N	N	Y	Y	N	N	Waithera nKageche	3:12pm	4:30pm	Calm		Dog
"	23	Sep	2016	Ngobit	NG2	Ngobit	15	puppy	M	NR	N	N	Y	Y	N	N	Waithera nKageche	3:12pm	4:30pm	Calm		Dog
"	23	Sep	2016	Ngobit	NG2	Ngobit	18	puppy	M	NR	N	N	Y	Y	N	N	Waithera nKageche	3:12pm	4:30pm	Calm		Dog
"	23	Sep	2016	Ngobit	NG8	Ngobit	8	puppy	M	NR	N	N	Y	Y	N	N	Waithera nKageche	5:05pm	6:00pm	calm		Dog
"	23	Sep	2016	Ngobit	NG8	Ngobit	9	puppy	F	NR	N	N	Y	Y	N	N	Waithera nKageche	5:05pm	6:00pm	calm		Dog
"	23	Sep	2016	Ngobit	NG8	Ngobit	10	puppy	M	NR	N	N	Y	Y	N	N	Waithera nKageche	5:05pm	6:00pm	calm		Dog
"	23	Sep	2016	Ngobit	NG8	Ngobit	13	puppy	M	NR	N	N	Y	Y	N	N	Waithera nKageche	5:05pm	6:00pm	calm		Dog
"	23	Sep	2016	Ngobit	NG8	Ngobit	21	puppy	M	NR	N	N	Y	Y	N	N	Waithera nKageche	5:05pm	6:00pm	calm		Dog
"	23	Sep	2016	Ngobit	NG8	Ngobit	40	puppy	F	NR	N	N	Y	Y	N	N	Waithera nKageche	5:05pm	6:00pm	calm		Dog
"	23	Sep	2016	Ngobit	NG8	Ngobit	42	puppy	M	NR	N	N	Y	Y	N	N	Waithera nKageche	5:05pm	6:00pm	calm		Dog
"	24	Sep	2016	Ngobit	NG8	Ngobit	2	puppy	M	N.S	N	N	Y	Y	N	N	Waithera nKageche	12:44pm	2:50pm	calm		Dog
"	24	Sep	2016	Ngobit	NG8	Ngobit	9	puppy	M	N.S	N	N	Y	Y	N	N	Waithera nKageche	12:44pm	2:50pm	calm		Dog
"	24	Sep	2016	Ngobit	NG8	Ngobit	10	puppy	M	N.S	N	N	Y	Y	N	N	Waithera nKageche	12:44pm	2:50pm	calm		Dog
"	24	Sep	2016	Ngobit	NG8	Ngobit	11	puppy	M	N.S	N	N	Y	Y	N	N	Waithera nKageche	12:44pm	2:50pm	calm		Dog
"	24	Sep	2016	Ngobit	NG8	Ngobit	12	puppy	F	N.P	N	N	Y	Y	N	N	Waithera nKageche	12:44pm	2:50pm	calm		Dog
"	24	Sep	2016	Ngobit	NG8	Ngobit	14	puppy	F	N.P	N	N	Y	Y	N	N	Waithera nKageche	12:44pm	2:50pm	calm		Dog
"	24	Sep	2016	Ngobit	NG8	Ngobit	45	puppy	F	N.P	N	N	Y	Y	N	N	Waithera nKageche	12:44pm	2:50pm	calm		Dog
"	24	Sep	2016	Ngobit	NG8	Ngobit	51	puppy	F	N.P	N	N	Y	Y	N	N	Waithera nKageche	12:44pm	2:50pm	calm		Dog
"	24	Sep	2016	Ngobit	NG8	Ngobit	93	puppy	M	N.S	N	N	Y	Y	N	N	Waithera nKageche	12:44pm	2:50pm	calm		Dog
"	24	Sep	2016	Ngobit	NG8	Ngobit	102	puppy	M	N.S	N	N	Y	Y	N	N	Waithera nKageche	12:44pm	2:50pm	calm		Dog
"	10	Sep	2016	Reteti	MA 7	Maramoja	boxy	puppy	M	scrotal	N	N	Y	Y	N	N	Fauxiah kweyu	10:15am	11:00am	calm		Dog
"	23	Sep	2016	Juakali	EN3	Juakali	41	adult	F	pregnant	N	N	Y	Y	N	N	Waithera nKageche	8:00AM	10:25AM	calm passive		Dog
"	1	Oct	2016	Thome	thome 2	Thome	56	adult	M	scrotal	N	N	Y	Y	N	N	Robert mutunga	10:40AM	3:20PM	carlos		Dog
"	2	Sep	2016	koija		Koija	26	adult	M	scrotal	N	N	Y	Y	N	N	jackson meitamei	09:30:00	2:30PM	champion		Dog
"	2	Sep	2016	koija		Koija	11	juvenile	M	scrotal	N	N	Y	Y	N	N	jackson meitamei	9:00AM	14:30:00	champion		Dog
2016-02-09	2	Sep	2016	ilmotiok	centre	Il Motiok	42	adult	M	scrotal	N	N	Y	Y	N	N	jackson meitamei	3:20pm	5:30pm	cheetah		Dog
2016-02-09	2	Sep	2016	ilmotiok	centre	Il Motiok	43	juvenile	M	scrotal	N	N	Y	Y	N	N	jackson meitamei	3:20pm	5:30pm	cheetah		Dog
2016-02-09	2	Sep	2016	ilmotiok	centre	Il Motiok	21	juvenile	M	scrotal	N	N	Y	Y	N	N	jackson meitamei	3:20PM	17:30:00	cheetah		Dog
2016-02-09	2	Sep	2016	ilmotiok	centre	Il Motiok	4	juvenile	M	scrotal	N	N	Y	Y	N	N	jackson meitamei	3:20PM	5:30PM	cheetah		Dog
2016-02-09	2	Sep	2016	ilmotiok	centre	Il Motiok	27	adult	F	pregnant	N	N	Y	Y	N	N	jackson meitamei	3:20PM	17:30:00	chery		Dog
2016-03-09	3	Sep	2016	ilmotiok	centre	Il Motiok	5	adult	M	scrotal	N	N	Y	Y	N	N	jackson meitamei			chiki		Dog
"	2	Sep	2016	koija		Koija	22	adult	M	scrotal	N	N	Y	Y	N	N	jackson meitamei	09:30:00	2:30PM	chiliil		Dog
"	1	Oct	2016	Thome	thome 2	Thome	118	adult	F	distended nipples	N	N	Y	y	N	N	Robert mutunga	10:40AM	3:20PM	chipi simon kam		Dog
2016-02-09	2	Sep	2016	ilmotiok	centre	Il Motiok	28	adult	M	scrotal	N	N	Y	Y	N	N	jackson meitamei	3:20PM	17:30:00	chui		Dog
2016-02-09	2	Sep	2016	ilmotiok	centre	Il Motiok	22	juvenile	M	scrotal	N	N	Y	Y	N	N	jackson meitamei	3:20PM	17:30:00	chui		Dog
2016-02-09	2	Sep	2016	ilmotiok	centre	Il Motiok	13	juvenile	M	scrotal	N	N	Y	Y	N	N	jackson meitamei	3:20PM	5:30PM	chui		Dog
2016-02-09	2	Sep	2016	ilmotiok	centre	Il Motiok	45	puppy	M	scrotal	N	N	Y	Y	N	N	jackson meitamei	3:20pm	5:30pm	chui		Dog
2016-02-09	2	Sep	2016	ilmotiok	centre	Il Motiok	10	puppy	M	scrotal	N	N	Y	Y	N	N	jackson meitamei	3:20PM	5:30PM	chui		Dog
"	30	Sep	2016	Kinamba	RU 11	Mathenge	8	puppy	M	N/A	N	N	Y	Y	N	N	Burhanudin	8:35am	11:45am	clean		Dog
"	17	Sep	2016	Ilpolei	IP 2	Il Polei	lokeri	puppy	M	scrotal	N	N	Y	Y	N	N	Fauxiah kweyu	10:50AM	12:55PM	coward		Dog
"	23	Sep	2016	Ngobit	NG2	Ngobit	5	puppy	M	NR	N	N	Y	Y	N	N	Waithera nKageche	3:12pm	4:30pm	cuddly and calm		Dog
"	23	Sep	2016	Ngobit	NG2	Ngobit	1	puppy	M	NR	N	N	Y	Y	N	N	Waithera nKageche	3:12pm	4:30pm	cute and calm		Dog
"	23	Sep	2016	Ngobit	NG2	Ngobit	2	puppy	F	NR	N	N	Y	Y	N	N	Waithera nKageche	3:12pm	4:30pm	cute and calm		Dog
"	24	Sep	2016	Ngobit	NG8	Ngobit	90	puppy	M	N.S	N	N	Y	Y	N	N	Waithera nKageche	12:44pm	2:50pm	cute and calm		Dog
"	24	Sep	2016	Ngobit	NG8	Ngobit	91	puppy	M	N.S	N	N	Y	Y	N	N	Waithera nKageche	12:44pm	2:50pm	cute and noisy		Dog
"	24	Sep	2016	Ngobit	NG8	Ngobit	92	puppy	M	N.S	N	N	Y	Y	N	N	Waithera nKageche	12:44pm	2:50pm	cute calm		Dog
"	30	Sep	2016	Rumuruti	RU14	Rumuruti	5	puppy	F	N.P	N	N	Y	Y	N	N	Robert mutunga	1:38pm	14:58pm	dark brown		Dog
"	30	Sep	2016	Rumuruti	RU14	Rumuruti	4	puppy	M	N.S	N	N	Y	Y	N	N	Robert mutunga	1:38pm	14:58pm	dark grey		Dog
"	23	Sep	2016	Endana	EN4	Endana	26	puppy	F	NP	N	N	Y	Y	N	N	Gati s	8:35am	10:24am	diarhea		Dog
16/09/2016	16	Sep	2016	Ilpolei	IP 2	Il Polei	kobi	puppy	M	scrotal	N	N	Y	Y	N	N	Fauxiah kweyu	2:35PM	4:25PM	docile		Dog
"	16	Sep	2016	Ilpolei	IP 5	Il Polei	loju	puppy	M	scrotal	N	N	Y	Y	N	N	Fauxiah kweyu	4:41PM	5:46PM	docile		Dog
"	16	Sep	2016	Ilpolei	IP 5	Il Polei	rastrert	puppy	M	scrotal	N	N	Y	Y	N	N	Fauxiah kweyu	4:41PM	5:46PM	docile		Dog
"	16	Sep	2016	Ilpolei	IP 5	Il Polei	paka	puppy	M	scrotal	N	N	Y	Y	N	N	Fauxiah kweyu	4:41PM	5:46PM	docile		Dog
"	16	Sep	2016	Ilpolei	IP2	Il Polei	danger	puppy	M	scrotal	N	N	Y	Y	N	N	Fauxiah kweyu	2:35PM	4:25PM	docile		Dog
"	9	Sep	2016	makandura	soit narok	Maramoja	kali	puppy	F	N.P	N	N	Y	Y	N	N	Fauxiah kweyu	3:20pm	3:42pm	docile		Dog
"	9	Sep	2016	makandura	soit narok	Maramoja	Paka	puppy	F	NR	N	N	Y	Y	N	N	Fauxiah kweyu	3:20pm	3:42pm	docile		Dog
"	9	Sep	2016	maramoja	MA3	Maramoja	paka	puppy	M	scrotal	N	N	Y	Y	N	N	Fauxiah kweyu	1:50pm	2:30pm	docile		Dog
"	9	Sep	2016	maramoja	MA3	Maramoja	mile	puppy	M	scrotal	N	N	Y	Y	N	N	Fauxiah kweyu	1:50pm	2:30pm	docile		Dog
"	9	Sep	2016	maramoja	MA3	Maramoja	chui	puppy	F		N	N	Y	Y	N	N	Fauxiah kweyu	1:50pm	2:30pm	docile		Dog
"	2	Sep	2016	munishoi	station 1	Koija	kura	puppy	M	scrotal	N	N	Y	Y	N	N	Fauxiah kweyu	10:20:00	1:00PM	docile		Dog
"	2	Sep	2016	munishoi	station 1	Koija	danger	puppy	M	scrotal	N	N	Y	Y	N	N	Fauxiah kweyu	10:20:00	1:00PM	docile		Dog
2016-09-09	9	Sep	2016	Reteti	MA 7	Maramoja	Paka	puppy	M	scrotal	N	N	Y	Y	N	N	Fauxiah kweyu	4:00PM	5:30PM	docile		Dog
"	3	Sep	2016	ilmotiok	mto	Il Motiok	10	puppy	M	non scrotal	N	N	Y	Y	N	N				door to door		Dog
"	3	Sep	2016	ilmotiok	mto	Il Motiok	11	puppy	M	non scrotal	N	N	Y	Y	N	N				door to door		Dog
"	1	Oct	2016	Thome	thome 2	Thome	115	puppy	M	N.S	N	N	Y	y	N	N	Robert mutunga	10:40AM	3:20PM	elizabeth chuku		Dog
"	23	Sep	2016	Karionga	EN1	Nanyuki	paka	puppy	M	scrotal	N	N	Y	Y	N	N	stacy agatha	8:15AM	10:00AM	emaciated		Dog
30/9/2016	30	Sep	2016	Rumuruti	RU9	Mathenge	20	puppy	M	N.S	N	N	Y	Y	N	N	Robert mutunga	4:17PM	5:40PM	emaciated		Dog
"	17	Sep	2016	doldol	DD6	Dol Dol	simba	puppy	M	scrotal	N	N	Y	Y	N	N	Fauxiah kweyu	9:00am	11:04am	friendly		Dog
2016-02-09	2	Sep	2016	ilmotiok	station 1	Koija	jimmy	puppy	M	scrotal	N	N	Y	Y			Fauxiah kweyu	3:15pm	4:43pm	friendly		Dog
"	17	Sep	2016	Ilpolei	IP 2	Il Polei	paka	puppy	M	scrotal	N	N	Y	Y	N	N	Fauxiah kweyu	10:50AM	12:55PM	friendly		Dog
"	17	Sep	2016	Ilpolei	IP 2	Il Polei	simba	puppy	M	scrotal	N	N	Y	Y	N	N	Fauxiah kweyu	10:50AM	12:55PM	friendly		Dog
"	17	Sep	2016	Ilpolei	IP 2	Il Polei	lokeri	puppy	M	scrotal	N	N	Y	Y	N	N	Fauxiah kweyu	10:50AM	12:55PM	friendly		Dog
"	17	Sep	2016	Ilpolei	IP 2	Il Polei	shukui	puppy	M	scrotal	N	N	Y	Y	N	N	Fauxiah kweyu	10:50AM	12:55PM	friendly		Dog
"	17	Sep	2016	Ilpolei	IP 2	Il Polei	paka	puppy	M	scrotal	N	N	Y	Y	N	N	Fauxiah kweyu	10:50AM	12:55PM	friendly		Dog
"	17	Sep	2016	Ilpolei	IP 2	Il Polei	kopi	puppy	M	scrotal	N	N	Y	Y	N	N	Fauxiah kweyu	10:50AM	12:55PM	friendly		Dog
16/9/2016	16	Sep	2016	Ilpolei	IP 5	Il Polei	paka	puppy	M	scrotal	N	N	Y	Y	N	N	Fauxiah kweyu	4:41PM	5:46PM	Friendly		Dog
"	16	Sep	2016	Ilpolei	IP 5	Il Polei	paka	puppy	M	scrotal	N	N	Y	Y	N	N	Fauxiah kweyu	4:41PM	5:46PM	friendly		Dog
"	16	Sep	2016	Ilpolei	IP 5	Il Polei	chugru	puppy	M	scrotal	N	N	Y	Y	N	N	Fauxiah kweyu	4:41PM	5:46PM	friendly		Dog
"	16	Sep	2016	Ilpolei	IP2	Il Polei	bosco	puppy	M	scrotal	N	N	Y	Y	N	N	Fauxiah kweyu	2:35PM	4:25PM	friendly		Dog
"	16	Sep	2016	Ilpolei	IP2	Il Polei	simba	puppy	M	scrotal	N	N	Y	Y	N	N	Fauxiah kweyu	2:35PM	4:25PM	friendly		Dog
"	23	Sep	2016	Karionga	EN1	Nanyuki	bigton	puppy	M	scrotal	N	N	Y	Y	N	N	stacy agatha	8:15AM	10:00AM	friendly		Dog
"	2	Sep	2016	munishoi	station 1	Koija	kali	puppy	M	scrotal	N	N	Y	Y	N	N	Fauxiah kweyu	10:20:00	1:00PM	friendly		Dog
"	9	Sep	2016	Reteti	MA 7	Maramoja	Paka	puppy	M	scrotal	N	N	Y	Y	N	N	Fauxiah kweyu	4:00pm		friendly		Dog
"	9	Sep	2016	Reteti	MA 7	Maramoja	Paka	puppy	M	scrotal	N	N	Y	Y	N	N	Fauxiah kweyu	4:00pm		friendly		Dog
"	30	Sep	2016	Rumuruti	RU3	Rumuruti	80	puppy	M	N.S	N	N	Y	Y	N	N	Robert mutunga	9:43AM	12:40PM	grey		Dog
2016-02-09	2	Sep	2016	ilmotiok	centre	Il Motiok	14	puppy	M	scrotal	N	N	Y	Y	N	N	jackson meitamei	3:20PM	5:30PM	guri		Dog
"	23	Sep	2016	Ngareng'iro	EN5	Endana		puppy	M	N.S	N	N	Y	Y	N	N	Gati s	5:00PM	5:50PM	healthy puppy		Dog
"	23	Sep	2016	Ngareng'iro	EN5	Endana		puppy	F	N.P	N	N	Y	Y	N	N	Gati s	5:00PM	5:50PM	healthy puppy		Dog
"	23	Sep	2016	Ngareng'iro	EN5	Endana		puppy	M	N.S	N	N	Y	Y	N	N	Gati s	5:00PM	5:50PM	healthy puppy		Dog
2016-03-09	3	Sep	2016	ilmotiok	ilmotiok primary	Il Motiok	1	puppy	F	?	N	N	Y	Y	N	N	Waithera nKageche	9:30am	1:46pm	ilmotiok		Dog
"	3	Sep	2016	ilmotiok	ilmotiok primary	Il Motiok	2	puppy	M	?	N	N	Y	Y	N	N	Waithera nKageche	9:30am	1:46pm	ilmotiok		Dog
2016-02-09	2	Sep	2016	ilmotiok	centre	Il Motiok	44	puppy	M	scrotal	N	N	Y	Y	N	N	jackson meitamei	3:20pm	5:30pm	kali		Dog
2016-02-09	2	Sep	2016	ilmotiok	centre	Il Motiok	15	puppy	M	scrotal	N	N	Y	Y	N	N	jackson meitamei	3:20PM	5:30PM	kali		Dog
	3	Sep	2016	koija	door to door	Koija	8	puppy	F	non pregnant	N	N	y	y	N	N		3:15PM		kura		Dog
"	10	Sep	2016	maramoja	MA2	Maramoja	13	puppy	M	NR	N	N	Y	Y	N	N	jonathan gaige	9:30AM		light brown		Dog
"	10	Sep	2016	maramoja	MA2	Maramoja	12	puppy	M	NR	N	N	Y	Y	N	N	jonathan gaige	9:30AM		light brown black on tail		Dog
"	10	Sep	2016	maramoja	MA2	Maramoja	14	puppy	F	NR	N	N	Y	Y	N	N	jonathan gaige	9:30AM		light brown black on tail		Dog
"	16	Sep	2016	Ilpolei	IP 2	Il Polei	kobi	puppy	M	scrotal	N	N	Y	Y	N	N	Fauxiah kweyu	2:35PM	4:25PM	manje		Dog
"	16	Sep	2016	Ilpolei	IP 2	Il Polei	tomie	puppy	M	scrotal	N	N	Y	Y	N	N	Fauxiah kweyu	2:35PM	4:25PM	manje		Dog
"	16	Sep	2016	doldol	DD4	Dol Dol	6	puppy	M	scrotal	N	N	Y	Y	N	N	jackson meitamei	8:50AM	10:30AM	nguingui name		Dog
	3	Sep	2016	koija	door to door	Koija	2	puppy	M	scrotal	N	N	y	y	N	N		3:15PM		nice		Dog
"	1	Oct	2016	maodomeri	RU10	Mathenge	12	puppy	M	N/A	N	N	Y	Y	N	N	Burhanudin	9:27am	11:58am	nice looking		Dog
"	23	Sep	2016	Juakali	EN3	Juakali	29	puppy	F	lactating	N	N	Y	Y	N	N	Waithera nKageche	8:00AM	10:25AM	passive		Dog
"	23	Sep	2016	Juakali	EN3	Juakali	33	puppy	F	NR	N	N	Y	Y	N	N	Waithera nKageche	8:00AM	10:25AM	passive		Dog
	3	Sep	2016	koija	door to door	Koija	3	puppy	M	scrotal	N	N	y	y	N	N		3:15PM		pigeon		Dog
"	1	Oct	2016	Thome	thome 2	Thome	110	puppy	M	N.S	N	N	Y	Y	N	N	Robert mutunga	10:40AM	3:20PM	poppy		Dog
2016-03-06	3	Sep	2016	ilmotiok	centre	Il Motiok	16	puppy	M	N/A	N	N	Y	Y	N	N	jackson meitamei			puppy		Dog
"	1	Oct	2016	Thome	thome 2	Thome	31	puppy	M	N.S	N	N	Y	Y	N	N	Robert mutunga	10:40AM	3:20PM	puppy brown jedidah		Dog
"	30	Sep	2016	Rumuruti	RU1	Rumuruti	106	puppy	F	N.P	N	N	N	Y	N	N	esther	9:20am	12:10pm	really cute		Dog
2016-02-09	2	Sep	2016	ilmotiok	centre	Il Motiok	17	puppy	M	scrotal	N	N	Y	Y	N	N	jackson meitamei	3:20PM	5:30PM	sake		Dog
	?	Sep	2016	ilmotiok	MTO 1	Il Motiok	18	puppy	M	scrotal	N	N	Y	Y	N	N	?	?	?	sakeya dog name		Dog
"	1	Oct	2016	Thome	thome 2	Thome	14	puppy	M	scrotal	N	N	Y	Y	N	N	Robert mutunga	10:40am	3:20pm	sero-brown-kemima		Dog
2016-02-09	2	Sep	2016	ilmotiok	centre	Il Motiok	46	puppy	M	scrotal	N	N	Y	Y	N	N	jackson meitamei	3:20pm	5:30pm	simba		Dog
2016-02-09	2	Sep	2016	ilmotiok	centre	Il Motiok	12	puppy	M	scrotal	N	N	Y	Y	N	N	jackson meitamei	3:20PM	5:30PM	simba		Dog
"	1	Oct	2016	Thome	thome 2	Thome	55	puppy	M	N.S	N	N	Y	Y	N	N	Robert mutunga	10:40AM	3:20PM	simba		Dog
"	1	Oct	2016	Thome	thome 2	Thome	125	puppy	M	N.S	N	N	Y	y	N	N	Robert mutunga	10:40AM	3:20PM	simba joyce lole		Dog
"	16	Sep	2016	doldol	DD1	Il Polei	bosco	puppy	M	scrotal	N	N	Y	Y	N	N				skin infection		Dog
"	17	Sep	2016	Ilpolei	IP 2	Il Polei	champion	puppy	F	distended nipples	N	N	Y	Y	N	N	Fauxiah kweyu	10:50AM	12:55PM	skin infection		Dog
"	9	Sep	2016	lekiji	LE 2	Lekiji	kap	puppy	M	scrotal	N	N	Y	Y	N	N	Fauxiah kweyu	8:15AM		skin infection		Dog
"	9	Sep	2016	makandura	soit narok	Maramoja	shukru	puppy	M	scrotal	N	N	Y	Y	N	N	Fauxiah kweyu	3:20pm	3:42pm	skin infection		Dog
"	9	Sep	2016	makandura	soit narok	Maramoja	paka	puppy	M	scrotal	N	N	Y	Y	N	N	Fauxiah kweyu	3:20pm	3:42pm	skin infection		Dog
"	23	Sep	2016	Ngobit	NG2	Ngobit	simba	puppy	M	scrotal	N	N	Y	Y	N	N	Kennedy	11:14am	11:50am	skin infection		Dog
"	1	Oct	2016	maodomeri	RU10	Mathenge	12	puppy	F	N/A	N	N	Y	Y	N	N	Burhanudin	9:27am	11:58am	small black		Dog
"	24	Sep	2016	Ngobit		Ngobit	22	puppy	M	scrotal	N	N	Y	Y	N	N	esther			st augustine 1:10pm		Dog
"	30	Sep	2016	Kinamba	RU 11	Mathenge	9	puppy	M	N/A	N	N	Y	Y	N	N	Burhanudin	8:35am	11:45am	sweat		Dog
"	30	Sep	2016	Kinamba	RU 11	Mathenge	7	puppy	M	N/A	N	N	Y	Y	N	N	Burhanudin	8:35am	11:45am	sweet		Dog
"	30	Sep	2016	maodomeri	RU10	Mathenge	10	puppy	M	N/A	N	N	Y	Y	N	N	Burhanudin	3:55PM		sweet		Dog
"	30	Sep	2016	maodomeri	RU10	Mathenge	11	puppy	F	N/A	N	N	Y	Y	N	N	Burhanudin	3:55PM		sweet		Dog
"	1	Oct	2016	maodomeri	RU10	Mathenge	15	puppy	M	N/A	N	N	Y	Y	N	N	Burhanudin	9:27am	11:58am	sweet		Dog
"	1	Oct	2016	maodomeri	RU10	Mathenge	15	puppy	F	N/A	N	N	Y	Y	N	N	Burhanudin	9:27am	11:58am	sweet		Dog
"	1	Oct	2016	maodomeri	RU10	Mathenge	18	puppy	M	N/A	N	N	Y	Y	N	N	Burhanudin	9:27am	11:58am	sweet black one		Dog
"	30	Sep	2016	maodomeri	RU10	Mathenge	10	puppy	M	N/A	N	N	Y	Y	N	N	Burhanudin	9:27AM	11:58AM	sweet with fur		Dog
2016-02-09	2	Sep	2016	ilmotiok	centre	Il Motiok	16	puppy	M	scrotal	N	N	Y	Y	N	N	jackson meitamei	3:20PM	5:30PM	tom		Dog
"	1	Oct	2016	Thome	thome 2	Thome	72	puppy	M	N.S	N	N	Y	Y	N	N	Robert mutunga	10:40AM	3:20PM	tusker flora		Dog
"	2	Sep	2016	munishoi	station 1	Koija	simba	puppy	M	scrotal	N	N	Y	Y	N	N	Fauxiah kweyu	10:20:00	1:00PM	very aggressive		Dog
"	1	Oct	2016	Rumuruti	RU 8	Rumuruti	34	puppy	F	NR	N	N	Y	Y	N	N	Waithera nKageche	9:30AM	11:10AM	very aggressive		Dog
2016-02-09	2	Sep	2016	munishoi	station 1	Koija	chukuri	puppy	F		N	N	Y	Y	N	N	Fauxiah kweyu	10:20:00	1:00PM	very docile		Dog
"	2	Sep	2016	munishoi	station 1	Koija	bush	puppy	M	scrotal	N	N	Y	Y	N	N	Fauxiah kweyu	10:20:00	1:00PM	very docile		Dog
"	16	Sep	2016	doldol	DD7	Dol Dol	kura	puppy	M	scrotal	N	N	Y	Y	N	N	Fauxiah kweyu	9:00am	11:04am	very friendly		Dog
"	2	Sep	2016	koija	station 1	Koija	simba	puppy	M	scrotal	N	N	Y	Y	N	N	Fauxiah kweyu	8:40AM	9:50AM	very friendly		Dog
"	2	Sep	2016	munishoi	station 1	Koija	shughuli	puppy	M	scrotal	N	N	Y	Y	N	N	Fauxiah kweyu	10:20:00	1:00PM	very friendly		Dog
"	1	Oct	2016	Thome	thome 2	Thome	113	puppy	F	N.P	N	N	Y	y	N	N	Robert mutunga	10:40AM	3:20PM	waiguru joseph		Dog
"	16	Sep	2016	Ilpolei	IP 4	Il Polei	3	puppy	F	pregnant	N	N	Y	Y	N	N	jackson meitamei	2:55PM		white		Dog
"	17	Sep	2016	Ilpolei	ip4	Il Polei	9	puppy	M	scrotal	N	N	Y	Y	N	N	jackson meitamei	8:35AM	10:04pm	white and brown		Dog
"	30	Sep	2016	Rumuruti	RU9	Mathenge	26	puppy	F	N.P	N	N	Y	Y	N	N	Robert mutunga	4:17PM	5:40PM	white brown		Dog
"	23	Sep	2016	Ngareng'iro	EN5	Endana	35	puppy	M	scrotal	N	N	Y	Y	N	N	Gati s	11:35AM	12:45PM	white legs		Dog
"	23	Sep	2016	Ngareng'iro	EN5	Endana	33	puppy	M	N.S	N	N	Y	Y	N	N	Gati s	11:35AM	12:45PM	white puppy		Dog
"	23	Sep	2016	Ngareng'iro	EN5	Endana	34	puppy	F	N.P	N	N	Y	Y	N	N	Gati s	11:35AM	12:45PM	white puppy		Dog
"	1	Oct	2016	Thome	thome 2	Thome	88	puppy	F	N.P	N	N	Y	Y	N	N	Robert mutunga	10:40am	3:20pm	white simba- Ali		Dog
"	1	Oct	2016	maodomeri	RU10	Mathenge	4	puppy	F	N/A	N	N	Y	Y	N	N	Burhanudin	9:27AM	11:58AM	white sweet one		Dog
"	1	Oct	2016	Thome	thome 2	Thome	87	puppy	M	N.S	N	N	Y	Y	N	N	Robert mutunga	10:40am	3:20pm	white-Blue-Ali		Dog
"	23	Sep	2016	Endana	EN 7	Endana	61	puppy	M	NR	N	N	Y	Y	N	N	Waithera nKageche	11:12am	1:10pm			Dog
"	23	Sep	2016	Endana	EN 7	Endana	65	puppy	M	scrotal	N	N	Y	Y	N	N	Waithera nKageche	11:12am	1:10pm			Dog
"	23	Sep	2016	Endana	EN11	Endana	3	puppy	M	scrotal	N	N	Y	Y	N	N	esther	12:00PM				Dog
"	23	Sep	2016	Endana	EN4	Endana	19	puppy	F	distended nipples	N	N	Y	Y	N	N	Gati s	8:35am	10:24am			Dog
"	23	Sep	2016	Endana	EN4	Endana	24	puppy	M	NS	N	N	Y	Y	N	N	Gati s	8:35am	10:24am			Dog
"	24	Sep	2016	Endana	EN4	Endana	4	puppy	F	N.P	N	N	Y	Y	N	N	esther	5:40pm	6:30pm			Dog
"	24	Sep	2016	Endana	EN4	Endana	15	puppy	M	scrotal	N	N	Y	Y	N	N	esther	5:40pm	6:30pm			Dog
"	23	Sep	2016	Endana	EN5	Endana	17	puppy	M	scrotal	N	N	Y	Y	N	N	esther	12:00PM				Dog
"	23	Sep	2016	Endana	EN5	Endana	21	puppy	F	N.P	N	N	Y	Y	N	N	esther	12:00PM				Dog
"	23	Sep	2016	Endana	EN5	Endana	14	puppy	M	scrotal	N	N	Y	Y	N	N	esther	5:00pm				Dog
"	23	Sep	2016	Endana	EN8	Endana	popi	puppy	M	scrotal	N	N	Y	Y	N	N	Fauxiah kweyu	11:30am				Dog
"	23	Sep	2016	Endana	NG5	Ngobit	14	puppy	M	scrotal	N	N	Y	Y	N	N	esther	5:00pm				Dog
"	23	Sep	2016	Endana	NG5	Ngobit	16	puppy	F	distended nipples	N	N	Y	Y	N	N	esther	5:00pm				Dog
"	23	Sep	2016	Endana	NG5	Ngobit	18	puppy	F	scrotal	N	N	Y	Y	N	N	esther	5:00pm				Dog
2016-03-09	3	Sep	2016	ilmotiok	centre	Il Motiok	11	puppy	M	scrotal	N	N	Y	Y	N	N	jackson meitamei					Dog
2016-03-09	3	Sep	2016	ilmotiok	centre	Il Motiok	12	puppy	M	scrotal	N	N	Y	Y	N	N	jackson meitamei					Dog
2016-02-09	2	Sep	2016	ilmotiok	ilmotiok primary	Il Motiok	44	puppy	M		N	N	Y	Y			Waithera nKageche	3:30pm	5:30pm			Dog
"	3	Sep	2016	ilmotiok	mto	Il Motiok	5	puppy	M	non scrotal	N	N	Y	Y	N	N						Dog
"	3	Sep	2016	ilmotiok	mto	Il Motiok	7	puppy	F	non pregnant	N	N	Y	Y	N	N						Dog
2016-02-09	2	Sep	2016	ilmotiok	mto 2	Il Motiok	3	puppy	M	non scrotal	N	N	Y	Y	N	N	?	?	?			Dog
2016-02-09	2	Sep	2016	ilmotiok	mto 2	Il Motiok	4	puppy	F	N/A	N	N	Y	Y	N	N	?	?	?			Dog
2016-02-09	2	Sep	2016	ilmotiok	mto 2	Il Motiok	6	puppy	M	non scrotal	N	N	Y	Y	N	N	?	?	?			Dog
?	?	Sep	2016	ilmotiok	MTO1	Il Motiok	15	puppy	M	scrotal	N	N	Y	Y	N	N	?	?	?			Dog
"	23	Sep	2016	Karionga	EN1	Nanyuki	simba	puppy	M	scrotal	N	N	Y	Y	N	N	stacy agatha	8:15AM	10:00AM			Dog
"	23	Sep	2016	Karionga	EN1	Nanyuki	simba	puppy	M	scrotal	N	N	Y	Y	N	N	stacy agatha	8:15AM	10:00AM			Dog
"	23	Sep	2016	Karionga	EN1	Nanyuki	simba	puppy	M	scrotal	N	N	Y	Y	N	N	stacy agatha	8:15AM	10:00AM			Dog
"	23	Sep	2016	Karionga	EN1	Nanyuki	tommie	puppy	M	scrotal	N	N	Y	Y	N	N	stacy agatha	8:15AM	10:00AM			Dog
"	23	Sep	2016	Karionga	EN1	Nanyuki	rex	puppy	M	scrotal	N	N	Y	Y	N	N	stacy agatha	8:15AM	10:00AM			Dog
"	23	Sep	2016	Karionga	EN1	Nanyuki	chabik	puppy	M	scrotal	N	N	Y	Y	N	N	stacy agatha	8:15AM	10:00AM			Dog
"	23	Sep	2016	Karionga	EN1	Nanyuki	popi	puppy	M	scrotal	N	N	Y	Y	N	N	stacy agatha	8:15AM	10:00AM			Dog
30/9/2016	30	Sep	2016	Kinamba	RU 11	Mathenge	1	puppy	F	N/A	N	N	Y	Y	N	N	Burhanudin	8:35am	11:45am			Dog
"	30	Sep	2016	Kinamba	RU 11	Mathenge	2	puppy	F	N/A	N	N	Y	Y	N	N	Burhanudin	8:35am	11:45am			Dog
"	30	Sep	2016	Kinamba	RU 11	Mathenge	8	puppy	F	N/A	N	N	Y	Y	N	N	Burhanudin	8:35am	11:45am			Dog
"	30	Sep	2016	Kinamba	RU 11	Mathenge	9	puppy	M	N/A	N	N	Y	Y	N	N	Burhanudin	8:35am	11:45am			Dog
"	30	Sep	2016	Kinamba	RU 11	Mathenge	10	puppy	M	N/A	N	N	Y	Y	N	N	Burhanudin	8:35am	11:45am			Dog
"	30	Sep	2016	Kinamba	RU 11	Mathenge	3	puppy	M	N/A	N	N	Y	Y	N	N	Burhanudin	8:35am	11:35AM			Dog
"	30	Sep	2016	Kinamba	RU 11	Mathenge	4	puppy	M	N/A	N	N	Y	Y	N	N	Burhanudin	8:35am	11:35AM			Dog
"	30	Sep	2016	Kinamba	RU 11	Mathenge	6	puppy	M	N/A	N	N	Y	Y	N	N	Burhanudin	8:35am	11:35AM			Dog
"	30	Sep	2016	Kinamba	RU 11	Mathenge	7	puppy	F	N/A	N	N	Y	Y	N	N	Burhanudin	8:35am	11:35AM			Dog
"	30	Sep	2016	Kinamba	RU 11	Mathenge	9	puppy	F	N/A	N	N	Y	Y	N	N	Burhanudin	8:35am	11:35AM			Dog
"	30	Sep	2016	Kinamba	RU 11	Mathenge	14	puppy	F	N/A	N	N	Y	Y	N	N	Burhanudin	8:35am	11:35AM			Dog
"	30	Sep	2016	Kinamba	RU 11	Mathenge	11	puppy	F	N/A	N	N	Y	Y	N	N	Burhanudin	8:35am	11:45am			Dog
"	30	Sep	2016	Kinamba	RU 11	Mathenge	12	puppy	F	N/A	N	N	Y	Y	N	N	Burhanudin	8:35am	11:45am			Dog
"	30	Sep	2016	Kinamba	RU 11	Mathenge	13	puppy	F	N/A	N	N	Y	Y	N	N	Burhanudin	8:35am	11:45am			Dog
"	30	Sep	2016	Kinamba	RU 11	Mathenge	15	puppy	M	N/A	N	N	Y	Y	N	N	Burhanudin	8:35am	11:45am			Dog
"	30	Sep	2016	Kinamba	RU 11	Mathenge	16	puppy	F	N/A	N	N	Y	Y	N	N	Burhanudin	8:35am	11:45am			Dog
"	30	Sep	2016	Kinamba	RU 11	Mathenge	17	puppy	F	N/A	N	N	Y	Y	N	N	Burhanudin	8:35am	11:45am			Dog
	3	Sep	2016	koija	waso centre	Koija	7	puppy	F	NP	N	N	Y	Y	N	N						Dog
	3	Sep	2016	koija	waso centre	Koija	8	puppy	M	scrotal	N	N	Y	Y	N	N						Dog
	3	Sep	2016	koija	waso centre	Koija	9	puppy	F	NP	N	N	Y	Y	N	N						Dog
	3	Sep	2016	koija	waso centre	Koija	16	puppy	M	scrotal	Y	N	Y	Y	N	N						Dog
	3	Sep	2016	koija	waso centre	Koija	19	puppy	M	scrotal	N	N	Y	Y	N	N						Dog
"	2	Sep	2016	koija		Koija	15	puppy	M	scrotal	N	N	Y	Y	N	N	jackson meitamei	9:00AM	14:30:00			Dog
"	9	Sep	2016	lekiji	LE1	Lekiji	5	puppy	M	scrotal	N	N	Y	Y	N	N	Ruth muthike	8:03AM	10:24AM			Dog
"	9	Sep	2016	makandura	MA8	Maramoja	5	puppy	F	distended nipples	N	N	Y	Y	N	N	Waithera nKageche	4:15PM				Dog
"	9	Sep	2016	makandura	MA8	Maramoja	7	puppy	M		N	N	Y	Y	N	N	Waithera nKageche	4:15PM				Dog
"	9	Sep	2016	makandura	MA8	Maramoja	1	puppy	M	scrotal	N	N	Y	Y	N	N	James nompoyo	4:15pm				Dog
"	9	Sep	2016	makandura	MA8	Maramoja	2	puppy	M	scrotal	N	N	Y	Y	N	N	James nompoyo	4:15pm				Dog
"	9	Sep	2016	makandura	MA8	Maramoja	3	puppy	M	scrotal	N	N	Y	Y	N	N	James nompoyo	4:15pm				Dog
"	1	Oct	2016	maodomeri	RU10	Mathenge	14	puppy	M	N/A	N	N	Y	Y	N	N	Burhanudin	9:27am	11:58am			Dog
"	1	Oct	2016	maodomeri	RU10	Mathenge	18	puppy	M	N/A	N	N	Y	Y	N	N	Burhanudin	2:55pm	3:49pm			Dog
"	1	Oct	2016	maodomeri	RU10	Mathenge	3	puppy	M	N/A	N	N	Y	Y	N	N	Burhanudin	9:27AM	11:58AM			Dog
30/9/2016	30	Sep	2016	maodomeri	RU10	Mathenge	1	puppy	F	N/A	N	N	Y	Y	N	N	Burhanudin	9:27AM	11:58AM			Dog
"	1	Oct	2016	maodomeri	RU10	Mathenge	13	puppy	M	N/A	N	N	Y	Y	N	N	Burhanudin	9:27am	11:58am			Dog
2016-01-10	1	Oct	2016	maodomeri	RU10	Mathenge	1	puppy	M	N/A	N	N	Y	Y	N	N	Burhanudin	9:27am	11:58am			Dog
"	1	Oct	2016	maodomeri	RU10	Mathenge	8	puppy	F	N/A	N	N	Y	Y	N	N	Burhanudin	9:27am	11:58am			Dog
"	1	Oct	2016	maodomeri	RU10	Mathenge	10	puppy	M	N/A	N	N	Y	Y	N	N	Burhanudin	9:27am	11:58am			Dog
"	1	Oct	2016	maodomeri	RU10	Mathenge	16	puppy	M	N/A	N	N	Y	Y	N	N	Burhanudin	9:27am	11:58am			Dog
"	9	Sep	2016	maramoja	MA1	Maramoja	46	puppy	F	N.P	N	N	Y	Y	N	N	Ruth muthike	13:50PM	15:45PM			Dog
"	9	Sep	2016	maramoja	MA1	Maramoja	48	puppy	M	scrotal	N	N	Y	Y	N	N	Ruth muthike	13:50PM	15:45PM			Dog
"	9	Sep	2016	maramoja	MA1	Maramoja	49	puppy	M	scrotal	N	N	Y	Y	N	N	Ruth muthike	13:50PM	15:45PM			Dog
"	9	Sep	2016	maramoja	MA1	Maramoja	50	puppy	F	N.P	N	N	Y	Y	N	N	Ruth muthike	13:50PM	15:45PM			Dog
"	9	Sep	2016	maramoja	MA1	Maramoja	53	puppy	F	N.P	N	N	Y	Y	N	N	Ruth muthike	13:50PM	15:45PM			Dog
"	9	Sep	2016	maramoja	MA1	Maramoja	59	puppy	M	scrotal	N	N	N	Y	N	N	Ruth muthike	13:50PM	15:45PM			Dog
"	9	Sep	2016	maramoja	MA1	Maramoja	60	puppy	M	scrotal	N	N	N	Y	N	N	Ruth muthike	13:50PM	15:45PM			Dog
"	9	Sep	2016	maramoja	MA1	Maramoja	75	puppy	M	scrotal	N	N	Y	Y	N	N	Ruth muthike	13:50PM	15:45PM			Dog
"	9	Sep	2016	maramoja	MA1	Maramoja	77	puppy	M	scrotal	N	N	Y	Y	N	N	Ruth muthike	4:20PM	5:31PM			Dog
"	9	Sep	2016	maramoja	MA1	Maramoja	81	puppy	M	scrotal	N	N	Y	Y	N	N	Ruth muthike	4:20PM	5:31PM			Dog
"	9	Sep	2016	maramoja	MA1	Maramoja	82	puppy	M	scrotal	N	N	Y	Y	N	N	Ruth muthike	4:20PM	5:31PM			Dog
"	9	Sep	2016	maramoja	MA1	Maramoja	86	puppy	M	scrotal	N	N	Y	Y	N	N	Ruth muthike	4:20PM	5:31PM			Dog
"	9	Sep	2016	maramoja	MA1	Maramoja	87	puppy	F	N.P	N	N	Y	Y	N	N	Ruth muthike	4:20PM	5:31PM			Dog
"	9	Sep	2016	maramoja	MA1	Maramoja	90	puppy	M	scrotal	N	N	Y	Y	N	N	Ruth muthike	4:20PM	5:31PM			Dog
"	9	Sep	2016	maramoja	MA1	Maramoja	91	puppy	M	scrotal	N	N	Y	Y	N	N	Ruth muthike	4:20PM	5:31PM			Dog
"	9	Sep	2016	maramoja	MA1	Maramoja	93	puppy	M	scrotal	N	N	Y	Y	N	N	Ruth muthike	4:20PM	5:31PM			Dog
"	9	Sep	2016	maramoja	MA2	Maramoja	7	puppy	F	N.P	N	N	Y	Y	N	N	Waithera nKageche	2:35PM	3:15PM			Dog
"	9	Sep	2016	maramoja	MA2	Maramoja	8	puppy	M		N	N	Y	Y	N	N	Waithera nKageche	2:35PM	3:15PM			Dog
"	9	Sep	2016	maramoja	MA2	Maramoja	11	puppy	M		N	N	Y	Y	N	N	Waithera nKageche	2:35PM	3:15PM			Dog
"	9	Sep	2016	maramoja	MA2	Maramoja	12	puppy	M		N	N	Y	Y	N	N	Waithera nKageche	2:35PM	3:15PM			Dog
"	9	Sep	2016	maramoja	MA2	Maramoja	14	puppy	M		N	N	Y	Y	N	N	Waithera nKageche	2:35PM	3:15PM			Dog
"	9	Sep	2016	maramoja	MA2	Maramoja	15	puppy	F		N	N	Y	Y	N	N	Waithera nKageche	2:35PM	3:15PM			Dog
"	9	Sep	2016	maramoja	MA2	Maramoja	31	puppy	M	NR	N	N	Y	Y	N	N	Waithera nKageche	2:35PM	3:15PM			Dog
"	9	Sep	2016	maramoja	MA2	Maramoja	32	puppy	M	NR	N	N	Y	Y	N	N	Waithera nKageche	2:35PM	3:15PM			Dog
"	9	Sep	2016	maramoja	MA2	Maramoja	9	puppy	M	scrotal	N	N	Y	Y	N	N	James nompoyo	2:35PM	3:15PM			Dog
"	10	Sep	2016	maramoja	MA2	Maramoja	8	puppy	F	N.P	N	N	Y	Y	N	N	Waithera nKageche	8:50AM				Dog
"	9	Sep	2016	maramoja	MA9	Maramoja	2	puppy	F	N.P	N	N	Y	Y	N	N	wangechi	4:50PM	6:00PM			Dog
"	9	Sep	2016	maramoja	MA9	Maramoja	3	puppy	M	scrotal	N	N	Y	Y	N	N	wangechi	4:50PM	6:00PM			Dog
"	9	Sep	2016	maramoja	MA9	Maramoja	4	puppy	M	scrotal	N	N	Y	Y	N	N	wangechi	4:50PM	6:00PM			Dog
"	9	Sep	2016	maramoja	MA9	Maramoja	8	puppy	M	scrotal	N	N	Y	Y	N	N	wangechi	4:50PM	6:00PM			Dog
"	9	Sep	2016	maramoja	MA9	Maramoja	10	puppy	M	scrotal	N	N	Y	Y	N	N	wangechi	4:50PM	6:00PM			Dog
"	9	Sep	2016	maramoja	MA9	Maramoja	11	puppy	M	scrotal	N	N	Y	Y	N	N	wangechi	4:50PM	6:00PM			Dog
"	9	Sep	2016	Naibor	NA1	Naibor	3	puppy	M		N	N	Y	Y	N	N	stacy agatha					Dog
"	9	Sep	2016	Naibor	NA1	Naibor	6	puppy	M		N	N	Y	Y	N	N	Waithera nKageche					Dog
"	9	Sep	2016	Naibor	NA1	Naibor	8	puppy	M		N	N	Y	Y	N	N	Waithera nKageche					Dog
"	9	Sep	2016	Naibor	NA1	Naibor	14	puppy	F		N	N	Y	Y	N	N	Waithera nKageche					Dog
"	9	Sep	2016	Naibor	NA1	Naibor	18	puppy	F		N	N	Y	Y	N	N	Waithera nKageche					Dog
"	9	Sep	2016	Naibor	NA1	Naibor	19	puppy	F		N	N	Y	Y	N	N	Waithera nKageche					Dog
"	9	Sep	2016	Naibor	NA1	Naibor	29	puppy	M		N	N	Y	Y	N	N	Waithera nKageche					Dog
"	9	Sep	2016	Naibor	NA1	Naibor	37	puppy	F		N	N	Y	Y	N	N	Waithera nKageche					Dog
"	9	Sep	2016	Naibor	NA1	Naibor	38	puppy	M		N	N	Y	Y	N	N	Waithera nKageche					Dog
"	9	Sep	2016	Naibor	NA1	Naibor	39	puppy	M		N	N	Y	Y	N	N	Waithera nKageche					Dog
"	9	Sep	2016	Naibor	NA1	Naibor	40	puppy	M		Y	N	Y	Y	N	N	Waithera nKageche					Dog
"	9	Sep	2016	Naibor	NA1	Naibor	41	puppy	M		Y	N	Y	Y	N	N	Waithera nKageche					Dog
"	9	Sep	2016	Naibor	NA1	Naibor	42	puppy	F		Y	N	Y	Y	N	N	Waithera nKageche					Dog
"	9	Sep	2016	Naibor	NA1	Naibor	51	puppy	M		Y	N	N	Y	N	N	Waithera nKageche					Dog
"	9	Sep	2016	Naibor	NA1	Naibor	52	puppy	F		Y	N	N	Y	N	N	Waithera nKageche					Dog
"	9	Sep	2016	Naibor	NA1	Naibor	56	puppy	F		N	N	N	Y	N	N	Waithera nKageche					Dog
"	9	Sep	2016	Naibor	NA1	Naibor	60	puppy	M		N	N	Y	Y	N	N	Waithera nKageche					Dog
"	9	Sep	2016	Naibor	NA1	Naibor	61	puppy	M		N	N	Y	Y	N	N	Waithera nKageche					Dog
"	9	Sep	2016	Naibor	NA1	Naibor	70	puppy	M		N	N	Y	Y	N	N	Waithera nKageche					Dog
"	9	Sep	2016	Naibor	NA1	Naibor	75	puppy	F		N	N	Y	Y	N	N	Waithera nKageche					Dog
"	9	Sep	2016	Naibor	NA1	Naibor	78	puppy	F		N	N	Y	Y	N	N	Waithera nKageche					Dog
"	9	Sep	2016	Naibor	NA1	Naibor	79	puppy	F		N	N	Y	Y	N	N	Waithera nKageche					Dog
"	9	Sep	2016	Naibor	NA1	Naibor	3	puppy	F		N	N	Y	Y	N	N	James nompoyo					Dog
"	9	Sep	2016	Naibor	NA1	Naibor	4	puppy	F		N	N	Y	Y	N	N	James nompoyo					Dog
"	9	Sep	2016	Naibor	NA1	Naibor	13	puppy	M		N	N	Y	Y	N	N	James nompoyo					Dog
"	9	Sep	2016	Naibor	NA1	Naibor	16	puppy	F		N	N	Y	Y	N	N	James nompoyo					Dog
"	9	Sep	2016	Naibor	NA1	Naibor	17	puppy	F		N	N	Y	Y	N	N	James nompoyo					Dog
"	9	Sep	2016	Naibor	NA1	Naibor	18	puppy	F		N	N	Y	Y	N	N	James nompoyo					Dog
"	9	Sep	2016	Naibor	NA1	Naibor	19	puppy	F		N	N	Y	Y	N	N	James nompoyo					Dog
"	9	Sep	2016	Naibor	NA1	Naibor	25	puppy	M	scrotal	N	N	Y	Y	N	N	James nompoyo					Dog
"	9	Sep	2016	Naibor	NA1	Naibor	32	puppy	M		N	N	Y	Y	N	N	James nompoyo					Dog
"	10	Sep	2016	Naibor	NA2	Endana	2	puppy	F	NR	N	N	Y	Y	N	N	Waithera nKageche	8:30AM	8:35AM			Dog
"	23	Sep	2016	Ngareng'iro	EN5	Endana		puppy	M	N.S	N	N	Y	Y	N	N	Gati s	5:00PM	5:50PM			Dog
"	23	Sep	2016	Ngobit	NG1	Ngobit	2	puppy	F	N.P	N	N	Y	Y	N	N	Waithera nKageche	11:10am	11:45am			Dog
"	23	Sep	2016	Ngobit	NG1	Ngobit	3	puppy	F	N.P	N	N	Y	Y	N	N	Waithera nKageche	11:10am	11:45am			Dog
"	23	Sep	2016	Ngobit	NG1	Ngobit	2	puppy	F	N.P	N	N	Y	Y	N	N	esther	3:30pm	4:30pm			Dog
"	24	Sep	2016	Ngobit	NG7	Ngobit	buda	puppy	M	scrotal	N	N	Y	Y	N	N	Fauxiah kweyu	12:00PM	1:30PM			Dog
"	24	Sep	2016	Ngobit	NG7	Ngobit	jack	puppy	M	scrotal	N	N	Y	Y	N	N	Fauxiah kweyu	12:00PM	1:30PM			Dog
"	24	Sep	2016	Ngobit	NG7	Ngobit	sheri	puppy	M	scrotal	N	N	Y	Y	N	N	Fauxiah kweyu	12:00PM	1:30PM			Dog
"	24	Sep	2016	Ngobit	NG7	Ngobit	renald	puppy	M	scrotal	N	N	Y	Y	N	N	Fauxiah kweyu	12:00PM	1:30PM			Dog
"	24	Sep	2016	Ngobit	NG7	Ngobit	chui	puppy	M	scrotal	N	N	Y	Y	N	N	Fauxiah kweyu	12:00PM	1:30PM			Dog
"	24	Sep	2016	Ngobit	NG7	Ngobit	popi	puppy	M	scrotal	N	N	Y	Y	N	N	Fauxiah kweyu	12:00PM	1:30PM			Dog
"	24	Sep	2016	Ngobit	NG7	Ngobit	bosko	puppy	M	scrotal	N	N	Y	Y	N	N	Fauxiah kweyu	12:00PM	1:30PM			Dog
"	24	Sep	2016	Ngobit	NG7	Ngobit	chui	puppy	M	scrotal	N	N	Y	Y	N	N	Fauxiah kweyu	12:00PM	1:30PM			Dog
"	24	Sep	2016	Ngobit	NG7	Ngobit	tusker	puppy	M	scrotal	N	N	Y	Y	N	N	Fauxiah kweyu	12:00PM	1:30PM			Dog
"	23	Sep	2016	Ngobit	NG7	Ngobit	popi	puppy	M	scrotal	N	N	Y	Y	N	N	Fauxiah kweyu	12:00PM	1:30PM			Dog
"	24	Sep	2016	Ngobit	NG8	Ngobit	10	puppy	M	N.S	N	N	Y	Y	N	N	Gatis	1:10pm	1:30pm			Dog
"	24	Sep	2016	Ngobit	NG8	Ngobit	54	puppy	M	N.S	N	N	Y	Y	N	N	Waithera nKageche	12:44pm	2:50pm			Dog
"	24	Sep	2016	Ngobit	NG8	Ngobit	63	puppy	F	N.P	N	N	Y	Y	N	N	Waithera nKageche	12:44pm	2:50pm			Dog
"	24	Sep	2016	Ngobit	NG8	Ngobit	64	puppy	M	N.S	N	N	Y	Y	N	N	Waithera nKageche	12:44pm	2:50pm			Dog
"	24	Sep	2016	Ngobit	NG8	Ngobit	67	puppy	M	N.S	N	N	Y	Y	N	N	Waithera nKageche	12:44pm	2:50pm			Dog
"	24	Sep	2016	Ngobit	NG9	Ngobit	1	puppy	M	N.S	N	N	Y	Y	N	N	esther					Dog
NO DATES	NO	DATE	PROVIDED	NO COMMUNITY	NO STATION	Maramoja	19	puppy	M	scrotal	N	N	N	Y	N	N	Robert mutunga					Dog
"	NO	DATE	PROVIDED	NO COMMUNITY	NO STATION	Maramoja	44	puppy	F	distended nipples	N	N	N	Y	N	N	no recorder					Dog
"	NO	DATE	PROVIDED	NO COMMUNITY	NO STATION	Maramoja	46	puppy	F	distended nipples	N	N	N	Y	N	N	no recorder					Dog
"	NO	DATE	PROVIDED	NO COMMUNITY	NO STATION	Maramoja	59	puppy	M	scrotal	N	N	N	Y	N	N	no recorder					Dog
"	NO	DATE	PROVIDED	NO COMMUNITY	NO STATION	Maramoja	61	puppy	M	scrotal	N	N	Y	Y	N	N	no recorder					Dog
"	NO	DATE	PROVIDED	NO COMMUNITY	NO STATION	Maramoja	62	puppy	M	scrotal	N	N	Y	Y	N	N	no recorder					Dog
"	NO	DATE	PROVIDED	NO COMMUNITY	NO STATION	Maramoja	68	puppy	F	distended nipples	N	N	Y	Y	N	N	no recorder					Dog
"	NO	DATE	PROVIDED	NO COMMUNITY	NO STATION	Maramoja	75	puppy	F	lactating	N	N	Y	Y	N	N	no recorder					Dog
"	NO	DATE	PROVIDED	NO COMMUNITY	NO STATION	Maramoja	76	puppy	F		N	N	Y	Y	N	N	no recorder					Dog
"	NO	DATE	PROVIDED	NO COMMUNITY	NO STATION	Maramoja	6	puppy	F	distended nipples	N	N	Y	Y	N	N	no recorder					Dog
"	NO	DATE	PROVIDED	NO COMMUNITY	NO STATION	Maramoja	18	puppy	M	scrotal	N	N	Y	Y	N	N	no recorder					Dog
"	NO	DATE	PROVIDED	NO COMMUNITY	NO STATION	Maramoja	19	puppy	F	distended nipples	N	N	Y	Y	N	N	no recorder					Dog
"	1	Oct	2016	Rumuruti	meeting point	Rumuruti	13	puppy	M	N.S	N	N	Y	Y	N	N	Waithera nKageche	11:45am	2:45pm			Dog
"	1	Oct	2016	Rumuruti	meeting point	Rumuruti	17	puppy	M	scrotal	N	N	Y	Y	N	N	Waithera nKageche	11:45am	2:45pm			Dog
"	1	Oct	2016	Rumuruti	meeting point	Rumuruti	18	puppy	F	N.P	N	N	Y	Y	N	N	Waithera nKageche	11:45am	2:45pm			Dog
"	1	Oct	2016	Rumuruti	meeting point	Rumuruti	19	puppy	M	NR	N	N	Y	Y	N	N	Waithera nKageche	11:45am	2:45pm			Dog
"	1	Oct	2016	Rumuruti	RU 8	Rumuruti	48	puppy	F	no distended nipples	N	N	Y	Y	N	N	Esther	9:30am	11:30am			Dog
"	1	Oct	2016	Rumuruti	RU 8	Rumuruti	26	puppy	F	NR	N	N	Y	Y	N	N	Waithera nKageche	9:30AM	11:10AM			Dog
"	1	Oct	2016	Rumuruti	RU 8	Rumuruti	27	puppy	F	NR	N	N	Y	Y	N	N	Waithera nKageche	9:30AM	11:10AM			Dog
"	1	Oct	2016	Rumuruti	RU 8	Rumuruti	28	puppy	F	NR	N	N	Y	Y		N	Waithera nKageche	9:30AM	11:10AM			Dog
"	1	Oct	2016	Rumuruti	RU 8	Rumuruti	11	puppy	M	NR	N	N	Y	Y	N	N	Waithera nKageche	9:30AM	11:10AM			Dog
"	1	Oct	2016	Rumuruti	RU 8	Rumuruti	13	puppy	F	NR	N	N	Y	Y	N	N	Waithera nKageche	9:30AM	11:10AM			Dog
"	1	Oct	2016	Rumuruti	RU 8	Rumuruti	19	puppy	F	NR	N	N	Y	Y	N	N	Waithera nKageche	9:30AM	11:10AM			Dog
"	30	Sep	2016	Rumuruti	RU 8	Rumuruti	61	puppy	M	NR	N	N	Y	Y	N	N	Nompoyo james	2pm	4:33pm			Dog
"	30	Sep	2016	Rumuruti	RU 8	Rumuruti	62	puppy	M	NR	N	N	Y	Y	N	N	Nompoyo james	2pm	4:33pm			Dog
"	30	Sep	2016	Rumuruti	RU 8	Rumuruti	63	puppy	M	NR	N	N	Y	Y	N	N	Nompoyo james	2pm	4:33pm			Dog
"	30	Sep	2016	Rumuruti	RU 8	Rumuruti	68	puppy	F	NR	N	N	Y	Y	N	N	Nompoyo james	2pm	4:33pm			Dog
"	30	Sep	2016	Rumuruti	RU 8	Rumuruti	71	puppy	M	NR	N	N	Y	Y	N	N	Nompoyo james	2pm	4:33pm			Dog
"	30	Sep	2016	Rumuruti	RU 8	Rumuruti	47	puppy	F	NR	N	N	Y	Y	N	N	Waithera nKageche	2pm	4:33pm			Dog
"	30	Sep	2016	Rumuruti	RU 8	Rumuruti	51	puppy	F	NR	N	N	Y	Y	N	N	Waithera nKageche	2pm	4:33pm			Dog
"	30	Sep	2016	Rumuruti	RU 8	Rumuruti	54	puppy	F	NR	N	N	Y	Y	N	N	Waithera nKageche	2pm	4:33pm			Dog
"	1	Oct	2016	Rumuruti	RU 8	Rumuruti	28	puppy	F	NP	N	N	Y	Y	N	N	Esther	9:30AM	11:30AM			Dog
"	30	Sep	2016	Rumuruti	RU 8	Rumuruti	5	puppy	M	scrotal	N	N	Y	Y	N	N	esther	13:55PM				Dog
"	30	Sep	2016	Rumuruti	RU 8	Rumuruti	6	puppy	M	scrotal	N	N	Y	Y	N	N	esther	13:55PM				Dog
"	30	Sep	2016	Rumuruti	RU 8	Rumuruti	7	puppy	M	scrotal	N	N	Y	Y	N	N	esther	13:55PM				Dog
"	30	Sep	2016	Rumuruti	RU 8	Rumuruti	26	puppy	M	N.S	N	N	Y	Y	N	N	esther	13:55PM				Dog
"	1	Oct	2016	Rumuruti	RU4	Rumuruti	4	puppy	M	NR	N	N	Y	Y	N	N	Waithera nKageche	3:00PM				Dog
"	1	Oct	2016	Rumuruti	RU4	Rumuruti	59	puppy	M	NR	N	N	Y	Y	N	N	Waithera nKageche	3:00PM				Dog
"	1	Oct	2016	Rumuruti	RU4	Rumuruti	64	puppy	F	NR	N	N	Y	Y	N	N	Waithera nKageche	3:00PM				Dog
"	1	Oct	2016	Rumuruti	RU4	Rumuruti	65	puppy	M	NR	N	N	Y	Y	N	N	Waithera nKageche	3:00PM				Dog
"	1	Oct	2016	Rumuruti	RU4	Rumuruti	66	puppy	M	NR	N	N	Y	Y	N	N	Waithera nKageche	3:00PM				Dog
"	1	Oct	2016	Rumuruti	RU4	Rumuruti	67	puppy	M	NR	N	N	Y	Y	N	N	Waithera nKageche	3:00PM				Dog
"	30	Sep	2016	Rumuruti	RU4	Rumuruti	36	puppy	M	NR	N	N	Y	Y	N	N	Waithera nKageche	3:00PM				Dog
"	30	Sep	2016	Rumuruti	RU4	Rumuruti	48	puppy	F	NR	N	N	Y	Y	N	N	Waithera nKageche	10:15AM	12:15PM			Dog
"	1	Oct	2016	Rumuruti	RU4	Rumuruti	3	puppy	F	NR	N	N	Y	Y	N	N	Waithera nKageche	3:00PM				Dog
30/09/2016	30	Sep	2016	Rumuruti	RU8	Rumuruti	24	puppy	F	NR	N	N	Y	Y	N	N	Waithera nKageche	2:00PM				Dog
"	30	Sep	2016	Rumuruti	RU8	Rumuruti	25	puppy	F	NR	N	N	Y	Y	N	N	Waithera nKageche	2:00PM				Dog
"	30	Sep	2016	Rumuruti	RU8	Rumuruti	30	puppy	F	NR	N	N	Y	N	N	N	Waithera nKageche	2:00PM				Dog
30/9/2016	30	Sep	2016	Rumuruti	RU8	Rumuruti	1	puppy	F	NR	N	N	Y	Y	N	N	Waithera nKageche	2:00PM				Dog
	30	Sep	2016	Rumuruti	RU8	Rumuruti	13	puppy	M	NR	N	N	Y	Y	N	N	Waithera nKageche	2:00PM				Dog
"	30	Sep	2016	Rumuruti	RU8	Rumuruti	14	puppy	M	NR	N	N	Y	Y	N	N	Waithera nKageche	2:00PM				Dog
"	30	Sep	2016	Rumuruti	RU8	Rumuruti	15	puppy	F	NR	N	N	Y	Y	N	N	Waithera nKageche	2:00PM				Dog
"	30	Sep	2016	Rumuruti	RU8	Rumuruti	16	puppy	F	NR	N	N	Y	Y	N	N	Waithera nKageche	2:00PM				Dog
"	30	Sep	2016	Rumuruti	RU8	Rumuruti	19	puppy	M	NR	N	N	Y	Y	N	N	Waithera nKageche	2:00PM				Dog
"	30	Sep	2016	Rumuruti	RU8	Rumuruti	20	puppy	M	NR	N	N	Y	Y	N	N	Waithera nKageche	2:00PM				Dog
"	30	Sep	2016	Rumuruti	RU8	Rumuruti	21	puppy	M	NR	N	N	Y	Y	N	N	Waithera nKageche	2:00PM				Dog
"	30	Sep	2016	Rumuruti	RU9	Mathenge	18	puppy	F	N/A	N	N	Y	Y	N	N	Robert mutunga	4:17pm	5:40pm			Dog
"	30	Sep	2016	Rumuruti	RU9	Mathenge	24	puppy	M	N.S	N	N	Y	Y	N	N	Robert mutunga	4:17PM	5:40PM			Dog
"	30	Sep	2016	Rumuruti	RU9	Mathenge	25	puppy	M	N.S	N	N	Y	Y	N	N	Robert mutunga	4:17PM	5:40PM			Dog
"	30	Sep	2016	Rumuruti	RU9	Mathenge	27	puppy	M	N.S	N	N	Y	Y	N	N	Robert mutunga	4:17PM	5:40PM			Dog
"	1	Oct	2016	Thome	thome 2	Thome	52	puppy	M	N.S	N	N	Y	Y	N	N	Robert mutunga	10:40AM	3:20PM			Dog
"	1	Oct	2016	Thome	thome 2	Thome	53	puppy	M	N.S	N	N	Y	Y	N	N	Robert mutunga	10:40AM	3:20PM			Dog
"	1	Oct	2016	Thome	thome 2	Thome	91	puppy	F	N.P	N	N	Y	Y	N	N	Robert mutunga	10:40am	3:20pm			Dog
"	1	Oct	2016	Thome	thome 2	Thome	97	puppy	M	N.S	N	N	Y	Y	N	N	Robert mutunga	10:40AM	3:20PM			Dog
"	1	Oct	2016	Thome	thome 2	Thome	100	puppy	M	scrotal	N	N	Y	Y	N	N	Robert mutunga	10:40AM	3:20PM			Dog
"	1	Oct	2016	Thome	thome 2	Thome	103	puppy	F	distended nipples	N	N	Y	Y	N	N	Robert mutunga	10:40AM	3:20PM			Dog
"	1	Oct	2016	Thome	thome 2	Thome	107	puppy	M	N.S	N	N	Y	Y	N	N	Robert mutunga	10:40AM	3:20PM			Dog
"	1	Oct	2016	Thome	thome 2	Thome	111	puppy	M	N.S	N	N	Y	Y	N	N	Robert mutunga	10:40AM	3:20PM			Dog
"	1	Oct	2016	Thome	thome 2	Thome	135	puppy	M	scrotal	N	N	Y	Y	N	N	Robert mutunga	10:40AM	3:20PM			Dog
"	1	Oct	2016	Thome	thome 2	Thome	128	puppy	F	N.P	N	N	Y	Y	N	N	Robert mutunga	10:40AM	3:20PM			Dog
"	NO	DATE	PROVIDED	NO COMMUNITY	NO STATION	Maramoja	73		M	scrotal	N	N	Y	Y	N	N	no recorder					Dog
"	23	Sep	2016	Juakali	EN3	Juakali	24	adult	M	scrotal	N	N	Y	Y	N	N	Waithera nKageche	8:00AM	10:25AM	-		Dog
"	23	Sep	2016	Juakali	EN3	Juakali	25	adult	M	scrotal	N	N	Y	Y	N	N	Waithera nKageche	8:00AM	10:25AM	-		Dog
"	23	Sep	2016	Juakali	EN3	Juakali	26	juvenile	M	scrotal	N	N	Y	Y	N	N	Waithera nKageche	8:00AM	10:25AM	-		Dog
"	23	Sep	2016	Juakali	EN3	Juakali	27	juvenile	F	NR	N	N	Y	Y	N	N	Waithera nKageche	8:00AM	10:25AM	-		Dog
"	10	Sep	2016	maramoja	MA1	Maramoja	8	adult	F	lactating	N	N	Y	Y	N	N	Ruth muthike	8:34am	9:50am	00.19887"N 037.04549"E		Dog
"	10	Sep	2016	maramoja	MA1	Maramoja	9	adult	M	scrotal	N	N	Y	Y	N	N	Ruth muthike	8:34am	9:50am	00.19887"N 037.04549"E		Dog
"	10	Sep	2016	maramoja	MA1	Maramoja	10	adult	M	scrotal	Y	Y	Y	Y	N	N	Ruth muthike	8:34am	9:50am	00.19887"N 037.04549"E		Dog
"	10	Sep	2016	maramoja	MA1	Maramoja	12	adult	M	scrotal	N	N	Y	Y	N	N	Ruth muthike	8:34am	9:50am	00.19887"N 037.04549"E		Dog
"	10	Sep	2016	maramoja	MA1	Maramoja	14	adult	F	lactating	N	N	Y	Y	N	N	Ruth muthike	8:34am	9:50am	00.19887"N 037.04549"E		Dog
"	10	Sep	2016	maramoja	MA1	Maramoja	15	adult	F	pregnant	N	N	Y	Y	N	N	Ruth muthike	8:34am	9:50am	00.19887"N 037.04549"E		Dog
"	10	Sep	2016	maramoja	MA1	Maramoja	16	adult	M	scrotal	Y	N	Y	Y	N	N	Ruth muthike	8:34am	9:50am	00.19887"N 037.04549"E		Dog
"	10	Sep	2016	maramoja	MA1	Maramoja	17	adult	M	scrotal	N	N	Y	Y	N	N	Ruth muthike	8:34am	9:50am	00.19887"N 037.04549"E		Dog
"	9	Sep	2016	Naibor	NA2	Endana	40	adult	M	scrotal	N	N	N	Y	N	N	esther			"		Dog
"	9	Sep	2016	Naibor	NA2	Endana	41	adult	M	scrotal	N	N	Y	Y	N	N	esther			"		Dog
"	9	Sep	2016	Naibor	NA2	Endana	42	adult	F	lactating	N	N	Y	N	N	N	esther			"		Dog
"	9	Sep	2016	Naibor	NA2	Endana	48	adult	M	scrotal	N	N	N	Y	N	N	esther			"		Dog
"	1	Oct	2016	Thome	thome 2	Thome	114	adult	M	scrotal	N	N	Y	y	N	N	Robert mutunga	10:40AM	3:20PM	"		Dog
"	9	Sep	2016	Naibor	NA2	Endana	39	juvenile	F	NP	N	N	Y	Y	N	N	esther	8:20AM	2:00PM	"		Dog
"	9	Sep	2016	Naibor	NA2	Endana	45	juvenile	M	scrotal	N	N	Y	Y	N	N	esther			"		Dog
"	9	Sep	2016	Naibor	NA2	Endana	46	juvenile	F	NP	N	N	N	Y	N	N	esther			"		Dog
"	9	Sep	2016	Naibor	NA2	Endana	47	juvenile	F	NP	N	N	N	Y	N	N	esther			"		Dog
"	9	Sep	2016	Naibor	NA 2	Endana	1	adult	F	NP	N	N	Y	Y	N	N	James nompoyo	8:20AM	11:00AM	0.09'59.8"N 37.0'20.4"E		Dog
"	9	Sep	2016	Naibor	NA 2	Endana	2	adult	F	NP	N	N	Y	Y	N	N	esther	8:20AM	11:00AM	0.09'59.8"N 37.0'20.4"E		Dog
"	9	Sep	2016	Naibor	NA 2	Endana	3	adult	F	pregnant	N	N	Y	Y	N	N	esther	8:20AM	11:00AM	0.09'59.8"N 37.0'20.4"E		Dog
"	9	Sep	2016	Naibor	NA 2	Endana	4	adult	M	scrotal	Y	Y	Y	Y	N	N	esther	8:20AM	11:00AM	0.09'59.8"N 37.0'20.4"E		Dog
"	9	Sep	2016	Naibor	NA2	Endana	8	adult	M	scrotal	Y	N	Y	Y	N	N	esther	8:20AM	11:00AM	0.09'59.8"N 37.0'20.4"E		Dog
"	9	Sep	2016	Naibor	NA2	Endana	12	adult	F	NP	Y	N	Y	Y	N	N	esther	8:20AM	11:00AM	0.09'59.8"N 37.0'20.4"E		Dog
"	9	Sep	2016	Naibor	NA2	Endana	13	adult	F	NP	Y	N	Y	Y	N	N	esther	8:20AM	11:00AM	0.09'59.8"N 37.0'20.4"E		Dog
"	9	Sep	2016	Naibor	NA2	Endana	17	adult	F	NP	Y	N	Y	Y	N	N	esther	8:20AM	11:00AM	0.09'59.8"N 37.0'20.4"E		Dog
"	9	Sep	2016	Naibor	NA2	Endana	19	adult	M	scrotal	Y	N	Y	Y	N	N	esther	8:20AM	11:00AM	0.09'59.8"N 37.0'20.4"E		Dog
"	9	Sep	2016	Naibor	NA2	Endana	21	adult	M	scrotal	N	N	Y	Y	N	N	esther	8:20AM	11:00AM	0.09'59.8"N 37.0'20.4"E		Dog
"	9	Sep	2016	Naibor	NA2	Endana	22	adult	F	NP	N	N	Y	N	N	N	esther	8:20AM	11:00AM	0.09'59.8"N 37.0'20.4"E		Dog
"	9	Sep	2016	Naibor	NA2	Endana	23	adult	M	scrotal	Y	N	Y	Y	N	N	esther	8:20AM	11:00AM	0.09'59.8"N 37.0'20.4"E		Dog
"	9	Sep	2016	Naibor	NA2	Endana	24	adult	F	NP	N	N	Y	Y	N	N	esther	8:20AM	11:00AM	0.09'59.8"N 37.0'20.4"E		Dog
"	9	Sep	2016	Naibor	NA2	Endana	25	adult	M	scrotal	N	N	Y	Y	N	N	esther	8:20AM	11:00AM	0.09'59.8"N 37.0'20.4"E		Dog
"	9	Sep	2016	Naibor	NA2	Endana	27	adult	M	scrotal	N	N	Y	Y	N	N	esther	8:20AM	11:00AM	0.09'59.8"N 37.0'20.4"E		Dog
"	9	Sep	2016	Naibor	NA2	Endana	28	adult	F	NP	Y	N	Y	Y	N	N	esther	8:20AM	11:00AM	0.09'59.8"N 37.0'20.4"E		Dog
"	9	Sep	2016	Naibor	NA2	Endana	29	adult	F	lactating	Y	N	Y	Y	N	N	esther	8:20AM	11:00AM	0.09'59.8"N 37.0'20.4"E		Dog
"	9	Sep	2016	Naibor	NA2	Endana	30	adult	F	NP	Y	Y	Y	Y	N	N	esther	8:20AM	11:00AM	0.09'59.8"N 37.0'20.4"E		Dog
"	9	Sep	2016	Naibor	NA2	Endana	31	adult	M	scrotal	N	N	Y	Y	N	N	esther	8:20AM	11:00AM	0.09'59.8"N 37.0'20.4"E		Dog
"	9	Sep	2016	Naibor	NA2	Endana	32	adult	F	pregnant	N	N	Y	Y	N	N	esther	8:20AM	11:00AM	0.09'59.8"N 37.0'20.4"E		Dog
"	9	Sep	2016	Naibor	NA2	Endana	33	adult	M	scrotal	Y	N	Y	Y	N	N	esther	8:20AM	11:00AM	0.09'59.8"N 37.0'20.4"E		Dog
"	9	Sep	2016	Naibor	NA2	Endana	34	adult	F	NP	N	N	N	Y	N	N	esther	8:20AM	11:00AM	0.09'59.8"N 37.0'20.4"E		Dog
"	9	Sep	2016	Naibor	NA2	Endana	37	adult	M	scrotal	N	N	Y	Y	N	N	esther	8:20AM	11:00AM	0.09'59.8"N 37.0'20.4"E		Dog
"	9	Sep	2016	Naibor	NA2	Endana	7	juvenile	M	scrotal	N	N	Y	Y	N	N	esther	8:20AM	11:00AM	0.09'59.8"N 37.0'20.4"E		Dog
"	9	Sep	2016	Naibor	NA2	Endana	14	juvenile	F	NP	Y	N	N	Y	N	N	esther	8:20AM	11:00AM	0.09'59.8"N 37.0'20.4"E		Dog
"	9	Sep	2016	Naibor	NA2	Endana	20	juvenile	M	scrotal	N	N	Y	Y	N	N	esther	8:20AM	11:00AM	0.09'59.8"N 37.0'20.4"E		Dog
"	9	Sep	2016	Naibor	NA2	Endana	26	juvenile	F	NP	N	N	Y	Y	N	N	esther	8:20AM	11:00AM	0.09'59.8"N 37.0'20.4"E		Dog
"	9	Sep	2016	Naibor	NA2	Endana	38	juvenile	M	scrotal	N	N	N	Y	N	N	esther	8:20AM	11:00AM	0.09'59.8"N 37.0'20.4"E		Dog
"	10	Sep	2016	makandura	MA10	Maramoja	21	adult	F	lactating	N	N	Y	Y	N	N	Ruth muthike	15:05:00	15:40:00	0.11'09.6"n 37.01'59.2"e		Dog
"	10	Sep	2016	makandura	MA10	Maramoja	22	adult	M	scrotal	N	N	Y	Y	N	N	Ruth muthike	15:05:00	15:40:00	0.11'09.6"n 37.01'59.2"e		Dog
"	10	Sep	2016	makandura	MA10	Maramoja	23	adult	F	lactating	N	N	Y	Y	N	N	Ruth muthike	15:05:00	15:40:00	0.11'09.6"n 37.01'59.2"e		Dog
"	10	Sep	2016	makandura	MA2	Maramoja	26	adult	M	scrotal	N	N	Y	Y	N	N	Ruth muthike			0.11'17.6"N 37.00'59.2"E		Dog
"	10	Sep	2016	maramoja	boma to boma	Maramoja	44	adult	M	scrotal	N	N	Y	Y	N	N	stacy agatha			0.11'36"N 37.1'54"E		Dog
"	10	Sep	2016	maramoja	boma to boma	Maramoja	45	adult	M	scrotal	N	N	Y	Y	N	N	stacy agatha			0.11'36"N 37.1'54"E		Dog
"	10	Sep	2016	maramoja	boma to boma	Maramoja	46	adult	M	scrotal	N	N	Y	Y	N	N	stacy agatha			0.11'43"N 37.1'54"E		Dog
"	10	Sep	2016	maramoja	boma to boma	Maramoja	47	adult	M	scrotal	N	N	Y	Y	N	N	stacy agatha			0.11'43"N 37.1'54"E		Dog
"	10	Sep	2016	maramoja	boma to boma	Maramoja	48	adult	M	scrotal	N	N	Y	Y	N	N	stacy agatha			0.11'43"N 37.1'54"E		Dog
"	10	Sep	2016	maramoja	boma to boma	Maramoja	39	adult	M	scrotal	N	N	Y	Y	N	N	stacy agatha	8:20am	1:00pm	0.11'52"N 37.1'30"E		Dog
"	10	Sep	2016	maramoja	boma to boma	Maramoja	40	adult	F	distended nipples	N	N	Y	Y	N	N	stacy agatha	8:20am	1:00pm	0.11'52"N 37.1'30"E		Dog
"	10	Sep	2016	maramoja	boma to boma	Maramoja	41	adult	M	scrotal	N	N	Y	Y	N	N	stacy agatha	8:20am	1:00pm	0.11'52"N 37.1'30"E		Dog
"	10	Sep	2016	maramoja	boma to boma	Maramoja	42	adult	F	lactating	N	N	Y	Y	N	N	stacy agatha	8:20am	1:00pm	0.11'52"N 37.1'30"E		Dog
"	10	Sep	2016	maramoja	boma to boma	Maramoja	43	adult	M	scrotal	N	N	Y	Y	N	N	stacy agatha	8:20am	1:00pm	0.11'52"N 37.1'30"E		Dog
"	10	Sep	2016	maramoja	boma to boma	Maramoja	52	adult	M	scrotal	N	N	Y	Y	N	N	stacy agatha			0.11'52"N 37.1'30"E		Dog
2016-10-09	10	Sep	2016	maramoja	MA4	Maramoja	1	adult	M	scrotal	Y	N	Y	Y	N	N	esther	8:20am	10:30AM	0.11'53"N 37.01'30.4"E		Dog
"	10	Sep	2016	maramoja	MA4	Maramoja	2	adult	M	scrotal	Y	N	Y	Y	N	N	esther	8:20am	10:30AM	0.11'53"N 37.01'30.4"E		Dog
"	10	Sep	2016	maramoja	MA4	Maramoja	3	adult	F	lactating	N	N	N	Y	N	N	esther	8:20am	10:30AM	0.11'53"N 37.01'30.4"E		Dog
"	10	Sep	2016	maramoja	MA4	Maramoja	4	adult	M	scrotal	N	N	Y	Y	N	N	esther	8:20am	10:30AM	0.11'53"N 37.01'30.4"E		Dog
"	10	Sep	2016	maramoja	MA4	Maramoja	5	adult	M	scrotal	N	N	Y	Y	N	N	esther	8:20am	10:30AM	0.11'53"N 37.01'30.4"E		Dog
"	10	Sep	2016	maramoja	MA4	Maramoja	6	adult	F	N.P	Y	N	Y	Y	N	N	esther	8:20am	10:30AM	0.11'53"N 37.01'30.4"E		Dog
"	10	Sep	2016	maramoja	MA4	Maramoja	8	adult	M	scrotal	N	N	Y	Y	N	N	esther	8:20am	10:30AM	0.11'53"N 37.01'30.4"E		Dog
"	10	Sep	2016	maramoja	MA4	Maramoja	9	adult	M	scrotal	N	N	Y	Y	N	N	esther	8:20am	10:30AM	0.11'53"N 37.01'30.4"E		Dog
"	10	Sep	2016	maramoja	MA4	Maramoja	10	adult	F	N.P	N	N	Y	Y	N	N	esther	8:20am	10:30AM	0.11'53"N 37.01'30.4"E		Dog
"	10	Sep	2016	maramoja	MA4	Maramoja	12	adult	M	scrotal	N	N	N	N	N	N	esther	8:20am	10:30AM	0.11'53"N 37.01'30.4"E		Dog
"	10	Sep	2016	maramoja	MA4	Maramoja	13	adult	M	scrotal	N	N	N	N	N	N	esther	8:20am	10:30AM	0.11'53"N 37.01'30.4"E		Dog
"	10	Sep	2016	maramoja	MA4	Maramoja	7	juvenile	M	scrotal	N	N	Y	Y	N	N	esther	8:20am	10:30AM	0.11'53"N 37.01'30.4"E		Dog
"	10	Sep	2016	maramoja	MA4	Maramoja	11	juvenile	M	scrotal	N	N	Y	Y	N	N	esther	8:20am	10:30AM	0.11'53"N 37.01'30.4"E		Dog
2016-09-09	9	Sep	2016	maramoja	MA4	Maramoja	1	adult	M	scrotal	N	N	Y	Y	N	N	esther	2:30pm	5:00pm	0.11'53.2"N 37.01'31.0"E		Dog
"	9	Sep	2016	maramoja	MA4	Maramoja	2	adult	M	scrotal	N	N	Y	Y	N	N	esther	2:30pm	5:00pm	0.11'53.2"N 37.01'31.0"E		Dog
"	9	Sep	2016	maramoja	MA4	Maramoja	4	adult	M	scrotal	Y	N	Y	Y	N	N	esther	2:30pm	5:00pm	0.11'53.2"N 37.01'31.0"E		Dog
"	9	Sep	2016	maramoja	MA4	Maramoja	5	adult	M	scrotal	N	N	Y	Y	N	N	esther	2:30pm	5:00pm	0.11'53.2"N 37.01'31.0"E		Dog
"	9	Sep	2016	maramoja	MA4	Maramoja	6	adult	M	scrotal	N	N	Y	Y	N	N	esther	2:30pm	5:00pm	0.11'53.2"N 37.01'31.0"E		Dog
"	9	Sep	2016	maramoja	MA4	Maramoja	9	adult	M	scrotal	Y	N	Y	Y	N	N	esther	2:30pm	5:00pm	0.11'53.2"N 37.01'31.0"E		Dog
"	9	Sep	2016	maramoja	MA4	Maramoja	10	adult	F	N.P	Y	N	Y	Y	N	N	esther	2:30pm	5:00pm	0.11'53.2"N 37.01'31.0"E		Dog
"	9	Sep	2016	maramoja	MA4	Maramoja	11	adult	F	N.P	Y	N	Y	Y	N	N	esther	2:30pm	5:00pm	0.11'53.2"N 37.01'31.0"E		Dog
"	9	Sep	2016	maramoja	MA4	Maramoja	13	adult	M	scrotal	N	N	Y	Y	N	N	esther	2:30pm	5:00pm	0.11'53.2"N 37.01'31.0"E		Dog
"	9	Sep	2016	maramoja	MA4	Maramoja	14	adult	M	scrotal	Y	N	Y	Y	N	N	esther	2:30pm	5:00pm	0.11'53.2"N 37.01'31.0"E		Dog
"	9	Sep	2016	maramoja	MA4	Maramoja	15	adult	M	scrotal	N	N	Y	Y	N	N	esther	2:30pm	5:00pm	0.11'53.2"N 37.01'31.0"E		Dog
"	9	Sep	2016	maramoja	MA4	Maramoja	18	adult	M	scrotal	N	N	N	Y	N	N	esther	2:30pm	5:00pm	0.11'53.2"N 37.01'31.0"E		Dog
"	9	Sep	2016	maramoja	MA4	Maramoja	19	adult	M	scrotal	Y	N	N	Y	N	N	esther	2:30pm	5:00pm	0.11'53.2"N 37.01'31.0"E		Dog
"	9	Sep	2016	maramoja	MA4	Maramoja	20	adult	M	scrotal	N	N	N	Y	N	N	esther	2:30pm	5:00pm	0.11'53.2"N 37.01'31.0"E		Dog
"	9	Sep	2016	maramoja	MA4	Maramoja	21	adult	M	scrotal	N	N	Y	Y	N	N	esther	2:30pm	5:00pm	0.11'53.2"N 37.01'31.0"E		Dog
"	9	Sep	2016	maramoja	MA4	Maramoja	23	adult	F	N.P	N	N	Y	Y	N	N	esther	2:30pm	5:00pm	0.11'53.2"N 37.01'31.0"E		Dog
"	9	Sep	2016	maramoja	MA4	Maramoja	24	adult	F	pregnant	Y	Y	Y	Y	N	N	esther	2:30pm	5:00pm	0.11'53.2"N 37.01'31.0"E		Dog
"	9	Sep	2016	maramoja	MA4	Maramoja	27	adult	F	pregnant	Y	N	Y	Y	N	N	esther	2:30pm	5:00pm	0.11'53.2"N 37.01'31.0"E		Dog
"	9	Sep	2016	maramoja	MA4	Maramoja	28	adult	M	scrotal	N	N	Y	Y	N	N	esther	2:30pm	5:00pm	0.11'53.2"N 37.01'31.0"E		Dog
"	9	Sep	2016	maramoja	MA4	Maramoja	29	adult	M	scrotal	N	N	Y	Y	N	N	esther	2:30pm	5:00pm	0.11'53.2"N 37.01'31.0"E		Dog
"	9	Sep	2016	maramoja	MA4	Maramoja	30	adult	M	scrotal	N	N	N	Y	N	N	esther	2:30pm	5:00pm	0.11'53.2"N 37.01'31.0"E		Dog
"	9	Sep	2016	maramoja	MA4	Maramoja	31	adult	M	scrotal	Y	N	N	Y	N	N	esther	2:30pm	5:00pm	0.11'53.2"N 37.01'31.0"E		Dog
"	9	Sep	2016	maramoja	MA4	Maramoja	32	adult	F	N.P	N	N	Y	Y	N	N	esther	2:30pm	5:00pm	0.11'53.2"N 37.01'31.0"E		Dog
"	9	Sep	2016	maramoja	MA4	Maramoja	33	adult	F	lactating	Y	N	N	Y	N	N	esther	2:30pm	5:00pm	0.11'53.2"N 37.01'31.0"E		Dog
"	9	Sep	2016	maramoja	MA4	Maramoja	36	adult	M	scrotal	N	N	Y	Y	N	N	esther	2:30pm	5:00pm	0.11'53.2"N 37.01'31.0"E		Dog
"	9	Sep	2016	maramoja	MA4	Maramoja	39	adult	M	scrotal	N	N	Y	Y	N	N	esther	2:30pm	5:00pm	0.11'53.2"N 37.01'31.0"E		Dog
"	9	Sep	2016	maramoja	MA4	Maramoja	40	adult	M	scrotal	N	N	Y	Y	N	N	esther	2:30pm	5:00pm	0.11'53.2"N 37.01'31.0"E		Dog
"	9	Sep	2016	maramoja	MA4	Maramoja	41	adult	F	N.P	N	N	Y	Y	N	N	esther	2:30pm	5:00pm	0.11'53.2"N 37.01'31.0"E		Dog
"	9	Sep	2016	maramoja	MA4	Maramoja	42	adult	M	scrotal	Y	N	Y	Y	N	N	esther	2:30pm	5:00pm	0.11'53.2"N 37.01'31.0"E		Dog
"	9	Sep	2016	maramoja	MA4	Maramoja	3	juvenile	M	scrotal	N	N	Y	Y	N	N	esther	2:30pm	5:00pm	0.11'53.2"N 37.01'31.0"E		Dog
"	9	Sep	2016	maramoja	MA4	Maramoja	12	juvenile	M	scrotal	N	N	Y	Y	N	N	esther	2:30pm	5:00pm	0.11'53.2"N 37.01'31.0"E		Dog
"	9	Sep	2016	maramoja	MA4	Maramoja	16	juvenile	F	N.P	N	N	Y	Y	N	N	esther	2:30pm	5:00pm	0.11'53.2"N 37.01'31.0"E		Dog
"	9	Sep	2016	maramoja	MA4	Maramoja	22	juvenile	M	scrotal	N	N	Y	Y	N	N	esther	2:30pm	5:00pm	0.11'53.2"N 37.01'31.0"E		Dog
"	9	Sep	2016	maramoja	MA4	Maramoja	25	juvenile	M	scrotal	N	N	Y	Y	N	N	esther	2:30pm	5:00pm	0.11'53.2"N 37.01'31.0"E		Dog
"	9	Sep	2016	maramoja	MA4	Maramoja	26	juvenile	F	N.P	N	N	Y	Y	N	N	esther	2:30pm	5:00pm	0.11'53.2"N 37.01'31.0"E		Dog
"	9	Sep	2016	maramoja	MA4	Maramoja	34	juvenile	F	N.P	N	N	Y	Y	N	N	esther	2:30pm	5:00pm	0.11'53.2"N 37.01'31.0"E		Dog
"	9	Sep	2016	maramoja	MA4	Maramoja	35	juvenile	M	scrotal	N	N	Y	Y	N	N	esther	2:30pm	5:00pm	0.11'53.2"N 37.01'31.0"E		Dog
"	9	Sep	2016	maramoja	MA4	Maramoja	37	juvenile	M	scrotal	N	N	Y	Y	N	N	esther	2:30pm	5:00pm	0.11'53.2"N 37.01'31.0"E		Dog
"	9	Sep	2016	maramoja	MA4	Maramoja	38	juvenile	M	scrotal	N	N	Y	Y	N	N	esther	2:30pm	5:00pm	0.11'53.2"N 37.01'31.0"E		Dog
"	10	Sep	2016	maramoja	MA5B	Maramoja	7	adult	M	scrotal	N	N	Y	Y	N	N	esther			0.12'31.2"N 37.00'37.5"E		Dog
"	10	Sep	2016	maramoja	MA5B	Maramoja	8	adult	M	scrotal	N	N	Y	Y	N	N	esther			0.12'31.2"N 37.00'37.5"E		Dog
"	10	Sep	2016	maramoja	MA5B	Maramoja	9	adult	M	scrotal	N	N	Y	Y	N	N	esther			0.12'31.2"N 37.00'37.5"E		Dog
"	10	Sep	2016	maramoja	MA5B	Maramoja	10	adult	M	scrotal	N	N	Y	Y	N	N	esther			0.12'31.2"N 37.00'37.5"E		Dog
2016-10-09	10	Sep	2016	maramoja	MA5B	Maramoja	1	adult	M	scrotal	N	N	Y	Y	N	N	esther	11:10AM	1:00PM	0.12'37.2"N 37.01'15.6"E		Dog
"	10	Sep	2016	maramoja	MA5B	Maramoja	2	adult	M	scrotal	N	N	Y	Y	N	N	esther	11:10AM	1:00PM	0.12'37.2"N 37.01'15.6"E		Dog
"	10	Sep	2016	maramoja	MA5B	Maramoja	4	adult	F	N.P	N	N	Y	Y	N	N	esther	11:10AM	1:00PM	0.12'37.2"N 37.01'15.6"E		Dog
"	10	Sep	2016	maramoja	MA5B	Maramoja	5	adult	F	N.P	N	N	Y	Y	N	N	esther	11:10AM	1:00PM	0.12'37.2"N 37.01'15.6"E		Dog
"	10	Sep	2016	maramoja	MA5B	Maramoja	6	juvenile	M	scrotal	N	N	Y	Y	N	N	esther	11:10AM	1:00PM	0.12'37.2"N 37.01'15.6"E		Dog
"	9	Sep	2016	maramoja	boma to boma	Maramoja	2	adult	M	scrotal	N	N	Y	Y	N	N	esther	2:56PM	4:26PM	0.12'48.1"N 37.01'13.2"E		Dog
"	9	Sep	2016	maramoja	boma to boma	Maramoja	5	adult	F	N.P	N	N	Y	Y	N	N	esther	2:56PM	4:26PM	0.12'48.1"N 37.01'13.2"E		Dog
"	9	Sep	2016	maramoja	boma to boma	Maramoja	7	adult	F	N.P	N	N	Y	Y	N	N	esther	2:56PM	4:26PM	0.12'48.1"N 37.01'13.2"E		Dog
"	9	Sep	2016	maramoja	boma to boma	Maramoja	8	adult	F	N.P	N	N	Y	Y	N	N	esther	2:56PM	4:26PM	0.12'48.1"N 37.01'13.2"E		Dog
"	9	Sep	2016	maramoja	boma to boma	Maramoja	9	adult	F	N.P	N	N	Y	Y	N	N	esther	2:56PM	4:26PM	0.12'48.1"N 37.01'13.2"E		Dog
"	9	Sep	2016	maramoja	boma to boma	Maramoja	10	adult	M	scrotal	N	N	Y	Y	N	N	esther	2:56PM	4:26PM	0.12'48.1"N 37.01'13.2"E		Dog
"	9	Sep	2016	maramoja	boma to boma	Maramoja	11	adult	M	scrotal	N	N	Y	Y	N	N	esther	2:56PM	4:26PM	0.12'48.1"N 37.01'13.2"E		Dog
"	9	Sep	2016	maramoja	boma to boma	Maramoja	12	adult	M	scrotal	N	N	Y	Y	N	N	esther	2:56PM	4:26PM	0.12'48.1"N 37.01'13.2"E		Dog
"	9	Sep	2016	maramoja	boma to boma	Maramoja	15	adult	F	N.P	N	N	Y	Y	N	N	esther	2:56PM	4:26PM	0.12'48.1"N 37.01'13.2"E		Dog
"	9	Sep	2016	maramoja	boma to boma	Maramoja	17	adult	F	N.P	N	N	Y	Y	N	N	esther	2:56PM	4:26PM	0.12'48.1"N 37.01'13.2"E		Dog
2016-09-09	9	Sep	2016	maramoja	boma to boma	Maramoja	1	juvenile	F	N.P	N	N	Y	Y	N	N	esther	2:56PM	4:26PM	0.12'48.1"N 37.01'13.2"E		Dog
"	9	Sep	2016	maramoja	boma to boma	Maramoja	3	juvenile	M	scrotal	N	N	Y	Y	N	N	esther	2:56PM	4:26PM	0.12'48.1"N 37.01'13.2"E		Dog
"	9	Sep	2016	maramoja	boma to boma	Maramoja	4	juvenile	F	N.P	N	N	Y	Y	N	N	esther	2:56PM	4:26PM	0.12'48.1"N 37.01'13.2"E		Dog
"	9	Sep	2016	maramoja	boma to boma	Maramoja	13	juvenile	F	N.P	N	N	Y	Y	N	N	esther	2:56PM	4:26PM	0.12'48.1"N 37.01'13.2"E		Dog
"	9	Sep	2016	maramoja	boma to boma	Maramoja	14	juvenile	M	scrotal	N	N	Y	Y	N	N	esther	2:56PM	4:26PM	0.12'48.1"N 37.01'13.2"E		Dog
"	9	Sep	2016	maramoja	boma to boma	Maramoja	16	juvenile	F	N.P	N	N	Y	Y	N	N	esther	2:56PM	4:26PM	0.12'48.1"N 37.01'13.2"E		Dog
"	9	Sep	2016	maramoja	boma to boma	Maramoja	18	juvenile	M	scrotal	N	N	Y	Y	N	N	esther	2:56PM	4:26PM	0.12'48.1"N 37.01'13.2"E		Dog
"	10	Sep	2016	maramoja	MA2	Maramoja	13	juvenile	F	NR	N	N	Y	Y	N	N	Waithera nKageche	8:50AM		0.12'56.7"N 37.02'42.8"E	black	Dog
"	10	Sep	2016	maramoja	MA2	Maramoja	19	adult	M	NR	N	N	Y	Y	N	N	maxwell moreire			0.12'57.2"N 37.03'58.9"E	white brown	Dog
"	10	Sep	2016	maramoja	MA2	Maramoja	11	adult	F	distended nipples	N	N	Y	Y	N	N	Waithera nKageche	8:50AM		0.12'57.2"N 37.03'58.9"E	black/brown	Dog
"	10	Sep	2016	maramoja	MA2	Maramoja	10	juvenile	M	NR	N	N	Y	Y	N	N	Waithera nKageche	8:50AM		0.12'57.2"N 37.03'58.9"E	black/brown	Dog
"	10	Sep	2016	maramoja	MA2	Maramoja	13	adult	M	scrotal	N	N	Y	Y	N	N	maxwell moreire			0.13'10.4"N 37.04'03.3"E	black	Dog
"	10	Sep	2016	maramoja	MA2	Maramoja	14	adult	M	scrotal	N	N	Y	Y	N	N	maxwell moreire			0.13'10.4"N 37.04'03.3"E	brown	Dog
"	10	Sep	2016	maramoja	MA2	Maramoja	15	adult	M	scrotal	N	N	Y	Y	N	N	maxwell moreire			0.13'11.8"N 37.3'53.0"E	brown	Dog
"	10	Sep	2016	maramoja	MA2	Maramoja	16	adult	M	scrotal	N	N	Y	Y	N	N	maxwell moreire			0.13'11.8"N 37.3'53.0"E	black white chest	Dog
"	10	Sep	2016	maramoja	MA2	Maramoja	17	adult	M	scrotal	N	N	Y	Y	N	N	maxwell moreire			0.13'11.8"N 37.3'53.0"E	black	Dog
"	10	Sep	2016	maramoja	MA2	Maramoja	18	adult	M	NR	N	N	Y	Y	N	N	maxwell moreire			0.13'11.8"N 37.3'53.0"E	brown	Dog
"	10	Sep	2016	maramoja	MA2	Maramoja	12	adult	M	scrotal	N	N	Y	Y	N	N	maxwell moreire			0.13'13.3"N 37.03'50.5"E	brown and white	Dog
"	10	Sep	2016	maramoja	MA2	Maramoja	8	adult	F	distended nipples	N	N	Y	Y	N	N	maxwell moreire			0.13'13.4"N 37.33'49.4"E	orange red thin	Dog
"	10	Sep	2016	maramoja	MA2	Maramoja	9	adult	M	scrotal	N	N	Y	Y	N	N	maxwell moreire			0.13'13.4"N 37.33'49.4"E	lighten	Dog
"	10	Sep	2016	maramoja	MA2	Maramoja	11	adult	F	distended nipples	N	N	Y	Y	N	N	maxwell moreire			0.13'13.4"N 37.33'49.4"E	black and white	Dog
"	10	Sep	2016	maramoja	MA2	Maramoja	10	juvenile	M	NR	N	N	Y	Y	N	N	maxwell moreire			0.13'13.4"N 37.33'49.4"E		Dog
"	10	Sep	2016	maramoja	boma to boma	Maramoja	51	adult	M	scrotal	N	N	Y	Y	N	N	stacy agatha			0.13'15"N 37.2'14"E		Dog
"	9	Sep	2016	Naibor	boma to boma	Endana	42	adult	M	scrotal	N	N	Y	Y	N	N	stacy agatha			0.144054,36.980319		Dog
"	9	Sep	2016	Naibor	boma to boma	Endana	33	adult	M	scrotal	N	N	Y	Y	N	N	stacy agatha			0.145521,36.988357		Dog
"	9	Sep	2016	Naibor	boma to boma	Endana	34	adult	M	scrotal	N	N	Y	Y	N	N	stacy agatha			0.145521,36.988357		Dog
"	9	Sep	2016	Naibor	boma to boma	Endana	31	adult	F	pregnant	N	N	Y	Y	N	N	stacy agatha			0.148044,36.993600		Dog
"	9	Sep	2016	Naibor	boma to boma	Endana	32	adult	M	scrotal	N	N	Y	Y	N	N	stacy agatha			0.148044,36.993600		Dog
"	9	Sep	2016	Naibor	boma to boma	Endana	28	adult	M	scrotal	Y	N	Y	Y	N	N	stacy agatha			0.150015,36.995797		Dog
"	9	Sep	2016	Naibor	boma to boma	Endana	29	adult	M	scrotal	Y	N	Y	Y	N	N	stacy agatha			0.150015,36.995797		Dog
"	9	Sep	2016	Naibor	boma to boma	Endana	30	adult	F	distended nipples	Y	N	Y	Y	N	N	stacy agatha			0.150015,36.995797		Dog
"	9	Sep	2016	Naibor	boma to boma	Endana	38	adult	M	scrotal	N	N	Y	Y	N	N	stacy agatha			0.152125,36.977763		Dog
"	9	Sep	2016	Naibor	boma to boma	Endana	41	adult	M	scrotal	N	N	Y	Y	N	N	stacy agatha			0.152125,36.977763		Dog
"	9	Sep	2016	Naibor	boma to boma	Endana	35	adult	F	NP	N	N	Y	Y	N	N	stacy agatha			0.152125,36.987086		Dog
"	9	Sep	2016	Naibor	boma to boma	Endana	25	adult	M	scrotal	N	N	Y	Y	N	N	stacy agatha			0.155301,36.995797		Dog
"	9	Sep	2016	Naibor	boma to boma	Endana	26	adult	M	scrotal	N	N	Y	Y	N	N	stacy agatha			0.155301,36.995797		Dog
"	9	Sep	2016	Naibor	boma to boma	Endana	17	adult	F	distended nipples	N	N	Y	Y	N	N	stacy agatha			0.160097,37.002231		Dog
"	9	Sep	2016	Naibor	boma to boma	Endana	18	adult	M	scrotal	N	N	Y	Y	N	N	stacy agatha			0.160097,37.002231		Dog
"	9	Sep	2016	Naibor	boma to boma	Endana	19	adult	M	scrotal	N	N	Y	Y	N	N	stacy agatha			0.160097,37.002231		Dog
"	9	Sep	2016	Naibor	boma to boma	Endana	20	adult	M	scrotal	N	N	Y	Y	N	N	stacy agatha			0.160097,37.002231		Dog
"	9	Sep	2016	Naibor	boma to boma	Endana	21	adult	F	lactating	N	N	Y	Y	N	N	stacy agatha			0.160097,37.002231		Dog
30/9/2015	30	Sep	2016	Rumuruti	RU 8	Rumuruti	1	adult	F	lactating	N	N	Y	Y	N	N	esther	13:55PM		0.16'04.7"N 36.32'21.9"E		Dog
"	30	Sep	2016	Rumuruti	RU 8	Rumuruti	2	adult	F	N.P	N	N	Y	Y	N	N	esther	13:55PM		0.16'04.7"N 36.32'21.9"E		Dog
30/9/2016	30	Sep	2016	Rumuruti	RU1	Rumuruti	19	adult	F	N.P	N	N	Y	Y	N	N	Burhanudin	9:20am	12:10pm	0.16'04.7"N 36.32'21.9"E		Dog
"	30	Sep	2016	Rumuruti	RU1	Rumuruti	21	adult	M	scrotal	N	N	Y	Y	N	N	Burhanudin	9:20am	12:10pm	0.16'04.7"N 36.32'21.9"E		Dog
"	30	Sep	2016	Rumuruti	RU1	Rumuruti	22	adult	M	scrotal	N	N	Y	Y	N	N	Burhanudin	9:20am	12:10pm	0.16'04.7"N 36.32'21.9"E		Dog
"	30	Sep	2016	Rumuruti	RU1	Rumuruti	23	adult	M	scrotal	N	N	Y	Y	N	N	esther	9:20am	12:10pm	0.16'04.7"N 36.32'21.9"E		Dog
"	30	Sep	2016	Rumuruti	RU1	Rumuruti	24	adult	M	scrotal	N	N	Y	Y	N	N	esther	9:20am	12:10pm	0.16'04.7"N 36.32'21.9"E		Dog
"	30	Sep	2016	Rumuruti	RU1	Rumuruti	25	adult	M	scrotal	N	N	Y	Y	N	N	esther	9:20am	12:10pm	0.16'04.7"N 36.32'21.9"E		Dog
"	30	Sep	2016	Rumuruti	RU1	Rumuruti	26	adult	M	scrotal	N	N	Y	Y	N	N	esther	9:20am	12:10pm	0.16'04.7"N 36.32'21.9"E		Dog
"	30	Sep	2016	Rumuruti	RU1	Rumuruti	27	adult	F	P	N	N	Y	Y	N	N	esther	9:20am	12:10pm	0.16'04.7"N 36.32'21.9"E		Dog
"	30	Sep	2016	Rumuruti	RU1	Rumuruti	28	adult	M	scrotal	N	N	Y	Y	N	N	esther	9:20am	12:10pm	0.16'04.7"N 36.32'21.9"E		Dog
"	30	Sep	2016	Rumuruti	RU1	Rumuruti	29	adult	M	scrotal	N	N	Y	Y	N	N	esther	9:20am	12:10pm	0.16'04.7"N 36.32'21.9"E		Dog
"	30	Sep	2016	Rumuruti	RU1	Rumuruti	30	adult	F	N.P	N	N	Y	Y	N	N	esther	9:20am	12:10pm	0.16'04.7"N 36.32'21.9"E		Dog
"	30	Sep	2016	Rumuruti	RU1	Rumuruti	31	adult	M	scrotal	N	N	Y	Y	N	N	esther	9:20am	12:10pm	0.16'04.7"N 36.32'21.9"E		Dog
"	30	Sep	2016	Rumuruti	RU1	Rumuruti	32	adult	M	scrotal	N	N	Y	Y	N	N	esther	9:20am	12:10pm	0.16'04.7"N 36.32'21.9"E		Dog
"	30	Sep	2016	Rumuruti	RU1	Rumuruti	33	adult	M	scrotal	N	N	Y	Y	N	N	esther	9:20am	12:10pm	0.16'04.7"N 36.32'21.9"E		Dog
"	30	Sep	2016	Rumuruti	RU1	Rumuruti	34	adult	F	distended nipples	N	N	Y	Y	N	N	esther	9:20am	12:10pm	0.16'04.7"N 36.32'21.9"E		Dog
"	30	Sep	2016	Rumuruti	RU1	Rumuruti	35	adult	F	N.P	N	N	Y	Y	N	N	esther	9:20am	12:10pm	0.16'04.7"N 36.32'21.9"E		Dog
"	30	Sep	2016	Rumuruti	RU1	Rumuruti	36	adult	F	N.P	N	N	Y	Y	N	N	esther	9:20am	12:10pm	0.16'04.7"N 36.32'21.9"E		Dog
"	30	Sep	2016	Rumuruti	RU1	Rumuruti	37	adult	M	scrotal	N	N	Y	Y	N	N	esther	9:20am	12:10pm	0.16'04.7"N 36.32'21.9"E		Dog
"	30	Sep	2016	Rumuruti	RU1	Rumuruti	38	adult	M	scrotal	N	N	Y	Y	N	N	esther	9:20am	12:10pm	0.16'04.7"N 36.32'21.9"E		Dog
"	30	Sep	2016	Rumuruti	RU1	Rumuruti	39	adult	M	scrotal	N	N	Y	Y	N	N	esther	9:20am	12:10pm	0.16'04.7"N 36.32'21.9"E		Dog
"	30	Sep	2016	Rumuruti	RU1	Rumuruti	40	adult	M	scrotal	N	N	Y	Y	N	N	esther	9:20am	12:10pm	0.16'04.7"N 36.32'21.9"E		Dog
"	30	Sep	2016	Rumuruti	RU1	Rumuruti	41	adult	M	scrotal	N	N	Y	Y	N	N	esther	9:20am	12:10pm	0.16'04.7"N 36.32'21.9"E		Dog
"	30	Sep	2016	Rumuruti	RU1	Rumuruti	43	adult	M	scrotal	N	N	Y	Y	N	N	esther	9:20am	12:10pm	0.16'04.7"N 36.32'21.9"E		Dog
"	30	Sep	2016	Rumuruti	RU1	Rumuruti	47	adult	F	N.P	N	N	Y	Y	N	N	esther	9:20am	12:10pm	0.16'04.7"N 36.32'21.9"E		Dog
"	30	Sep	2016	Rumuruti	RU1	Rumuruti	48	adult	M	scrotal	N	N	Y	Y	N	N	esther	9:20am	12:10pm	0.16'04.7"N 36.32'21.9"E		Dog
"	30	Sep	2016	Rumuruti	RU1	Rumuruti	49	adult	M	scrotal	N	N	Y	Y	N	N	esther	9:20am	12:10pm	0.16'04.7"N 36.32'21.9"E		Dog
"	30	Sep	2016	Rumuruti	RU1	Rumuruti	50	adult	F	distended nipples	N	N	Y	Y	N	N	esther	9:20am	12:10pm	0.16'04.7"N 36.32'21.9"E		Dog
"	30	Sep	2016	Rumuruti	RU1	Rumuruti	51	adult	M	scrotal	N	N	Y	Y	N	N	esther	9:20am	12:10pm	0.16'04.7"N 36.32'21.9"E		Dog
"	30	Sep	2016	Rumuruti	RU1	Rumuruti	54	adult	M	scrotal	N	N	Y	Y	N	N	esther	9:20am	12:10pm	0.16'04.7"N 36.32'21.9"E		Dog
"	30	Sep	2016	Rumuruti	RU1	Rumuruti	57	adult	M	scrotal	N	N	Y	Y	N	N	esther	9:20am	12:10pm	0.16'04.7"N 36.32'21.9"E		Dog
"	30	Sep	2016	Rumuruti	RU1	Rumuruti	59	adult	M	scrotal	N	N	Y	Y	N	N	esther	9:20am	12:10pm	0.16'04.7"N 36.32'21.9"E		Dog
"	30	Sep	2016	Rumuruti	RU1	Rumuruti	61	adult	M	N.S	N	N	Y	Y	N	N	esther	9:20am	12:10pm	0.16'04.7"N 36.32'21.9"E		Dog
"	30	Sep	2016	Rumuruti	RU1	Rumuruti	62	adult	M	scrotal	N	N	Y	Y	N	N	esther	9:20am	12:10pm	0.16'04.7"N 36.32'21.9"E		Dog
"	30	Sep	2016	Rumuruti	RU1	Rumuruti	63	adult	F	N.P	N	N	Y	Y	N	N	esther	9:20am	12:10pm	0.16'04.7"N 36.32'21.9"E		Dog
"	30	Sep	2016	Rumuruti	RU1	Rumuruti	64	adult	F	pregnant	N	N	Y	Y	N	N	esther	9:20am	12:10pm	0.16'04.7"N 36.32'21.9"E		Dog
"	30	Sep	2016	Rumuruti	RU1	Rumuruti	65	adult	F	N.P	N	N	Y	Y	N	N	esther	9:20am	12:10pm	0.16'04.7"N 36.32'21.9"E		Dog
"	30	Sep	2016	Rumuruti	RU1	Rumuruti	66	adult	M	scrotal	N	N	Y	Y	N	N	esther	9:20am	12:10pm	0.16'04.7"N 36.32'21.9"E		Dog
"	30	Sep	2016	Rumuruti	RU1	Rumuruti	67	adult	M	scrotal	N	N	Y	Y	N	N	esther	9:20am	12:10pm	0.16'04.7"N 36.32'21.9"E		Dog
"	30	Sep	2016	Rumuruti	RU1	Rumuruti	68	adult	M	scrotal	N	N	Y	Y	N	N	esther	9:20am	12:10pm	0.16'04.7"N 36.32'21.9"E		Dog
"	30	Sep	2016	Rumuruti	RU1	Rumuruti	69	adult	M	scrotal	N	N	Y	Y	N	N	esther	9:20am	12:10pm	0.16'04.7"N 36.32'21.9"E		Dog
"	30	Sep	2016	Rumuruti	RU1	Rumuruti	71	adult	M	scrotal	N	N	Y	Y	N	N	esther	9:20am	12:10pm	0.16'04.7"N 36.32'21.9"E		Dog
"	30	Sep	2016	Rumuruti	RU1	Rumuruti	72	adult	M	scrotal	N	N	Y	Y	N	N	esther	9:20am	12:10pm	0.16'04.7"N 36.32'21.9"E		Dog
"	30	Sep	2016	Rumuruti	RU1	Rumuruti	73	adult	F	N.P	N	N	Y	Y	N	N	esther	9:20am	12:10pm	0.16'04.7"N 36.32'21.9"E		Dog
"	30	Sep	2016	Rumuruti	RU1	Rumuruti	74	adult	M	scrotal	N	N	Y	Y	N	N	esther	9:20am	12:10pm	0.16'04.7"N 36.32'21.9"E		Dog
"	30	Sep	2016	Rumuruti	RU1	Rumuruti	75	adult	F	distended nipples	N	N	Y	Y	N	N	esther	9:20am	12:10pm	0.16'04.7"N 36.32'21.9"E		Dog
"	30	Sep	2016	Rumuruti	RU1	Rumuruti	77	adult	F	N.P	N	N	Y	Y	N	N	esther	9:20am	12:10pm	0.16'04.7"N 36.32'21.9"E		Dog
"	30	Sep	2016	Rumuruti	RU1	Rumuruti	78	adult	M	scrotal	N	N	Y	Y	N	N	esther	9:20am	12:10pm	0.16'04.7"N 36.32'21.9"E		Dog
"	30	Sep	2016	Rumuruti	RU1	Rumuruti	79	adult	M	scrotal	N	N	Y	Y	N	N	esther	9:20am	12:10pm	0.16'04.7"N 36.32'21.9"E		Dog
"	30	Sep	2016	Rumuruti	RU1	Rumuruti	81	adult	F	N.P	N	N	Y	Y	N	N	esther	9:20am	12:10pm	0.16'04.7"N 36.32'21.9"E		Dog
"	30	Sep	2016	Rumuruti	RU1	Rumuruti	84	adult	M	scrotal	N	N	Y	Y	N	N	esther	9:20am	12:10pm	0.16'04.7"N 36.32'21.9"E		Dog
"	30	Sep	2016	Rumuruti	RU1	Rumuruti	88	adult	M	scrotal	N	N	Y	Y	N	N	esther	9:20am	12:10pm	0.16'04.7"N 36.32'21.9"E		Dog
"	30	Sep	2016	Rumuruti	RU1	Rumuruti	89	adult	F	distended nipples	N	N	Y	Y	N	N	esther	9:20am	12:10pm	0.16'04.7"N 36.32'21.9"E		Dog
"	30	Sep	2016	Rumuruti	RU1	Rumuruti	90	adult	F	N.P	N	N	Y	Y	N	N	esther	9:20am	12:10pm	0.16'04.7"N 36.32'21.9"E		Dog
"	30	Sep	2016	Rumuruti	RU1	Rumuruti	92	adult	F	distended nipples	N	N	Y	Y	N	N	esther	9:20am	12:10pm	0.16'04.7"N 36.32'21.9"E		Dog
"	30	Sep	2016	Rumuruti	RU1	Rumuruti	93	adult	F	N.P	N	N	Y	Y	N	N	esther	9:20am	12:10pm	0.16'04.7"N 36.32'21.9"E		Dog
"	30	Sep	2016	Rumuruti	RU1	Rumuruti	94	adult	F	N.P	N	N	Y	Y	N	N	esther	9:20am	12:10pm	0.16'04.7"N 36.32'21.9"E		Dog
"	30	Sep	2016	Rumuruti	RU1	Rumuruti	95	adult	M	scrotal	N	N	Y	Y	N	N	esther	9:20am	12:10pm	0.16'04.7"N 36.32'21.9"E		Dog
"	30	Sep	2016	Rumuruti	RU1	Rumuruti	96	adult	F	pregnant	N	N	Y	Y	N	N	esther	9:20am	12:10pm	0.16'04.7"N 36.32'21.9"E		Dog
"	30	Sep	2016	Rumuruti	RU1	Rumuruti	97	adult	F	N.P	N	N	Y	Y	N	N	esther	9:20am	12:10pm	0.16'04.7"N 36.32'21.9"E		Dog
"	30	Sep	2016	Rumuruti	RU1	Rumuruti	98	adult	M	scrotal	N	N	Y	Y	N	N	esther	9:20am	12:10pm	0.16'04.7"N 36.32'21.9"E		Dog
"	30	Sep	2016	Rumuruti	RU1	Rumuruti	99	adult	F	N.P	N	N	Y	Y	N	N	esther	9:20am	12:10pm	0.16'04.7"N 36.32'21.9"E		Dog
"	30	Sep	2016	Rumuruti	RU1	Rumuruti	105	adult	F	pregnant	N	N	Y	Y	N	N	esther	9:20am	12:10pm	0.16'04.7"N 36.32'21.9"E		Dog
"	30	Sep	2016	Rumuruti	RU1	Rumuruti	108	adult	F	pregnant	N	N	Y	Y	N	N	esther	9:20am	12:10pm	0.16'04.7"N 36.32'21.9"E		Dog
"	30	Sep	2016	Rumuruti	RU1	Rumuruti	110	adult	F	pregnant	N	N	Y	Y	N	N	esther	9:20am	12:10pm	0.16'04.7"N 36.32'21.9"E		Dog
"	30	Sep	2016	Rumuruti	RU1	Rumuruti	111	adult	F	pregnant	N	N	Y	Y	N	N	esther	9:20am	12:10pm	0.16'04.7"N 36.32'21.9"E		Dog
"	30	Sep	2016	Rumuruti	RU1	Rumuruti	112	adult	M	scrotal	N	N	Y	Y	N	N	esther	9:20am	12:10pm	0.16'04.7"N 36.32'21.9"E		Dog
"	30	Sep	2016	Rumuruti	RU1	Rumuruti	113	adult	M	scrotal	N	N	Y	Y	N	N	esther	9:20am	12:10pm	0.16'04.7"N 36.32'21.9"E		Dog
"	30	Sep	2016	Rumuruti	RU1	Rumuruti	114	adult	M	scrotal	N	N	Y	Y	N	N	esther	9:20am	12:10pm	0.16'04.7"N 36.32'21.9"E		Dog
"	30	Sep	2016	Rumuruti	RU1	Rumuruti	118	adult	F	N.P	N	N	Y	Y	N	N	esther	9:20am	12:10pm	0.16'04.7"N 36.32'21.9"E		Dog
"	30	Sep	2016	Rumuruti	RU1	Rumuruti	119	adult	M	scrotal	N	N	Y	Y	N	N	esther	9:20am	12:10pm	0.16'04.7"N 36.32'21.9"E		Dog
"	30	Sep	2016	Rumuruti	RU1	Rumuruti	120	adult	F	pregnant	N	N	Y	Y	N	N	esther	9:20am	12:10pm	0.16'04.7"N 36.32'21.9"E		Dog
"	30	Sep	2016	Rumuruti	RU1	Rumuruti	121	adult	M	scrotal	N	N	Y	Y	N	N	esther	9:20am	12:10pm	0.16'04.7"N 36.32'21.9"E		Dog
"	30	Sep	2016	Rumuruti	RU1	Rumuruti	122	adult	M	scrotal	N	N	Y	Y	N	N	esther	9:20am	12:10pm	0.16'04.7"N 36.32'21.9"E		Dog
"	30	Sep	2016	Rumuruti	RU1	Rumuruti	123	adult	F	N.P	N	N	Y	Y	N	N	esther	9:20am	12:10pm	0.16'04.7"N 36.32'21.9"E		Dog
"	30	Sep	2016	Rumuruti	RU1	Rumuruti	124	adult	F	N.P	N	N	Y	Y	N	N	esther	9:20am	12:10pm	0.16'04.7"N 36.32'21.9"E		Dog
"	30	Sep	2016	Rumuruti	RU1	Rumuruti	125	adult	F	distended nipples	N	N	Y	Y	N	N	esther	9:20am	12:10pm	0.16'04.7"N 36.32'21.9"E		Dog
30/9/2016	30	Sep	2016	Rumuruti		Rumuruti	1	adult	F	N.P	N	N	Y	Y	N	N	Esther	9:20AM	12:00PM	0.16'04.7"N 36.32'21.9"E		Dog
"	30	Sep	2016	Rumuruti		Rumuruti	3	adult	M	scrotal	N	N	Y	Y	N	N	Esther	9:20AM	12:00PM	0.16'04.7"N 36.32'21.9"E		Dog
"	30	Sep	2016	Rumuruti		Rumuruti	4	adult	M	scrotal	N	N	Y	Y	N	N	Esther	9:20AM	12:00PM	0.16'04.7"N 36.32'21.9"E		Dog
"	30	Sep	2016	Rumuruti		Rumuruti	5	adult	F	N.P	N	N	Y	Y	N	N	Esther	9:20AM	12:00PM	0.16'04.7"N 36.32'21.9"E		Dog
"	30	Sep	2016	Rumuruti		Rumuruti	6	adult	F	N.P	N	N	Y	Y	N	N	Esther	9:20AM	12:00PM	0.16'04.7"N 36.32'21.9"E		Dog
"	30	Sep	2016	Rumuruti		Rumuruti	7	adult	F	pregnant	N	N	Y	Y	N	N	Esther	9:20AM	12:00PM	0.16'04.7"N 36.32'21.9"E		Dog
"	30	Sep	2016	Rumuruti		Rumuruti	8	adult	M	scrotal	N	N	Y	Y	N	N	Esther	9:20AM	12:00PM	0.16'04.7"N 36.32'21.9"E		Dog
"	30	Sep	2016	Rumuruti		Rumuruti	9	adult	M	scrotal	N	N	Y	Y	N	N	Esther	9:20AM	12:00PM	0.16'04.7"N 36.32'21.9"E		Dog
"	30	Sep	2016	Rumuruti		Rumuruti	12	adult	M	scrotal	N	N	Y	Y	N	N	Esther	9:20AM	12:00PM	0.16'04.7"N 36.32'21.9"E		Dog
"	30	Sep	2016	Rumuruti		Rumuruti	13	adult	M	scrotal	N	N	Y	Y	N	N	Esther	9:20AM	12:00PM	0.16'04.7"N 36.32'21.9"E		Dog
"	30	Sep	2016	Rumuruti		Rumuruti	14	adult	M	scrotal	Y	Y	Y	Y	N	N	Esther	9:20AM	12:00PM	0.16'04.7"N 36.32'21.9"E		Dog
"	30	Sep	2016	Rumuruti		Rumuruti	16	adult	F	pregnant	Y	N	Y	Y	N	N	Esther	9:20AM	12:00PM	0.16'04.7"N 36.32'21.9"E		Dog
"	30	Sep	2016	Rumuruti		Rumuruti	17	adult	M	scrotal	Y	N	Y	Y	N	N	Esther	9:20AM	12:00PM	0.16'04.7"N 36.32'21.9"E		Dog
"	30	Sep	2016	Rumuruti		Rumuruti	18	adult	M	scrotal	N	N	Y	Y	N	N	Esther	9:20AM	12:00PM	0.16'04.7"N 36.32'21.9"E		Dog
"	30	Sep	2016	Rumuruti		Rumuruti	19	adult	M	scrotal	Y	N	Y	Y	N	N	Esther	9:20AM	12:00PM	0.16'04.7"N 36.32'21.9"E		Dog
"	30	Sep	2016	Rumuruti	RU1	Rumuruti	20	juvenile	M	scrotal	N	N	Y	Y	N	N	Burhanudin	9:20am	12:10pm	0.16'04.7"N 36.32'21.9"E		Dog
"	30	Sep	2016	Rumuruti	RU1	Rumuruti	42	juvenile	M	scrotal	N	N	Y	Y	N	N	esther	9:20am	12:10pm	0.16'04.7"N 36.32'21.9"E		Dog
"	30	Sep	2016	Rumuruti	RU1	Rumuruti	44	juvenile	M	scrotal	N	N	Y	Y	N	N	esther	9:20am	12:10pm	0.16'04.7"N 36.32'21.9"E		Dog
"	30	Sep	2016	Rumuruti	RU1	Rumuruti	45	juvenile	F	N.P	N	N	Y	Y	N	N	esther	9:20am	12:10pm	0.16'04.7"N 36.32'21.9"E		Dog
"	30	Sep	2016	Rumuruti	RU1	Rumuruti	53	juvenile	F	N.P	N	N	Y	Y	N	N	esther	9:20am	12:10pm	0.16'04.7"N 36.32'21.9"E		Dog
"	30	Sep	2016	Rumuruti	RU1	Rumuruti	55	juvenile	M	scrotal	N	N	Y	Y	N	N	esther	9:20am	12:10pm	0.16'04.7"N 36.32'21.9"E		Dog
"	30	Sep	2016	Rumuruti	RU1	Rumuruti	56	juvenile	F	N.P	N	N	Y	Y	N	N	esther	9:20am	12:10pm	0.16'04.7"N 36.32'21.9"E		Dog
"	30	Sep	2016	Rumuruti	RU1	Rumuruti	80	juvenile	F	N.P	N	N	Y	Y	N	N	esther	9:20am	12:10pm	0.16'04.7"N 36.32'21.9"E		Dog
"	30	Sep	2016	Rumuruti	RU1	Rumuruti	82	juvenile	M	scrotal	N	N	Y	Y	N	N	esther	9:20am	12:10pm	0.16'04.7"N 36.32'21.9"E		Dog
"	30	Sep	2016	Rumuruti	RU1	Rumuruti	83	juvenile	F	N.P	N	N	Y	Y	N	N	esther	9:20am	12:10pm	0.16'04.7"N 36.32'21.9"E		Dog
"	30	Sep	2016	Rumuruti	RU1	Rumuruti	85	juvenile	F	N.P	N	N	Y	Y	N	N	esther	9:20am	12:10pm	0.16'04.7"N 36.32'21.9"E		Dog
"	30	Sep	2016	Rumuruti	RU1	Rumuruti	91	juvenile	F	N.P	N	N	Y	Y	N	N	esther	9:20am	12:10pm	0.16'04.7"N 36.32'21.9"E		Dog
"	30	Sep	2016	Rumuruti	RU1	Rumuruti	100	juvenile	F	N.P	N	N	Y	Y	N	N	esther	9:20am	12:10pm	0.16'04.7"N 36.32'21.9"E		Dog
"	30	Sep	2016	Rumuruti	RU1	Rumuruti	101	juvenile	M	scrotal	N	N	Y	Y	N	N	esther	9:20am	12:10pm	0.16'04.7"N 36.32'21.9"E		Dog
"	30	Sep	2016	Rumuruti	RU1	Rumuruti	102	juvenile	M	scrotal	N	N	Y	Y	N	N	esther	9:20am	12:10pm	0.16'04.7"N 36.32'21.9"E		Dog
"	30	Sep	2016	Rumuruti	RU1	Rumuruti	103	juvenile	M	scrotal	N	N	Y	Y	N	N	esther	9:20am	12:10pm	0.16'04.7"N 36.32'21.9"E		Dog
"	30	Sep	2016	Rumuruti	RU1	Rumuruti	109	juvenile	F	N.P	N	N	Y	Y	N	N	esther	9:20am	12:10pm	0.16'04.7"N 36.32'21.9"E		Dog
"	30	Sep	2016	Rumuruti		Rumuruti	2	juvenile	M	scrotal	N	N	Y	Y	N	N	Esther	9:20AM	12:00PM	0.16'04.7"N 36.32'21.9"E		Dog
"	30	Sep	2016	Rumuruti		Rumuruti	10	juvenile	F	N.P	N	N	Y	Y	N	N	Esther	9:20AM	12:00PM	0.16'04.7"N 36.32'21.9"E		Dog
"	30	Sep	2016	Rumuruti		Rumuruti	15	juvenile	M	scrotal	N	N	Y	Y	N	N	Esther	9:20AM	12:00PM	0.16'04.7"N 36.32'21.9"E		Dog
"	1	Oct	2016	Rumuruti	RU14	Rumuruti	6	adult	F	distended nipples	N	N	Y	Y	N	N	stacy agatha	9:00AM	9:45AM	0.16'16"N 36.32'34"E		Dog
"	1	Oct	2016	Rumuruti	RU14	Rumuruti	7	adult	F	distended nipples	N	N	Y	Y	N	N	stacy agatha	9:00AM	9:45AM	0.16'16"N 36.32'34"E		Dog
"	1	Oct	2016	Rumuruti	RU14	Rumuruti	8	adult	M	scrotal	N	N	Y	Y	N	N	stacy agatha	9:00AM	9:45AM	0.16'16"N 36.32'34"E		Dog
"	1	Oct	2016	Rumuruti	RU14	Rumuruti	9	adult	F	distended nipples	N	N	Y	Y	N	N	stacy agatha	9:00AM	9:45AM	0.16'16"N 36.32'34"E		Dog
"	1	Oct	2016	Rumuruti	RU14	Rumuruti	10	adult	M	scrotal	N	N	Y	Y	N	N	stacy agatha	9:00AM	9:45AM	0.16'16"N 36.32'34"E		Dog
30/9/2016	30	Sep	2016	Rumuruti	0.16.22"N 36.32'41"E	Rumuruti	58	adult	M	scrotal	Y	N	Y	Y	N	N	stacy agatha	12:20PM	1:45PM	0.16'22"N 36.32'41"		Dog
"	30	Sep	2016	Rumuruti	0.16.22"N 36.32'41"E	Rumuruti	59	adult	M	scrotal	Y	N	Y	Y	N	N	stacy agatha	12:20PM	1:45PM	0.16'22"N 36.32'41"		Dog
"	30	Sep	2016	Rumuruti	0.16.22"N 36.32'41"E	Rumuruti	60	adult	F	distended nipples	Y	N	Y	Y	N	N	stacy agatha	12:20PM	1:45PM	0.16'22"N 36.32'41"		Dog
"	30	Sep	2016	Rumuruti	0.16.22"N 36.32'41"E	Rumuruti	61	adult	M	scrotal	Y	N	Y	Y	N	N	stacy agatha	12:20PM	1:45PM	0.16'22"N 36.32'41"		Dog
"	30	Sep	2016	Rumuruti	0.16.22"N 36.32'41"E	Rumuruti	62	adult	M	scrotal	N	N	Y	Y	N	N	stacy agatha	12:20PM	1:45PM	0.16'22"N 36.32'41"		Dog
"	30	Sep	2016	Rumuruti	0.16.22"N 36.32'41"E	Rumuruti	63	adult	M	scrotal	N	N	Y	Y	N	N	stacy agatha	12:20PM	1:45PM	0.16'22"N 36.32'41"		Dog
"	30	Sep	2016	Rumuruti	0.16.22"N 36.32'41"E	Rumuruti	65	adult	M	scrotal	N	N	Y	Y	N	N	stacy agatha	12:20PM	1:45PM	0.16'22"N 36.32'41"		Dog
"	30	Sep	2016	Rumuruti	0.16.22"N 36.32'41"E	Rumuruti	72	adult	F	lactating	Y	N	Y	Y	N	N	stacy agatha	12:20PM	1:45PM	0.16'22"N 36.32'41"		Dog
"	30	Sep	2016	Rumuruti	0.16.22"N 36.32'41"E	Rumuruti	74	adult	M	scrotal	N	N	Y	Y	N	N	stacy agatha	12:20PM	1:45PM	0.16'22"N 36.32'41"		Dog
"	30	Sep	2016	Rumuruti	0.16.22"N 36.32'41"E	Rumuruti	75	adult	M	scrotal	N	N	N	Y	N	N	stacy agatha	12:20PM	1:45PM	0.16'22"N 36.32'41"		Dog
"	30	Sep	2016	Rumuruti	0.16.22"N 36.32'41"E	Rumuruti	76	adult	M	scrotal	N	N	Y	Y	N	N	stacy agatha	12:20PM	1:45PM	0.16'22"N 36.32'41"		Dog
"	30	Sep	2016	Rumuruti	0.16.22"N 36.32'41"E	Rumuruti	79	adult	M	scrotal	N	N	Y	Y	N	N	stacy agatha	12:20PM	1:45PM	0.16'22"N 36.32'41"		Dog
"	30	Sep	2016	Rumuruti	0.16.22"N 36.32'41"E	Rumuruti	80	adult	F	distended nipples	Y	N	Y	Y	N	N	stacy agatha	12:20PM	1:45PM	0.16'22"N 36.32'41"		Dog
"	30	Sep	2016	Rumuruti	0.16.22"N 36.32'41"E	Rumuruti	81	adult	F	distended nipples	N	N	Y	Y	N	N	stacy agatha	12:20PM	1:45PM	0.16'22"N 36.32'41"		Dog
"	30	Sep	2016	Rumuruti	0.16.22"N 36.32'41"E	Rumuruti	82	adult	F	distended nipples	N	N	Y	Y	N	N	stacy agatha	12:20PM	1:45PM	0.16'22"N 36.32'41"		Dog
"	30	Sep	2016	Rumuruti	0.16.22"N 36.32'41"E	Rumuruti	83	adult	M	scrotal	N	N	Y	Y	N	N	stacy agatha	12:20PM	1:45PM	0.16'22"N 36.32'41"		Dog
"	30	Sep	2016	Rumuruti	0.16.22"N 36.32'41"E	Rumuruti	84	adult	M	scrotal	N	N	Y	Y	N	N	stacy agatha	12:20PM	1:45PM	0.16'22"N 36.32'41"		Dog
"	30	Sep	2016	Rumuruti	0.16.22"N 36.32'41"E	Rumuruti	85	adult	M	scrotal	N	N	Y	Y	N	N	stacy agatha	12:20PM	1:45PM	0.16'22"N 36.32'41"		Dog
"	30	Sep	2016	Rumuruti	0.16.22"N 36.32'41"E	Rumuruti	86	adult	F	distended nipples	N	N	Y	Y	N	N	stacy agatha	12:20PM	1:45PM	0.16'22"N 36.32'41"		Dog
"	30	Sep	2016	Rumuruti	0.16.22"N 36.32'41"E	Rumuruti	87	adult	M	scrotal	N	N	Y	Y	N	N	stacy agatha	12:20PM	1:45PM	0.16'22"N 36.32'41"		Dog
"	30	Sep	2016	Rumuruti	0.16.22"N 36.32'41"E	Rumuruti	88	adult	M	scrotal	Y	N	Y	Y	N	N	stacy agatha	12:20PM	1:45PM	0.16'22"N 36.32'41"		Dog
"	30	Sep	2016	Rumuruti	0.16.22"N 36.32'41"E	Rumuruti	89	adult	M	scrotal	N	N	Y	Y	N	N	stacy agatha	12:20PM	1:45PM	0.16'22"N 36.32'41"		Dog
"	30	Sep	2016	Rumuruti	0.16.22"N 36.32'41"E	Rumuruti	94	adult	F	distended nipples	N	N	Y	Y	N	N	stacy agatha	12:20PM	1:45PM	0.16'22"N 36.32'41"		Dog
"	30	Sep	2016	Rumuruti	0.16.22"N 36.32'41"E	Rumuruti	95	adult	F	distended nipples	N	N	Y	Y	N	N	stacy agatha	12:20PM	1:45PM	0.16'22"N 36.32'41"		Dog
"	30	Sep	2016	Rumuruti	0.16.22"N 36.32'41"E	Rumuruti	97	adult	F	lactating	N	N	Y	Y	N	N	stacy agatha	12:20PM	1:45PM	0.16'22"N 36.32'41"		Dog
"	30	Sep	2016	Rumuruti	0.16.22"N 36.32'41"E	Rumuruti	99	adult	M	scrotal	Y	N	Y	Y	N	N	stacy agatha	12:20PM	1:45PM	0.16'22"N 36.32'41"		Dog
"	30	Sep	2016	Rumuruti	0.16.22"N 36.32'41"E	Rumuruti	100	adult	M	scrotal	N	N	Y	Y	N	N	stacy agatha	12:20PM	1:45PM	0.16'22"N 36.32'41"		Dog
"	30	Sep	2016	Rumuruti	0.16.22"N 36.32'41"E	Rumuruti	101	adult	M	scrotal	N	N	Y	Y	N	N	stacy agatha	12:20PM	1:45PM	0.16'22"N 36.32'41"		Dog
"	30	Sep	2016	Rumuruti	0.16.22"N 36.32'41"E	Rumuruti	102	adult	F	distended nipples	N	N	Y	Y	N	N	stacy agatha	12:20PM	1:45PM	0.16'22"N 36.32'41"		Dog
"	30	Sep	2016	Rumuruti	0.16.22"N 36.32'41"E	Rumuruti	103	adult	M	scrotal	N	N	Y	Y	N	N	stacy agatha	12:20PM	1:45PM	0.16'22"N 36.32'41"		Dog
"	30	Sep	2016	Rumuruti	0.16.22"N 36.32'41"E	Rumuruti	104	adult	M	scrotal	N	N	Y	Y	N	N	stacy agatha	12:20PM	1:45PM	0.16'22"N 36.32'41"		Dog
"	30	Sep	2016	Rumuruti	0.16.22"N 36.32'41"E	Rumuruti	106	adult	M	scrotal	N	N	N	N	N	N	stacy agatha	12:20PM	1:45PM	0.16'22"N 36.32'41"		Dog
"	30	Sep	2016	Rumuruti	0.16.22"N 36.32'41"E	Rumuruti	107	adult	M	scrotal	N	N	Y	Y	N	N	stacy agatha	12:20PM	1:45PM	0.16'22"N 36.32'41"		Dog
"	30	Sep	2016	Rumuruti	0.16.22"N 36.32'41"E	Rumuruti	108	adult	F	lactating	N	N	Y	Y	N	N	stacy agatha	12:20PM	1:45PM	0.16'22"N 36.32'41"		Dog
"	30	Sep	2016	Rumuruti	0.16.22"N 36.32'41"E	Rumuruti	109	adult	F	distended nipples	N	N	Y	Y	N	N	stacy agatha	12:20PM	1:45PM	0.16'22"N 36.32'41"		Dog
"	30	Sep	2016	Rumuruti	0.16.22"N 36.32'41"E	Rumuruti	116	adult	F	distended nipples	N	N	Y	Y	N	N	stacy agatha	12:20PM	1:45PM	0.16'22"N 36.32'41"		Dog
"	30	Sep	2016	Rumuruti	0.16.22"N 36.32'41"E	Rumuruti	117	adult	F	distended nipples	N	N	Y	Y	N	N	stacy agatha	12:20PM	1:45PM	0.16'22"N 36.32'41"		Dog
"	30	Sep	2016	Rumuruti	0.16.22"N 36.32'41"E	Rumuruti	118	adult	M	scrotal	N	N	Y	Y	N	N	stacy agatha	12:20PM	1:45PM	0.16'22"N 36.32'41"		Dog
"	30	Sep	2016	Rumuruti	0.16.22"N 36.32'41"E	Rumuruti	119	adult	M	scrotal	N	N	Y	Y	N	N	stacy agatha	12:20PM	1:45PM	0.16'22"N 36.32'41"		Dog
"	30	Sep	2016	Rumuruti	0.16.22"N 36.32'41"E	Rumuruti	120	adult	F	distended nipples	N	N	Y	Y	N	N	stacy agatha	12:20PM	1:45PM	0.16'22"N 36.32'41"		Dog
"	30	Sep	2016	Rumuruti	0.16.22"N 36.32'41"E	Rumuruti	121	adult	M	scrotal	N	N	Y	Y	N	N	stacy agatha	12:20PM	1:45PM	0.16'22"N 36.32'41"		Dog
"	30	Sep	2016	Rumuruti	0.16.22"N 36.32'41"E	Rumuruti	71	juvenile	F	distended nipples	N	N	Y	Y	N	N	stacy agatha	12:20PM	1:45PM	0.16'22"N 36.32'41"		Dog
"	30	Sep	2016	Rumuruti	0.16.22"N 36.32'41"E	Rumuruti	93	juvenile	M	scrotal	N	N	Y	Y	N	N	stacy agatha	12:20PM	1:45PM	0.16'22"N 36.32'41"		Dog
"	30	Sep	2016	Rumuruti	0.16.22"N 36.32'41"E	Rumuruti	98	juvenile	M	scrotal	N	N	Y	Y	N	N	stacy agatha	12:20PM	1:45PM	0.16'22"N 36.32'41"		Dog
"	30	Sep	2016	Rumuruti	0.16.22"N 36.32'41"E	Rumuruti	113	juvenile	F	distended nipples	N	N	Y	Y	N	N	stacy agatha	12:20PM	1:45PM	0.16'22"N 36.32'41"		Dog
"	30	Sep	2016	Rumuruti	0.16.22"N 36.32'41"E	Rumuruti	114	juvenile	F	distended nipples	N	N	Y	Y	N	N	stacy agatha	12:20PM	1:45PM	0.16'22"N 36.32'41"		Dog
"	30	Sep	2016	Rumuruti	0.16.22"N 36.32'41"E	Rumuruti	115	juvenile	M	scrotal	N	N	Y	Y	N	N	stacy agatha	12:20PM	1:45PM	0.16'22"N 36.32'41"		Dog
30/9/2016	30	Sep	2016	Rumuruti	RU2	Rumuruti	1	adult	F	distended nipples	N	N	Y	Y	N	N	stacy agatha	9:25AM	12:00PM	0.16'31"N 36.32'13"E		Dog
"	30	Sep	2016	Rumuruti	RU2	Rumuruti	2	adult	F	distended nipples	N	N	Y	Y	N	N	stacy agatha	9:25AM	12:00PM	0.16'31"N 36.32'13"E		Dog
"	30	Sep	2016	Rumuruti	RU2	Rumuruti	3	adult	M	scrotal	N	N	Y	Y	N	N	stacy agatha	9:25AM	12:00PM	0.16'31"N 36.32'13"E		Dog
"	30	Sep	2016	Rumuruti	RU2	Rumuruti	4	adult	M	scrotal	N	N	Y	Y	N	N	stacy agatha	9:25AM	12:00PM	0.16'31"N 36.32'13"E		Dog
"	30	Sep	2016	Rumuruti	RU2	Rumuruti	5	adult	F	distended nipples	Y	Y	Y	Y	N	N	stacy agatha	9:25AM	12:00PM	0.16'31"N 36.32'13"E		Dog
"	30	Sep	2016	Rumuruti	RU2	Rumuruti	6	adult	M	scrotal	Y	Y	Y	Y	N	N	stacy agatha	9:25AM	12:00PM	0.16'31"N 36.32'13"E		Dog
"	30	Sep	2016	Rumuruti	RU2	Rumuruti	11	adult	M	scrotal	N	N	Y	Y	N	N	stacy agatha	9:25AM	12:00PM	0.16'31"N 36.32'13"E		Dog
"	30	Sep	2016	Rumuruti	RU2	Rumuruti	12	adult	F	distended nipples	N	N	Y	Y	N	N	stacy agatha	9:25AM	12:00PM	0.16'31"N 36.32'13"E		Dog
"	30	Sep	2016	Rumuruti	RU2	Rumuruti	13	adult	M	scrotal	N	N	Y	Y	N	N	stacy agatha	9:25AM	12:00PM	0.16'31"N 36.32'13"E		Dog
"	30	Sep	2016	Rumuruti	RU2	Rumuruti	14	adult	F	distended nipples	Y	N	Y	Y	N	N	stacy agatha	9:25AM	12:00PM	0.16'31"N 36.32'13"E		Dog
"	30	Sep	2016	Rumuruti	RU2	Rumuruti	15	adult	M	scrotal	N	N	Y	Y	N	N	stacy agatha	9:25AM	12:00PM	0.16'31"N 36.32'13"E		Dog
"	30	Sep	2016	Rumuruti	RU2	Rumuruti	16	adult	F	distended nipples	Y	N	Y	Y	N	N	stacy agatha	9:25AM	12:00PM	0.16'31"N 36.32'13"E		Dog
"	30	Sep	2016	Rumuruti	RU2	Rumuruti	17	adult	F	distended nipples	Y	N	Y	Y	N	N	stacy agatha	9:25AM	12:00PM	0.16'31"N 36.32'13"E		Dog
"	30	Sep	2016	Rumuruti	RU2	Rumuruti	18	adult	M	scrotal	N	N	N	N	N	N	stacy agatha	9:25AM	12:00PM	0.16'31"N 36.32'13"E		Dog
"	30	Sep	2016	Rumuruti	RU2	Rumuruti	19	adult	F	distended nipples	N	N	Y	Y	N	N	stacy agatha	9:25AM	12:00PM	0.16'31"N 36.32'13"E		Dog
"	30	Sep	2016	Rumuruti	RU2	Rumuruti	20	adult	F	distended nipples	N	N	Y	Y	N	N	stacy agatha	9:25AM	12:00PM	0.16'31"N 36.32'13"E		Dog
"	30	Sep	2016	Rumuruti	RU2	Rumuruti	21	adult	M	scrotal	N	N	Y	Y	N	N	stacy agatha	9:25AM	12:00PM	0.16'31"N 36.32'13"E		Dog
"	30	Sep	2016	Rumuruti	RU2	Rumuruti	22	adult	F	distended nipples	N	N	Y	Y	N	N	stacy agatha	9:25AM	12:00PM	0.16'31"N 36.32'13"E		Dog
"	30	Sep	2016	Rumuruti	RU2	Rumuruti	23	adult	F	distended nipples	N	N	Y	Y	N	N	stacy agatha	9:25AM	12:00PM	0.16'31"N 36.32'13"E		Dog
"	30	Sep	2016	Rumuruti	RU2	Rumuruti	24	adult	M	scrotal	N	N	Y	Y	N	N	stacy agatha	9:25AM	12:00PM	0.16'31"N 36.32'13"E		Dog
"	30	Sep	2016	Rumuruti	RU2	Rumuruti	25	adult	F	pregnant	N	N	Y	Y	N	N	stacy agatha	9:25AM	12:00PM	0.16'31"N 36.32'13"E		Dog
"	30	Sep	2016	Rumuruti	RU2	Rumuruti	26	adult	M	scrotal	N	N	Y	Y	N	N	stacy agatha	9:25AM	12:00PM	0.16'31"N 36.32'13"E		Dog
"	30	Sep	2016	Rumuruti	RU2	Rumuruti	27	adult	F	distended nipples	N	N	Y	Y	N	N	stacy agatha	9:25AM	12:00PM	0.16'31"N 36.32'13"E		Dog
"	30	Sep	2016	Rumuruti	RU2	Rumuruti	28	adult	M	scrotal	N	N	Y	Y	N	N	stacy agatha	9:25AM	12:00PM	0.16'31"N 36.32'13"E		Dog
"	30	Sep	2016	Rumuruti	RU2	Rumuruti	30	adult	M	scrotal	N	N	Y	Y	N	N	stacy agatha	9:25AM	12:00PM	0.16'31"N 36.32'13"E		Dog
"	30	Sep	2016	Rumuruti	RU2	Rumuruti	32	adult	M	scrotal	N	N	Y	Y	N	N	stacy agatha	9:25AM	12:00PM	0.16'31"N 36.32'13"E		Dog
"	30	Sep	2016	Rumuruti	RU2	Rumuruti	33	adult	F	distended nipples	N	N	Y	Y	N	N	stacy agatha	9:25AM	12:00PM	0.16'31"N 36.32'13"E		Dog
"	30	Sep	2016	Rumuruti	RU2	Rumuruti	34	adult	F	distended nipples	N	N	Y	Y	N	N	stacy agatha	9:25AM	12:00PM	0.16'31"N 36.32'13"E		Dog
"	30	Sep	2016	Rumuruti	RU2	Rumuruti	35	adult	M	scrotal	N	N	Y	Y	N	N	stacy agatha	9:25AM	12:00PM	0.16'31"N 36.32'13"E		Dog
"	30	Sep	2016	Rumuruti	RU2	Rumuruti	37	adult	M	scrotal	N	N	Y	Y	N	N	stacy agatha	9:25AM	12:00PM	0.16'31"N 36.32'13"E		Dog
"	30	Sep	2016	Rumuruti	RU2	Rumuruti	38	adult	F	distended nipples	N	N	Y	Y	N	N	stacy agatha	9:25AM	12:00PM	0.16'31"N 36.32'13"E		Dog
"	30	Sep	2016	Rumuruti	RU2	Rumuruti	39	adult	F	distended nipples	N	N	Y	Y	N	N	stacy agatha	9:25AM	12:00PM	0.16'31"N 36.32'13"E		Dog
"	30	Sep	2016	Rumuruti	RU2	Rumuruti	40	adult	M	scrotal	N	N	Y	Y	N	N	stacy agatha	9:25AM	12:00PM	0.16'31"N 36.32'13"E		Dog
"	30	Sep	2016	Rumuruti	RU2	Rumuruti	41	adult	M	scrotal	N	N	Y	Y	N	N	stacy agatha	9:25AM	12:00PM	0.16'31"N 36.32'13"E		Dog
"	30	Sep	2016	Rumuruti	RU2	Rumuruti	42	adult	M	scrotal	N	N	Y	Y	N	N	stacy agatha	9:25AM	12:00PM	0.16'31"N 36.32'13"E		Dog
"	30	Sep	2016	Rumuruti	RU2	Rumuruti	43	adult	F	distended nipples	N	N	Y	Y	N	N	stacy agatha	9:25AM	12:00PM	0.16'31"N 36.32'13"E		Dog
"	30	Sep	2016	Rumuruti	RU2	Rumuruti	44	adult	F	lactating	N	N	Y	Y	N	N	stacy agatha	9:25AM	12:00PM	0.16'31"N 36.32'13"E		Dog
"	30	Sep	2016	Rumuruti	RU2	Rumuruti	46	adult	F	lactating	N	N	Y	Y	N	N	stacy agatha	9:25AM	12:00PM	0.16'31"N 36.32'13"E		Dog
"	30	Sep	2016	Rumuruti	RU2	Rumuruti	47	adult	M	scrotal	N	N	Y	Y	N	N	stacy agatha	9:25AM	12:00PM	0.16'31"N 36.32'13"E		Dog
"	30	Sep	2016	Rumuruti	RU2	Rumuruti	49	adult	M	scrotal	N	N	Y	Y	N	N	stacy agatha	9:25AM	12:00PM	0.16'31"N 36.32'13"E		Dog
"	30	Sep	2016	Rumuruti	RU2	Rumuruti	50	adult	F	distended nipples	N	N	Y	Y	N	N	stacy agatha	9:25AM	12:00PM	0.16'31"N 36.32'13"E		Dog
"	30	Sep	2016	Rumuruti	RU2	Rumuruti	51	adult	M	scrotal	N	N	Y	Y	N	N	stacy agatha	9:25AM	12:00PM	0.16'31"N 36.32'13"E		Dog
"	30	Sep	2016	Rumuruti	RU2	Rumuruti	52	adult	F	lactating	N	N	Y	Y	N	N	stacy agatha	9:25AM	12:00PM	0.16'31"N 36.32'13"E		Dog
"	30	Sep	2016	Rumuruti	RU2	Rumuruti	53	adult	F	distended nipples	N	N	Y	Y	N	N	stacy agatha	9:25AM	12:00PM	0.16'31"N 36.32'13"E		Dog
"	30	Sep	2016	Rumuruti	RU2	Rumuruti	54	adult	M	scrotal	N	N	Y	Y	N	N	stacy agatha	9:25AM	12:00PM	0.16'31"N 36.32'13"E		Dog
"	30	Sep	2016	Rumuruti	RU2	Rumuruti	55	adult	M	scrotal	N	N	Y	Y	N	N	stacy agatha	9:25AM	12:00PM	0.16'31"N 36.32'13"E		Dog
"	30	Sep	2016	Rumuruti	RU2	Rumuruti	56	adult	F	lactating	N	N	Y	Y	N	N	stacy agatha	9:25AM	12:00PM	0.16'31"N 36.32'13"E		Dog
"	30	Sep	2016	Rumuruti	RU2	Rumuruti	57	adult	F	distended nipples	N	N	Y	Y	N	N	stacy agatha	9:25AM	12:00PM	0.16'31"N 36.32'13"E		Dog
"	1	Oct	2016	Thome	thome 2	Thome	140	adult	M	scrotal	N	N	Y	Y	N	N	Robert mutunga	10:40am	3:20pm	0.18'2"N 36.36'23"E		Dog
"	1	Oct	2016	Thome	thome 2	Thome	141	adult	F	distended nipples	N	N	Y	Y	N	N	Robert mutunga	10:40am	3:20pm	0.18'2"N 36.36'23"E		Dog
"	1	Oct	2016	Thome	thome 2	Thome	147	adult	F	N.P	N	N	Y	Y	N	N	Robert mutunga	10:40am	3:20pm	0.18'2"N 36.36'23"E		Dog
"	1	Oct	2016	Thome	thome 2	Thome	148	adult	M	scrotal	N	N	Y	Y	N	N	Robert mutunga	10:40am	3:20pm	0.18'2"N 36.36'23"E		Dog
2016-01-10	1	Oct	2016	Thome	thome 2	Thome	130	juvenile	M	scrotal	N	N	Y	Y	N	N	Robert mutunga	10:40AM	3:20PM	0.18'2"N 36.36'23"E		Dog
"	1	Oct	2016	Thome	thome 2	Thome	139	juvenile	F	N.P	N	N	Y	Y	N	N	Robert mutunga	10:40am	3:20pm	0.18'2"N 36.36'23"E		Dog
2016-01-10	1	Oct	2016	Rumuruti	masenge	Mathenge	95	adult	F	distended nipples	N	N	Y	Y	N	N	stacy agatha	10:20AM	12:30PM	0.18'45"E 36.32'50"E		Dog
"	1	Oct	2016	Rumuruti	masenge	Mathenge	96	adult	M	scrotal	N	N	Y	Y	N	N	stacy agatha	10:20AM	12:30PM	0.18'45"E 36.32'50"E		Dog
"	1	Oct	2016	Rumuruti	masenge	Mathenge	97	adult	M	scrotal	N	N	Y	Y	N	N	stacy agatha	10:20AM	12:30PM	0.18'45"E 36.32'50"E		Dog
"	1	Oct	2016	Rumuruti	masenge	Mathenge	98	adult	M	scrotal	N	N	Y	Y	N	N	stacy agatha	10:20AM	12:30PM	0.18'45"E 36.32'50"E		Dog
"	1	Oct	2016	Rumuruti	masenge	Mathenge	99	adult	M	scrotal	N	N	Y	Y	N	N	stacy agatha	10:20AM	12:30PM	0.18'45"E 36.32'50"E		Dog
"	1	Oct	2016	Rumuruti	masenge	Mathenge	101	adult	F	distended nipples	N	N	Y	Y	N	N	stacy agatha	10:20AM	12:30PM	0.18'45"E 36.32'50"E		Dog
2016-01-10	1	Oct	2016	Rumuruti	masenge	Mathenge	76	adult	M	scrotal	N	N	Y	Y	N	N	stacy agatha	10:20AM	12:30PM	0.18'45"N 36.32'50"E		Dog
"	1	Oct	2016	Rumuruti	masenge	Mathenge	77	adult	M	scrotal	N	N	Y	Y	N	N	stacy agatha	10:20AM	12:30PM	0.18'45"N 36.32'50"E		Dog
"	1	Oct	2016	Rumuruti	masenge	Mathenge	78	adult	F	lactating	N	N	Y	Y	N	N	stacy agatha	10:20AM	12:30PM	0.18'45"N 36.32'50"E		Dog
"	1	Oct	2016	Rumuruti	masenge	Mathenge	79	adult	M	scrotal	N	N	Y	Y	N	N	stacy agatha	10:20AM	12:30PM	0.18'45"N 36.32'50"E		Dog
"	1	Oct	2016	Rumuruti	masenge	Mathenge	80	adult	M	scrotal	N	N	Y	Y	N	N	stacy agatha	10:20AM	12:30PM	0.18'45"N 36.32'50"E		Dog
"	1	Oct	2016	Rumuruti	masenge	Mathenge	81	adult	M	scrotal	N	N	Y	Y	N	N	stacy agatha	10:20AM	12:30PM	0.18'45"N 36.32'50"E		Dog
"	1	Oct	2016	Rumuruti	masenge	Mathenge	82	adult	F	distended nipples	N	N	Y	Y	N	N	stacy agatha	10:20AM	12:30PM	0.18'45"N 36.32'50"E		Dog
"	1	Oct	2016	Rumuruti	masenge	Mathenge	83	adult	F	distended nipples	N	N	Y	Y	N	N	stacy agatha	10:20AM	12:30PM	0.18'45"N 36.32'50"E		Dog
"	1	Oct	2016	Rumuruti	masenge	Mathenge	84	adult	M	scrotal	N	N	Y	Y	N	N	stacy agatha	10:20AM	12:30PM	0.18'45"N 36.32'50"E		Dog
"	1	Oct	2016	Rumuruti	masenge	Mathenge	87	adult	M	scrotal	N	N	Y	Y	N	N	stacy agatha	10:20AM	12:30PM	0.18'45"N 36.32'50"E		Dog
"	1	Oct	2016	Rumuruti	masenge	Mathenge	88	adult	M	scrotal	N	N	Y	Y	N	N	stacy agatha	10:20AM	12:30PM	0.18'45"N 36.32'50"E		Dog
"	1	Oct	2016	Rumuruti	masenge	Mathenge	90	adult	F	distended nipples	N	N	Y	Y	N	N	stacy agatha	10:20AM	12:30PM	0.18'45"N 36.32'50"E		Dog
"	1	Oct	2016	Rumuruti	masenge	Mathenge	93	adult	M	scrotal	N	N	Y	Y	N	N	stacy agatha	10:20AM	12:30PM	0.18'45"N 36.32'50"E		Dog
"	1	Oct	2016	Rumuruti	masenge	Mathenge	94	adult	F	distended nipples	N	N	Y	Y	N	N	stacy agatha	10:20AM	12:30PM	0.18'45"N 36.32'50"E		Dog
2016-01-10	1	Oct	2016	Rumuruti	masenge	Mathenge	47	adult	M	scrotal	N	N	Y	Y	N	N	stacy agatha	10:20AM	12:30PM	0.18'45"N 36.32'50"E		Dog
2016-01-10	1	Oct	2016	Rumuruti	masenge	Mathenge	48	adult	M	scrotal	N	N	Y	Y	N	N	stacy agatha	10:20AM	12:30PM	0.18'45"N 36.32'50"E		Dog
"	1	Oct	2016	Rumuruti	masenge	Mathenge	49	adult	M	scrotal	N	N	Y	Y	N	N	stacy agatha	10:20AM	12:30PM	0.18'45"N 36.32'50"E		Dog
"	1	Oct	2016	Rumuruti	masenge	Mathenge	60	adult	F	distended nipples	N	N	Y	Y	N	N	stacy agatha	10:20AM	12:30PM	0.18'45"N 36.32'50"E		Dog
"	1	Oct	2016	Rumuruti	masenge	Mathenge	61	adult	M	scrotal	N	N	Y	Y	N	N	stacy agatha	10:20AM	12:30PM	0.18'45"N 36.32'50"E		Dog
"	1	Oct	2016	Rumuruti	masenge	Mathenge	65	adult	F	lactating	N	N	Y	Y	N	N	stacy agatha	10:20AM	12:30PM	0.18'45"N 36.32'50"E		Dog
"	1	Oct	2016	Rumuruti	masenge	Mathenge	67	adult	M	scrotal	N	N	Y	Y	N	N	stacy agatha	10:20AM	12:30PM	0.18'45"N 36.32'50"E		Dog
"	1	Oct	2016	Rumuruti	masenge	Mathenge	68	adult	F	lactating	N	N	Y	Y	N	N	stacy agatha	10:20AM	12:30PM	0.18'45"N 36.32'50"E		Dog
"	1	Oct	2016	Rumuruti	masenge	Mathenge	69	adult	M	scrotal	N	N	Y	Y	N	N	stacy agatha	10:20AM	12:30PM	0.18'45"N 36.32'50"E		Dog
"	1	Oct	2016	Rumuruti	masenge	Mathenge	70	adult	M	scrotal	N	N	Y	Y	N	N	stacy agatha	10:20AM	12:30PM	0.18'45"N 36.32'50"E		Dog
"	1	Oct	2016	Rumuruti	masenge	Mathenge	71	adult	M	scrotal	N	N	Y	Y	N	N	stacy agatha	10:20AM	12:30PM	0.18'45"N 36.32'50"E		Dog
"	1	Oct	2016	Rumuruti	masenge	Mathenge	72	adult	M	scrotal	N	N	Y	Y	N	N	stacy agatha	10:20AM	12:30PM	0.18'45"N 36.32'50"E		Dog
"	1	Oct	2016	Rumuruti	masenge	Mathenge	73	adult	M	scrotal	N	N	Y	Y	N	N	stacy agatha	10:20AM	12:30PM	0.18'45"N 36.32'50"E		Dog
"	1	Oct	2016	Rumuruti	masenge	Mathenge	74	adult	M	scrotal	N	N	Y	Y	N	N	stacy agatha	10:20AM	12:30PM	0.18'45"N 36.32'50"E		Dog
"	1	Oct	2016	Rumuruti	masenge	Mathenge	75	adult	M	scrotal	N	N	Y	Y	N	N	stacy agatha	10:20AM	12:30PM	0.18'45"N 36.32'50"E		Dog
2016-01-10	1	Oct	2016	Rumuruti	masenge	Mathenge	28	adult	M	scrotal	N	N	Y	Y	N	N	stacy agatha	10:20am	12:30pm	0.18'45"N 36.32'50"E		Dog
"	1	Oct	2016	Rumuruti	masenge	Mathenge	30	adult	F	distended nipples	N	N	Y	Y	N	N	stacy agatha	10:20am	12:30pm	0.18'45"N 36.32'50"E		Dog
"	1	Oct	2016	Rumuruti	masenge	Mathenge	31	adult	F	distended nipples	N	N	Y	Y	N	N	stacy agatha	10:20am	12:30pm	0.18'45"N 36.32'50"E		Dog
"	1	Oct	2016	Rumuruti	masenge	Mathenge	32	adult	M	scrotal	N	N	Y	Y	N	N	stacy agatha	10:20am	12:30pm	0.18'45"N 36.32'50"E		Dog
"	1	Oct	2016	Rumuruti	masenge	Mathenge	33	adult	M	scrotal	N	N	Y	Y	N	N	stacy agatha	10:20am	12:30pm	0.18'45"N 36.32'50"E		Dog
"	1	Oct	2016	Rumuruti	masenge	Mathenge	35	adult	F	distended nipples	N	N	Y	Y	N	N	stacy agatha	10:20am	12:30pm	0.18'45"N 36.32'50"E		Dog
"	1	Oct	2016	Rumuruti	masenge	Mathenge	37	adult	M	scrotal	N	N	Y	Y	N	N	stacy agatha	10:20am	12:30pm	0.18'45"N 36.32'50"E		Dog
"	1	Oct	2016	Rumuruti	masenge	Mathenge	38	adult	M	scrotal	N	N	Y	Y	N	N	stacy agatha	10:20am	12:30pm	0.18'45"N 36.32'50"E		Dog
"	1	Oct	2016	Rumuruti	masenge	Mathenge	39	adult	M	scrotal	N	N	Y	Y	N	N	stacy agatha	10:20am	12:30pm	0.18'45"N 36.32'50"E		Dog
"	1	Oct	2016	Rumuruti	masenge	Mathenge	40	adult	M	scrotal	N	N	Y	Y	N	N	stacy agatha	10:20am	12:30pm	0.18'45"N 36.32'50"E		Dog
"	1	Oct	2016	Rumuruti	masenge	Mathenge	41	adult	M	scrotal	N	N	Y	Y	N	N	stacy agatha	10:20am	12:30pm	0.18'45"N 36.32'50"E		Dog
"	1	Oct	2016	Rumuruti	masenge	Mathenge	42	adult	M	scrotal	N	N	Y	Y	N	N	stacy agatha	10:20am	12:30pm	0.18'45"N 36.32'50"E		Dog
"	1	Oct	2016	Rumuruti	masenge	Mathenge	43	adult	M	scrotal	N	N	Y	Y	N	N	stacy agatha	10:20am	12:30pm	0.18'45"N 36.32'50"E		Dog
"	1	Oct	2016	Rumuruti	masenge	Mathenge	44	adult	M	scrotal	N	N	Y	Y	N	N	stacy agatha	10:20am	12:30pm	0.18'45"N 36.32'50"E		Dog
"	1	Oct	2016	Rumuruti	masenge	Mathenge	45	adult	M	scrotal	N	N	Y	Y	N	N	stacy agatha	10:20am	12:30pm	0.18'45"N 36.32'50"E		Dog
"	1	Oct	2016	Rumuruti	masenge	Mathenge	46	adult	M	scrotal	N	N	Y	Y	N	N	stacy agatha	10:20am	12:30pm	0.18'45"N 36.32'50"E		Dog
2016-01-10	1	Oct	2016	Rumuruti	masenge	Mathenge	11	adult	M	scrotal	N	N	Y	Y	N	N	stacy agatha	10:20AM	12:30PM	0.18'45"N 36.32'50"E		Dog
"	1	Oct	2016	Rumuruti	masenge	Mathenge	12	adult	M	scrotal	N	N	Y	Y	N	N	stacy agatha	10:20AM	12:30PM	0.18'45"N 36.32'50"E		Dog
"	1	Oct	2016	Rumuruti	masenge	Mathenge	13	adult	M	scrotal	N	N	Y	Y	N	N	stacy agatha	10:20AM	12:30PM	0.18'45"N 36.32'50"E		Dog
"	1	Oct	2016	Rumuruti	masenge	Mathenge	15	adult	M	scrotal	N	N	Y	Y	N	N	stacy agatha	10:20AM	12:30PM	0.18'45"N 36.32'50"E		Dog
"	1	Oct	2016	Rumuruti	masenge	Mathenge	17	adult	M	scrotal	N	N	Y	Y	N	N	stacy agatha	10:20AM	12:30PM	0.18'45"N 36.32'50"E		Dog
"	1	Oct	2016	Rumuruti	masenge	Mathenge	19	adult	M	scrotal	N	N	Y	Y	N	N	stacy agatha	10:20AM	12:30PM	0.18'45"N 36.32'50"E		Dog
"	1	Oct	2016	Rumuruti	masenge	Mathenge	21	adult	F	lactating	N	N	Y	Y	N	N	stacy agatha	10:20AM	12:30PM	0.18'45"N 36.32'50"E		Dog
"	1	Oct	2016	Rumuruti	masenge	Mathenge	23	adult	F	distended nipples	N	N	Y	Y	N	N	stacy agatha	10:20AM	12:30PM	0.18'45"N 36.32'50"E		Dog
"	1	Oct	2016	Rumuruti	masenge	Mathenge	25	adult	M	scrotal	N	N	Y	Y	N	N	stacy agatha	10:20AM	12:30PM	0.18'45"N 36.32'50"E		Dog
"	1	Oct	2016	Rumuruti	masenge	Mathenge	26	adult	M	scrotal	N	N	Y	Y	N	N	stacy agatha	10:20AM	12:30PM	0.18'45"N 36.32'50"E		Dog
"	1	Oct	2016	Rumuruti	masenge	Mathenge	27	adult	M	scrotal	N	N	Y	Y	N	N	stacy agatha	10:20AM	12:30PM	0.18'45"N 36.32'50"E		Dog
"	1	Oct	2016	Rumuruti	masenge	Mathenge	66	juvenile	M	scrotal	N	N	Y	Y	N	N	stacy agatha	10:20AM	12:30PM	0.18'45"N 36.32'50"E		Dog
"	9	Sep	2016	maramoja	boma to boma	Maramoja	46	adult	M	scrotal	N	N	Y	Y	N	N	stacy agatha			0.188289, 37.038484		Dog
"	9	Sep	2016	maramoja	boma to boma	Maramoja	47	adult	M	scrotal	N	N	Y	Y	N	N	stacy agatha			0.188289, 37.038484		Dog
"	9	Sep	2016	maramoja	boma to boma	Maramoja	48	adult	M	scrotal	N	N	Y	Y	N	N	stacy agatha			0.188289, 37.038484		Dog
"	9	Sep	2016	maramoja	boma to boma	Maramoja	50	adult	M	scrotal	N	N	Y	Y	N	N	stacy agatha			0.188289, 37.038484		Dog
"	9	Sep	2016	maramoja	boma to boma	Maramoja	51	adult	M	scrotal	N	N	Y	Y	N	N	stacy agatha			0.188289, 37.038484		Dog
"	9	Sep	2016	maramoja	boma to boma	Maramoja	43	adult	M	scrotal	N	N	Y	Y	N	N	stacy agatha	1:45PM	5:45PM	0.188389,37.033951		Dog
"	9	Sep	2016	maramoja	boma to boma	Maramoja	44	adult	M	scrotal	N	N	Y	Y	N	N	stacy agatha	1:45PM	5:45PM	0.188389,37.033951		Dog
"	9	Sep	2016	maramoja	boma to boma	Maramoja	45	adult	M	scrotal	N	N	Y	Y	N	N	stacy agatha	1:45PM	5:45PM	0.188389,37.033951		Dog
"	9	Sep	2016	maramoja	boma to boma	Maramoja	52	adult	M	scrotal	N	N	Y	Y	N	N	stacy agatha			0.188793, 37.040072		Dog
"	9	Sep	2016	maramoja	boma to boma	Maramoja	53	adult	F	distended nipples	N	N	Y	Y	N	N	stacy agatha			0.188793, 37.040072		Dog
"	9	Sep	2016	maramoja	boma to boma	Maramoja	54	adult	F	lactating	N	N	Y	Y	N	N	stacy agatha			0.188793, 37.040072		Dog
2016-09-19	9	Sep	2016	Oldaiga	boma to boma	Maramoja	81	adult	F	distended nipples	N	N	Y	Y	N	N	stacy agatha	1:45PM	5:45PM	0.189812,37.054897		Dog
"	9	Sep	2016	Oldaiga	boma to boma	Maramoja	82	adult	F	distended nipples	N	N	Y	Y	N	N	stacy agatha	1:45PM	5:45PM	0.189812,37.054897		Dog
"	9	Sep	2016	Oldaiga	boma to boma	Maramoja	83	adult	M	scrotal	N	N	Y	Y	N	N	stacy agatha	1:45PM	5:45PM	0.189812,37.054897		Dog
"	9	Sep	2016	Oldaiga	boma to boma	Maramoja	87	adult	M	scrotal	N	N	Y	Y	N	N	stacy agatha	1:45PM	5:45PM	0.189812,37.054897		Dog
"	9	Sep	2016	Oldaiga	boma to boma	Maramoja	88	adult	M	scrotal	N	N	Y	Y	N	N	stacy agatha	1:45PM	5:45PM	0.189812,37.054897		Dog
"	9	Sep	2016	Oldaiga	boma to boma	Maramoja	89	adult	M	scrotal	N	N	Y	Y	N	N	stacy agatha	1:45PM	5:45PM	0.189812,37.054897		Dog
"	9	Sep	2016	Oldaiga	boma to boma	Maramoja	90	adult	M	scrotal	N	N	Y	Y	N	N	stacy agatha	1:45PM	5:45PM	0.189812,37.054897		Dog
"	9	Sep	2016	Oldaiga	boma to boma	Maramoja	91	adult	M	scrotal	N	N	Y	Y	N	N	stacy agatha	1:45PM	5:45PM	0.189812,37.054897		Dog
"	9	Sep	2016	Oldaiga	boma to boma	Maramoja	92	adult	M	scrotal	N	N	Y	Y	N	N	stacy agatha	1:45PM	5:45PM	0.189812,37.054897		Dog
"	9	Sep	2016	maramoja	boma to boma	Maramoja	77	adult	M	scrotal	N	N	Y	Y	N	N	stacy agatha			0.195613, 37.053564		Dog
"	9	Sep	2016	maramoja	boma to boma	Maramoja	79	adult	M	scrotal	N	N	Y	Y	N	N	stacy agatha			0.195613, 37.053564		Dog
"	9	Sep	2016	maramoja	boma to boma	Maramoja	80	adult	M	scrotal	N	N	Y	Y	N	N	stacy agatha			0.195613, 37.053564		Dog
"	9	Sep	2016	maramoja	boma to boma	Maramoja	74	adult	M	scrotal	N	N	Y	Y	N	N	stacy agatha			0.196058,37.053324		Dog
"'	9	Sep	2016	maramoja	boma to boma	Maramoja	75	adult	F	lactating	N	N	Y	Y	N	N	stacy agatha			0.196347, 37.054067		Dog
"	9	Sep	2016	maramoja	boma to boma	Maramoja	76	adult	M	scrotal	N	N	Y	Y	N	N	stacy agatha			0.196347, 37.054067		Dog
"	9	Sep	2016	maramoja	boma to boma	Maramoja	55	adult	M	scrotal	N	N	Y	Y	N	N	stacy agatha			0.198053,37.025271		Dog
"	9	Sep	2016	maramoja	boma to boma	Maramoja	56	adult	F	distended nipples	N	N	Y	Y	N	N	stacy agatha			0.198053,37.025271		Dog
"	9	Sep	2016	maramoja	boma to boma	Maramoja	59	adult	M	scrotal	N	N	Y	Y	N	N	stacy agatha			0.198053,37.025271		Dog
"	9	Sep	2016	maramoja	boma to boma	Maramoja	60	adult	M	scrotal	N	N	Y	Y	N	N	stacy agatha			0.198053,37.025271		Dog
"	9	Sep	2016	maramoja	boma to boma	Maramoja	61	adult	M	scrotal	N	N	Y	Y	N	N	stacy agatha			0.198053,37.025271		Dog
"	9	Sep	2016	maramoja	boma to boma	Maramoja	62	adult	M	scrotal	N	N	Y	Y	N	N	stacy agatha			0.198053,37.025271		Dog
"	9	Sep	2016	maramoja	boma to boma	Maramoja	64	adult	M	scrotal	N	N	Y	Y	N	N	stacy agatha			0.198053,37.025271		Dog
"	9	Sep	2016	maramoja	boma to boma	Maramoja	65	adult	M	scrotal	N	N	Y	Y	N	N	stacy agatha			0.198053,37.025271		Dog
"	9	Sep	2016	maramoja	boma to boma	Maramoja	66	adult	M	scrotal	N	N	Y	Y	N	N	stacy agatha			0.198053,37.025271		Dog
"	9	Sep	2016	maramoja	boma to boma	Maramoja	67	adult	M	scrotal	N	N	Y	Y	N	N	stacy agatha			0.198053,37.025271		Dog
"	9	Sep	2016	maramoja	boma to boma	Maramoja	68	adult	F	distended nipples	N	N	Y	Y	N	N	stacy agatha			0.198053,37.025271		Dog
"	9	Sep	2016	maramoja	boma to boma	Maramoja	70	adult	M	scrotal	N	N	Y	Y	N	N	stacy agatha			0.198318,37.054281		Dog
"	9	Sep	2016	maramoja	boma to boma	Maramoja	71	adult	M	scrotal	N	N	Y	Y	N	N	stacy agatha			0.198318,37.054281		Dog
"	9	Sep	2016	maramoja	boma to boma	Maramoja	72	adult	M	scrotal	N	N	Y	Y	N	N	stacy agatha			0.198318,37.054281		Dog
"	9	Sep	2016	maramoja	boma to boma	Maramoja	73	adult	F	lactating	N	N	Y	Y	N	N	stacy agatha			0.198318,37.054281		Dog
2016-10-09	10	Sep	2016	maramoja	MA2	Maramoja	1	adult	F	distended nipples	N	N	Y	Y	N	N	maxwell moreire	9:30AM		0.205682,37.037182		Dog
"	10	Sep	2016	maramoja	MA2	Maramoja	4	adult	M	scrotal	N	N	N	N	N	N	maxwell moreire	9:30AM		0.205682,37.037182	grey and white	Dog
"	10	Sep	2016	maramoja	MA2	Maramoja	5	adult	M	scrotal	Y	N	Y	Y	N	N	maxwell moreire	9:30AM		0.205682,37.037182	black	Dog
"	10	Sep	2016	maramoja	MA2	Maramoja	6	adult	M	scrotal	N	N	Y	Y	N	N	maxwell moreire	9:30AM		0.205682,37.037182	black and white	Dog
"	10	Sep	2016	maramoja	MA2	Maramoja	7	adult	M	scrotal	N	N	Y	Y	N	N	maxwell moreire	9:30AM		0.205682,37.037182	black	Dog
17/9/2016	17	Sep	2016	Ilpolei	IP 1	Il Polei	1	adult	M	scrotal	N	N	Y	Y	N	N	Ruth muthike	10:38am	13:09:00	0.21'31.9"N 37.04'31.0'E		Dog
"	17	Sep	2016	Ilpolei	IP 1	Il Polei	2	adult	M	scrotal	N	N	Y	Y	N	N	Ruth muthike	10:38am	13:09:00	0.21'31.9"N 37.04'31.0'E		Dog
"	17	Sep	2016	Ilpolei	IP 1	Il Polei	3	adult	M	scrotal	N	N	Y	Y	N	N	Ruth muthike	10:38am	13:09:00	0.21'31.9"N 37.04'31.0'E		Dog
"	17	Sep	2016	Ilpolei	IP 1	Il Polei	4	adult	F	distended nipples	N	N	Y	Y	N	N	Ruth muthike	10:38am	13:09:00	0.21'31.9"N 37.04'31.0'E		Dog
"	17	Sep	2016	Ilpolei	IP 1	Il Polei	5	adult	F	distended nipples	N	N	Y	Y	N	N	Ruth muthike	10:38am	13:09:00	0.21'31.9"N 37.04'31.0'E		Dog
"	17	Sep	2016	Ilpolei	IP 1	Il Polei	6	adult	F	distended nipples	N	N	Y	Y	N	N	Ruth muthike	10:38am	13:09:00	0.21'31.9"N 37.04'31.0'E		Dog
"	17	Sep	2016	Ilpolei	IP 1	Il Polei	7	adult	M	scrotal	N	N	Y	Y	N	N	Ruth muthike	10:38am	13:09:00	0.21'31.9"N 37.04'31.0'E		Dog
"	17	Sep	2016	Ilpolei	IP 1	Il Polei	8	adult	M	scrotal	N	N	Y	Y	N	N	Ruth muthike	10:38am	13:09:00	0.21'31.9"N 37.04'31.0'E		Dog
"	17	Sep	2016	Ilpolei	IP 1	Il Polei	10	adult	F	distended nipples	N	N	Y	Y	N	N	Ruth muthike	10:38am	13:09:00	0.21'31.9"N 37.04'31.0'E		Dog
"	17	Sep	2016	Ilpolei	IP 1	Il Polei	12	adult	F	distended nipples	N	N	Y	Y	N	N	Ruth muthike	10:38am	13:09:00	0.21'31.9"N 37.04'31.0'E		Dog
"	17	Sep	2016	Ilpolei	IP 1	Il Polei	16	juvenile	F	no distended nipples	N	N	Y	Y	N	N	Ruth muthike	10:38am	13:09:00	0.21'31.9"N 37.04'31.0'E		Dog
"	17	Sep	2016	Ilpolei	IP 1	Il Polei	17	juvenile	M	scrotal	N	N	Y	Y	N	N	Ruth muthike	10:38am	13:09:00	0.21'31.9"N 37.04'31.0'E		Dog
"	17	Sep	2016	Ilpolei	IP 1	Il Polei	18	adult	F	distended nipples	N	N	Y	Y	N	N	Ruth muthike	10:38AM	13:09:00	0.21'33.9"N 37.04'28.1"E		Dog
17/9/2016	17	Sep	2016	Ilpolei	IP 6	Il Polei	19	adult	M	scrotal	N	N	Y	Y	N	N	Ruth muthike	10:38AM	1:09PM	0.21'33.9"N 37.04'28.1"E		Dog
"	17	Sep	2016	Ilpolei	IP 6	Il Polei	20	adult	M	scrotal	N	N	Y	Y	N	N	Ruth muthike	10:38AM	1:09PM	0.21'33.9"N 37.04'28.1"E		Dog
"	17	Sep	2016	Ilpolei	IP 6	Il Polei	21	adult	F	distended nipples	N	N	Y	Y	N	N	Ruth muthike	10:38AM	1:09PM	0.21'33.9"N 37.04'28.1"E		Dog
"	17	Sep	2016	Ilpolei	IP 6	Il Polei	22	adult	F	lactating	N	N	Y	Y	N	N	Ruth muthike	10:38AM	1:09PM	0.21'33.9"N 37.04'28.1"E		Dog
"	17	Sep	2016	Ilpolei	IP 6	Il Polei	23	adult	M	scrotal	N	N	Y	Y	N	N	Ruth muthike	10:38AM	1:09PM	0.21'33.9"N 37.04'28.1"E		Dog
"	17	Sep	2016	Ilpolei	IP 6	Il Polei	24	adult	M	scrotal	N	N	Y	Y	N	N	Ruth muthike	10:38AM	1:09PM	0.21'33.9"N 37.04'28.1"E		Dog
"	17	Sep	2016	Ilpolei	IP 6	Il Polei	25	adult	M	scrotal	N	N	Y	Y	N	N	Ruth muthike	10:38AM	1:09PM	0.21'33.9"N 37.04'28.1"E		Dog
"	17	Sep	2016	Ilpolei	IP 6	Il Polei	28	adult	F	distended nipples	N	N	Y	Y	N	N	Ruth muthike	10:38AM	1:09PM	0.21'33.9"N 37.04'28.1"E		Dog
"	17	Sep	2016	Ilpolei	IP 6	Il Polei	31	adult	F	distended nipples	N	N	Y	Y	N	N	Ruth muthike	10:38AM	1:09PM	0.21'33.9"N 37.04'28.1"E		Dog
"	17	Sep	2016	Ilpolei	IP 6	Il Polei	33	adult	M	scrotal	N	N	Y	Y	N	N	Ruth muthike	10:38AM	1:09PM	0.21'33.9"N 37.04'28.1"E		Dog
"	17	Sep	2016	Ilpolei	IP 6	Il Polei	35	adult	M	scrotal	N	N	Y	Y	N	N	Ruth muthike	10:38AM	1:09PM	0.21'33.9"N 37.04'28.1"E		Dog
"	17	Sep	2016	Ilpolei	IP 6	Il Polei	29	juvenile	M	scrotal	N	N	Y	Y	N	N	Ruth muthike	10:38AM	1:09PM	0.21'33.9"N 37.04'28.1"E		Dog
"	17	Sep	2016	Ilpolei	IP 6	Il Polei	30	juvenile	M	scrotal	N	N	Y	Y	N	N	Ruth muthike	10:38AM	1:09PM	0.21'33.9"N 37.04'28.1"E		Dog
16/9/2016	16	Sep	2016	doldol	DD 3	Dol Dol	1	adult	F	distended nipples	N	N	Y	Y	N	N	stacy agatha	8:30AM	9:50AM	0.21'39"N 37.9'7"E		Dog
"	16	Sep	2016	doldol	DD 3	Dol Dol	2	adult	F	distended nipples	N	N	Y	Y	N	N	stacy agatha	8:30AM	9:50AM	0.21'39"N 37.9'7"E		Dog
"	16	Sep	2016	doldol	DD 3	Dol Dol	3	adult	M	scrotal	N	N	Y	Y	N	N	stacy agatha	8:30AM	9:50AM	0.21'39"N 37.9'7"E		Dog
"	16	Sep	2016	doldol	DD 3	Dol Dol	4	adult	F	distended nipples	N	N	Y	Y	N	N	stacy agatha	8:30AM	9:50AM	0.21'39"N 37.9'7"E		Dog
"	16	Sep	2016	doldol	DD 3	Dol Dol	5	adult	M	scrotal	N	N	Y	Y	N	N	stacy agatha	8:30AM	9:50AM	0.21'39"N 37.9'7"E		Dog
"	16	Sep	2016	doldol	DD 3	Dol Dol	6	adult	M	scrotal	N	N	Y	Y	N	N	stacy agatha	8:30AM	9:50AM	0.21'39"N 37.9'7"E		Dog
"	16	Sep	2016	doldol	DD 3	Dol Dol	7	adult	M	scrotal	N	N	Y	Y	N	N	stacy agatha	8:30AM	9:50AM	0.21'39"N 37.9'7"E		Dog
"	16	Sep	2016	doldol	DD 3	Dol Dol	8	adult	M	scrotal	N	N	Y	Y	N	N	stacy agatha	8:30AM	9:50AM	0.21'39"N 37.9'7"E		Dog
"	16	Sep	2016	Ilpolei	IP 1	Il Polei	52	adult	M	scrotal	N	N	Y	Y	N	N	Ruth muthike	4:30PM	17:50:00	0.21'42.3"N 37.04'24.6"E		Dog
16/9/2016	16	Sep	2016	Ilpolei	IP 6	Il Polei	53	adult	M	scrotal	N	N	Y	Y	N	N	Ruth muthike	4:30PM	5:50PM	0.21'42.3"N 37.04'24.6"E		Dog
"	16	Sep	2016	Ilpolei	IP 6	Il Polei	55	adult	M	scrotal	N	N	Y	Y	N	N	Ruth muthike	4:30PM	5:50PM	0.21'42.3"N 37.04'24.6"E		Dog
"	16	Sep	2016	Ilpolei	IP 6	Il Polei	56	adult	M	scrotal	N	N	Y	Y	N	N	Ruth muthike	4:30PM	5:50PM	0.21'42.3"N 37.04'24.6"E		Dog
"	16	Sep	2016	Ilpolei	IP 6	Il Polei	57	adult	F	lactating	N	N	Y	Y	N	N	Ruth muthike	4:30PM	5:50PM	0.21'42.3"N 37.04'24.6"E		Dog
"	16	Sep	2016	Ilpolei	IP 6	Il Polei	62	adult	F	lactating	N	N	Y	Y	N	N	Ruth muthike	4:30PM	5:50PM	0.21'42.3"N 37.04'24.6"E		Dog
"	16	Sep	2016	Ilpolei	IP 6	Il Polei	63	adult	F	distended nipples	N	N	Y	Y	N	N	Ruth muthike	4:30PM	5:50PM	0.21'42.3"N 37.04'24.6"E		Dog
"	16	Sep	2016	Ilpolei	IP 6	Il Polei	64	adult	M	scrotal	N	N	Y	Y	N	N	Ruth muthike	4:30PM	5:50PM	0.21'42.3"N 37.04'24.6"E		Dog
"	16	Sep	2016	Ilpolei	IP 6	Il Polei	66	adult	M	scrotal	N	N	Y	Y	N	N	Ruth muthike	4:30PM	5:50PM	0.21'42.3"N 37.04'24.6"E		Dog
"	16	Sep	2016	Ilpolei	IP 6	Il Polei	67	adult	M	scrotal	N	N	Y	Y	N	N	Ruth muthike	4:30PM	5:50PM	0.21'42.3"N 37.04'24.6"E		Dog
"	16	Sep	2016	Ilpolei	IP 6	Il Polei	68	adult	M	scrotal	N	N	Y	Y	N	N	Ruth muthike	4:30PM	5:50PM	0.21'42.3"N 37.04'24.6"E		Dog
"	16	Sep	2016	Ilpolei	IP 6	Il Polei	69	adult	M	scrotal	N	N	Y	Y	N	N	Ruth muthike	4:30PM	5:50PM	0.21'42.3"N 37.04'24.6"E		Dog
"	16	Sep	2016	Ilpolei	IP 6	Il Polei	70	adult	F	distended nipples	N	N	Y	Y	N	N	Ruth muthike	4:30PM	5:50PM	0.21'42.3"N 37.04'24.6"E		Dog
"	16	Sep	2016	Ilpolei	IP 6	Il Polei	71	adult	M	scrotal	N	N	Y	Y	N	N	Ruth muthike	4:30PM	5:50PM	0.21'42.3"N 37.04'24.6"E		Dog
"	16	Sep	2016	Ilpolei	IP 6	Il Polei	65	juvenile	F	distended nipples	N	N	Y	Y	N	N	Ruth muthike	4:30PM	5:50PM	0.21'42.3"N 37.04'24.6"E		Dog
16/9/2016	16	Sep	2016	Ilpolei	IP 6	Il Polei	72	adult	F	distended nipples	N	N	Y	Y	N	N	Ruth muthike	4:30PM	5:50PM	0.21'42.3"N 37.09'12.6"E		Dog
"	16	Sep	2016	Ilpolei	IP 6	Il Polei	75	adult	M	scrotal	N	N	Y	Y	N	N	Ruth muthike	4:30PM	5:50PM	0.21'42.3"N 37.09'12.6"E		Dog
"	16	Sep	2016	Ilpolei	IP 6	Il Polei	76	adult	M	scrotal	N	N	Y	Y	N	N	Ruth muthike	4:30PM	5:50PM	0.21'42.3"N 37.09'12.6"E		Dog
"	16	Sep	2016	Ilpolei	IP 6	Il Polei	77	adult	M	scrotal	N	N	Y	Y	N	N	Ruth muthike	4:30PM	5:50PM	0.21'42.3"N 37.09'12.6"E		Dog
17/9/2016	17	Sep	2016	doldol	DD3	Dol Dol	155	adult	M	scrotal	N	N	Y	Y	N	N	stacy agatha	4:30PM	5:30PM	0.21'44"N 37.9'5"E		Dog
"	17	Sep	2016	doldol	DD3	Dol Dol	157	adult	M	scrotal	N	N	Y	Y	N	N	stacy agatha	4:30PM	5:30PM	0.21'44"N 37.9'5"E		Dog
"	17	Sep	2016	doldol	DD3	Dol Dol	159	adult	M	scrotal	N	N	Y	Y	N	N	stacy agatha	4:30PM	5:30PM	0.21'44"N 37.9'5"E		Dog
"	17	Sep	2016	doldol	DD3	Dol Dol	162	adult	F	distended nipples	N	N	Y	Y	N	N	stacy agatha	4:30PM	5:30PM	0.21'44"N 37.9'5"E		Dog
"	17	Sep	2016	doldol	DD3	Dol Dol	118	adult	M	scrotal	N	N	Y	Y	N	N	stacy agatha	4:30PM	5:30PM	0.21'44"N 37.9'5"E		Dog
"	17	Sep	2016	doldol	DD3	Dol Dol	120	adult	M	scrotal	N	N	Y	Y	N	N	stacy agatha	4:30PM	5:30PM	0.21'44"N 37.9'5"E		Dog
"	17	Sep	2016	doldol	DD3	Dol Dol	121	adult	M	scrotal	N	N	Y	Y	N	N	stacy agatha	4:30PM	5:30PM	0.21'44"N 37.9'5"E		Dog
"	17	Sep	2016	doldol	DD3	Dol Dol	123	adult	M	scrotal	N	N	Y	Y	N	N	stacy agatha	4:30PM	5:30PM	0.21'44"N 37.9'5"E		Dog
"	17	Sep	2016	doldol	DD3	Dol Dol	124	adult	M	scrotal	N	N	Y	Y	N	N	stacy agatha	4:30PM	5:30PM	0.21'44"N 37.9'5"E		Dog
"	17	Sep	2016	doldol	DD3	Dol Dol	125	adult	F	distended nipples	N	N	Y	Y	N	N	stacy agatha	4:30PM	5:30PM	0.21'44"N 37.9'5"E		Dog
"	17	Sep	2016	doldol	DD3	Dol Dol	127	adult	F	distended nipples	N	N	Y	Y	N	N	stacy agatha	4:30PM	5:30PM	0.21'44"N 37.9'5"E		Dog
"	17	Sep	2016	doldol	DD3	Dol Dol	128	adult	M	scrotal	N	N	Y	Y	N	N	stacy agatha	4:30PM	5:30PM	0.21'44"N 37.9'5"E		Dog
"	17	Sep	2016	doldol	DD3	Dol Dol	129	adult	M	scrotal	N	N	Y	Y	N	N	stacy agatha	4:30PM	5:30PM	0.21'44"N 37.9'5"E		Dog
"	17	Sep	2016	doldol	DD3	Dol Dol	132	adult	F	distended nipples	N	N	Y	Y	N	N	stacy agatha	4:30PM	5:30PM	0.21'44"N 37.9'5"E		Dog
"	17	Sep	2016	doldol	DD3	Dol Dol	133	adult	F	distended nipples	N	N	Y	Y	N	N	stacy agatha	4:30PM	5:30PM	0.21'44"N 37.9'5"E		Dog
"	17	Sep	2016	doldol	DD3	Dol Dol	134	adult	M	scrotal	N	N	Y	Y	N	N	stacy agatha	4:30PM	5:30PM	0.21'44"N 37.9'5"E		Dog
"	17	Sep	2016	doldol	DD3	Dol Dol	135	adult	M	scrotal	N	N	Y	Y	N	N	stacy agatha	4:30PM	5:30PM	0.21'44"N 37.9'5"E		Dog
17/10/2016	17	Sep	2016	doldol	DD3	Dol Dol	136	adult	F	lactating	N	N	Y	Y	N	N	stacy agatha	4:30pm	17:30:00	0.21'44"N 37.9'5"E		Dog
"	17	Sep	2016	doldol	DD3	Dol Dol	139	adult	F	distended nipples	N	N	Y	Y	N	N	stacy agatha	4:30pm	17:30:00	0.21'44"N 37.9'5"E		Dog
"	17	Sep	2016	doldol	DD3	Dol Dol	140	adult	F	distended nipples	N	N	Y	Y	N	N	stacy agatha	4:30pm	17:30:00	0.21'44"N 37.9'5"E		Dog
"	17	Sep	2016	doldol	DD3	Dol Dol	145	adult	M	scrotal	N	N	Y	Y	N	N	stacy agatha	4:30pm	17:30:00	0.21'44"N 37.9'5"E		Dog
"	17	Sep	2016	doldol	DD3	Dol Dol	146	adult	M	scrotal	N	N	Y	Y	N	N	stacy agatha	4:30pm	17:30:00	0.21'44"N 37.9'5"E		Dog
"	17	Sep	2016	doldol	DD3	Dol Dol	148	adult	F	distended nipples	N	N	Y	Y	N	N	stacy agatha	4:30pm	17:30:00	0.21'44"N 37.9'5"E		Dog
"	17	Sep	2016	doldol	DD3	Dol Dol	153	adult	M	scrotal	N	N	Y	Y	N	N	stacy agatha	4:30pm	17:30:00	0.21'44"N 37.9'5"E		Dog
"	17	Sep	2016	doldol	DD3	Dol Dol	154	adult	F	distended nipples	N	N	Y	Y	N	N	stacy agatha	4:30pm	17:30:00	0.21'44"N 37.9'5"E		Dog
"	17	Sep	2016		DD3	Dol Dol	126	adult	M	scrotal	N	N	Y	Y	N	N	stacy agatha	4:30PM	5:30PM	0.21'44"N 37.9'5"E		Dog
"	16	Sep	2016	Ilpolei	IP 1	Il Polei	43	adult	M	no distended nipples	N	N	Y	Y	N	N	Ruth muthike			0.21'45.3"N 37.04'37.8"E		Dog
"	16	Sep	2016	Ilpolei	IP 1	Il Polei	44	adult	F	pregnant	N	N	Y	Y	N	N	Ruth muthike			0.21'45.3"N 37.04'37.8"E		Dog
"	16	Sep	2016	Ilpolei	IP 1	Il Polei	45	adult	F	no distended nipples	N	N	Y	Y	N	N	Ruth muthike			0.21'45.3"N 37.04'37.8"E		Dog
"	16	Sep	2016	Ilpolei	IP 1	Il Polei	47	adult	M	scrotal	N	N	Y	Y	N	N	Ruth muthike			0.21'45.3"N 37.04'37.8"E		Dog
"	16	Sep	2016	Ilpolei	IP 1	Il Polei	49	adult	F	pregnant	N	N	Y	Y	N	N	Ruth muthike			0.21'45.3"N 37.04'37.8"E		Dog
17/9/2016	17	Sep	2016	Ilpolei	IP 3	Il Polei	1	adult	M	scrotal	N	N	Y	Y	N	N	stacy agatha	8:05AM	10:03AM	0.21'55.1"37.04'31.9"N		Dog
"	17	Sep	2016	Ilpolei	IP 3	Il Polei	3	adult	M	scrotal	N	N	Y	Y	N	N	stacy agatha	8:05AM	10:03AM	0.21'55.1"37.04'31.9"N		Dog
"	17	Sep	2016	Ilpolei	IP 3	Il Polei	4	adult	F	no distended nipples	N	N	Y	Y	N	N	stacy agatha	8:05AM	10:03AM	0.21'55.1"37.04'31.9"N		Dog
16/9/2016	16	Sep	2016	Ilpolei	ilpolei high school	Il Polei	19	adult	F	distended nipples	N	N	Y	Y	N	N	stacy agatha	2:39pm	4:00pm	0.22'17"N 37.4'45"E		Dog
"	16	Sep	2016	Ilpolei	ilpolei high school	Il Polei	20	adult	M	scrotal	N	N	Y	Y	N	N	stacy agatha	2:39pm	4:00pm	0.22'17"N 37.4'45"E		Dog
"	16	Sep	2016	Ilpolei	ilpolei high school	Il Polei	21	adult	M	scrotal	N	N	Y	Y	N	N	stacy agatha	2:39pm	4:00pm	0.22'17"N 37.4'45"E		Dog
"	16	Sep	2016	Ilpolei	ilpolei high school	Il Polei	24	adult	M	scrotal	N	N	Y	Y	N	N	stacy agatha	2:39pm	4:00pm	0.22'17"N 37.4'45"E		Dog
"'	16	Sep	2016	Ilpolei	ilpolei high school	Il Polei	26	adult	M	scrotal	N	N	Y	Y	N	N	stacy agatha	2:39pm	4:00pm	0.22'17"N 37.4'45"E		Dog
"	16	Sep	2016	Ilpolei	ilpolei high school	Il Polei	27	adult	M	scrotal	N	N	Y	Y	N	N	stacy agatha	2:39pm	4:00pm	0.22'17"N 37.4'45"E		Dog
"	16	Sep	2016	Ilpolei	ilpolei high school	Il Polei	28	adult	M	scrotal	N	N	Y	Y	N	N	stacy agatha	2:39pm	4:00pm	0.22'17"N 37.4'45"E		Dog
"	16	Sep	2016	Ilpolei	ilpolei high school	Il Polei	29	adult	F	distended nipples	N	N	Y	Y	N	N	stacy agatha	2:39pm	4:00pm	0.22'17"N 37.4'45"E		Dog
"	16	Sep	2016	Ilpolei	ilpolei high school	Il Polei	30	adult	M	scrotal	N	N	Y	Y	N	N	stacy agatha	2:39pm	4:00pm	0.22'17"N 37.4'45"E		Dog
"	16	Sep	2016	Ilpolei	ilpolei high school	Il Polei	33	adult	M	scrotal	N	N	Y	Y	N	N	stacy agatha	2:39pm	4:00pm	0.22'17"N 37.4'45"E		Dog
"	16	Sep	2016	Ilpolei	ilpolei high school	Il Polei	34	adult	M	scrotal	N	N	Y	Y	N	N	stacy agatha	2:39pm	4:00pm	0.22'17"N 37.4'45"E		Dog
"	16	Sep	2016	Ilpolei	ilpolei high school	Il Polei	35	adult	M	scrotal	N	N	Y	Y	N	N	stacy agatha	2:39pm	4:00pm	0.22'17"N 37.4'45"E		Dog
"	16	Sep	2016	Ilpolei	ilpolei high school	Il Polei	36	adult	M	scrotal	N	N	Y	Y	N	N	stacy agatha	2:39pm	4:00pm	0.22'17"N 37.4'45"E		Dog
17/9/2016	17	Sep	2016	Ilpolei	IP 3	Il Polei	21	adult	M	scrotal	N	N	Y	Y	N	N	stacy agatha	8:05AM	10:03AM	0.22'17.4"N 37.045.1"E		Dog
"	17	Sep	2016	Ilpolei	IP 3	Il Polei	23	adult	M	scrotal	N	N	Y	Y	N	N	stacy agatha	8:05AM	10:03AM	0.22'17.4"N 37.045.1"E		Dog
"	17	Sep	2016	Ilpolei	IP 3	Il Polei	24	adult	F	lactating	N	N	Y	Y	N	N	stacy agatha	8:05AM	10:03AM	0.22'17.4"N 37.045.1"E		Dog
"	17	Sep	2016	Ilpolei	IP 3	Il Polei	26	adult	M	scrotal	N	N	Y	Y	N	N	stacy agatha	8:05AM	10:03AM	0.22'17.4"N 37.045.1"E		Dog
"	17	Sep	2016	Ilpolei	IP 3	Il Polei	27	adult	F	distended nipples	N	N	Y	Y	N	N	stacy agatha	8:05AM	10:03AM	0.22'17.4"N 37.045.1"E		Dog
"	17	Sep	2016	Ilpolei	IP 3	Il Polei	29	adult	F	distended nipples	N	N	Y	Y	N	N	stacy agatha	8:05AM	10:03AM	0.22'17.4"N 37.045.1"E		Dog
"	17	Sep	2016	Ilpolei	IP 3	Il Polei	30	adult	F	distended nipples	N	N	Y	Y	N	N	stacy agatha	8:05AM	10:03AM	0.22'17.4"N 37.045.1"E		Dog
"	17	Sep	2016	Ilpolei	IP 3	Il Polei	33	adult	M	scrotal	N	N	Y	Y	N	N	stacy agatha	8:05AM	10:03AM	0.22'17.4"N 37.045.1"E		Dog
"	17	Sep	2016	Ilpolei	IP 3	Il Polei	34	adult	M	scrotal	N	N	Y	Y	N	N	stacy agatha	8:05AM	10:03AM	0.22'17.4"N 37.045.1"E		Dog
"	17	Sep	2016	Ilpolei	IP 3	Il Polei	5	adult	F	distended nipples	N	N	Y	Y	N	N	stacy agatha			0.22'17.4"N 37.045.1"E		Dog
"	17	Sep	2016	Ilpolei	IP 3	Il Polei	6	adult	M	scrotal	N	N	Y	Y	N	N	stacy agatha			0.22'17.4"N 37.045.1"E		Dog
"	17	Sep	2016	Ilpolei	IP 3	Il Polei	7	adult	M	scrotal	N	N	Y	Y	N	N	stacy agatha			0.22'17.4"N 37.045.1"E		Dog
"	17	Sep	2016	Ilpolei	IP 3	Il Polei	8	adult	M	scrotal	N		Y	Y	N	N	stacy agatha			0.22'17.4"N 37.045.1"E		Dog
"	17	Sep	2016	Ilpolei	IP 3	Il Polei	9	adult	M	scrotal	N	N	Y	Y	N	N	stacy agatha			0.22'17.4"N 37.045.1"E		Dog
"	17	Sep	2016	Ilpolei	IP 3	Il Polei	10	adult	M	scrotal	N	N	Y	Y	N	N	stacy agatha			0.22'17.4"N 37.045.1"E		Dog
"	17	Sep	2016	Ilpolei	IP 3	Il Polei	11	adult	F	distended nipples	N	N	Y	Y	N	N	stacy agatha			0.22'17.4"N 37.045.1"E		Dog
"	17	Sep	2016	Ilpolei	IP 3	Il Polei	12	adult	F	distended nipples	N	N	Y	Y	N	N	stacy agatha			0.22'17.4"N 37.045.1"E		Dog
"	17	Sep	2016	Ilpolei	IP 3	Il Polei	13	adult	M	scrotal	N	N	Y	Y	N	N	stacy agatha			0.22'17.4"N 37.045.1"E		Dog
"	17	Sep	2016	Ilpolei	IP 3	Il Polei	14	adult	F	P	N	N	Y	Y	N	N	stacy agatha			0.22'17.4"N 37.045.1"E		Dog
"	17	Sep	2016	Ilpolei	IP 3	Il Polei	18	adult	F	distended nipples	N	N	Y	Y	N	N	stacy agatha			0.22'17.4"N 37.045.1"E		Dog
"	17	Sep	2016	Ilpolei	IP 3	Il Polei	20	adult	F	distended nipples	N	N	Y	Y	N	N	stacy agatha			0.22'17.4"N 37.045.1"E		Dog
"	16	Sep	2016	Ilpolei	IP 3	Il Polei	38	adult	M	scrotal	N	N	Y	Y	N	N	stacy agatha	2:39PM	4:00PM	0.22'17'N 37.4'45'E		Dog
"	16	Sep	2016	Ilpolei	IP 3	Il Polei	39	adult	F		N	N	Y	Y	N	N	stacy agatha	2:39PM	4:00PM	0.22'17'N 37.4'45'E		Dog
"	16	Sep	2016	Ilpolei	IP 3	Il Polei	41	adult	M	scrotal	N	N	Y	Y	N	N	stacy agatha	2:39PM	4:00PM	0.22'17'N 37.4'45'E		Dog
"	16	Sep	2016	Ilpolei	IP 3	Il Polei	42	adult	F	distended nipples	N	N	Y	Y	N	N	stacy agatha	2:39PM	4:00PM	0.22'17'N 37.4'45'E		Dog
"	16	Sep	2016	Ilpolei	IP 3	Il Polei	43	adult	F	distended nipples	N	N	Y	Y	N	N	stacy agatha	2:39PM	4:00PM	0.22'17'N 37.4'45'E		Dog
"	16	Sep	2016	Ilpolei	IP 3	Il Polei	44	adult	M	scrotal	N	N	Y	Y	N	N	stacy agatha	2:39PM	4:00PM	0.22'17'N 37.4'45'E		Dog
"	16	Sep	2016	Ilpolei	IP 3	Il Polei	45	adult	F	distended nipples	N	N	Y	Y	N	N	stacy agatha	2:39PM	4:00PM	0.22'17'N 37.4'45'E		Dog
"	16	Sep	2016	Ilpolei	IP 3	Il Polei	46	adult	M	scrotal	N	N	Y	Y	N	N	stacy agatha	2:39PM	4:00PM	0.22'17'N 37.4'45'E		Dog
"	16	Sep	2016	Ilpolei	IP 3	Il Polei	50	adult	F	distended nipples	N	N	Y	Y	N	N	stacy agatha	2:39PM	4:00PM	0.22'17'N 37.4'45'E		Dog
"	16	Sep	2016	Ilpolei	IP 3	Il Polei	52	adult	M	scrotal	N	N	Y	Y	N	N	stacy agatha	2:39PM	4:00PM	0.22'17'N 37.4'45'E		Dog
"	16	Sep	2016	Ilpolei	IP 3	Il Polei	53	adult	M	scrotal	N	N	Y	Y	N	N	stacy agatha	2:39PM	4:00PM	0.22'17'N 37.4'45'E		Dog
"	16	Sep	2016	Ilpolei	IP 3	Il Polei	54	adult	F	distended nipples	N	N	Y	Y	N	N	stacy agatha	2:39PM	4:00PM	0.22'17'N 37.4'45'E		Dog
"	16	Sep	2016	Ilpolei	IP 3	Il Polei	55	adult	F	distended nipples	N	N	Y	Y	N	N	stacy agatha	2:39PM	4:00PM	0.22'17'N 37.4'45'E		Dog
"	16	Sep	2016	Ilpolei	IP 3	Il Polei	56	adult	F	distended nipples	N	N	Y	Y	N	N	stacy agatha	2:39PM	4:00PM	0.22'17'N 37.4'45'E		Dog
"	17	Sep	2016	doldol	DD3	Dol Dol	163	adult	M	scrotal	N	N	Y	Y	N	N	stacy agatha			0.22'18"N 37.8.11"E		Dog
"	17	Sep	2016	doldol	DD3	Dol Dol	164	adult	M	scrotal	N	N	Y	Y	N	N	stacy agatha			0.22'18"N 37.8.11"E		Dog
"	17	Sep	2016	doldol	DD3	Dol Dol	165	adult	M	scrotal	N	N	Y	Y	N	N	stacy agatha			0.22'18"N 37.8.11"E		Dog
"	17	Sep	2016	doldol	DD3	Dol Dol	167	adult	M	scrotal	N	N	Y	Y	N	N	stacy agatha			0.22'18"N 37.8.11"E		Dog
"	17	Sep	2016	doldol	DD3	Dol Dol	169	adult	F	distended nipples	N	N	Y	Y	N	N	stacy agatha			0.22'18"N 37.8.11"E		Dog
"	17	Sep	2016	doldol	DD3	Dol Dol	170	adult	F	distended nipples	N	N	Y	Y	N	N	stacy agatha			0.22'18"N 37.8.11"E		Dog
17/9/2016	17	Sep	2016	doldol	DD1	Il Polei	101	adult	M	scrotal	N	N	Y	Y	N	N	stacy agatha	3:55PM	4:20PM	0.22'18"N 37.8'7"E		Dog
"	17	Sep	2016	doldol	DD1	Il Polei	102	adult	F	lactating	N	N	Y	Y	N	N	stacy agatha	3:55PM	4:20PM	0.22'18"N 37.8'7"E		Dog
"	17	Sep	2016	doldol	DD1	Il Polei	103	adult	F	pregnant	N	N	Y	Y	N	N	stacy agatha	3:55PM	4:20PM	0.22'18"N 37.8'7"E		Dog
"	17	Sep	2016	doldol	DD1	Il Polei	104	adult	M	scrotal	N	N	Y	Y	N	N	stacy agatha	3:55PM	4:20PM	0.22'18"N 37.8'7"E		Dog
"	17	Sep	2016	doldol	DD1	Il Polei	105	adult	M	scrotal	N	N	Y	Y	N	N	stacy agatha	3:55PM	4:20PM	0.22'18"N 37.8'7"E		Dog
"	17	Sep	2016	doldol	DD1	Il Polei	106	adult	M	scrotal	N	N	Y	Y	N	N	stacy agatha	3:55PM	4:20PM	0.22'18"N 37.8'7"E		Dog
"	17	Sep	2016	doldol	DD1	Il Polei	107	adult	M	scrotal	N	N	Y	Y	N	N	stacy agatha	3:55PM	4:20PM	0.22'18"N 37.8'7"E		Dog
"	17	Sep	2016	doldol	DD1	Il Polei	109	adult	M	scrotal	N	N	Y	Y	N	N	stacy agatha	3:55PM	4:20PM	0.22'18"N 37.8'7"E		Dog
"	17	Sep	2016	doldol	DD1	Il Polei	110	adult	F	distended nipples	N	N	Y	Y	N	N	stacy agatha	3:55PM	4:20PM	0.22'18"N 37.8'7"E		Dog
"	17	Sep	2016	doldol	DD1	Il Polei	111	adult	F	pregnant	N	N	Y	Y	N	N	stacy agatha	3:55PM	4:20PM	0.22'18"N 37.8'7"E		Dog
"	17	Sep	2016	doldol	DD1	Il Polei	113	adult	F	distended nipples	N	N	Y	Y	N	N	stacy agatha	3:55PM	4:20PM	0.22'18"N 37.8'7"E		Dog
16/9/2016	16	Sep	2016	doldol	DOLDOL 1	Il Polei	9	adult	F	distended nipples	N	N	Y	Y	N	N	stacy agatha	10:00AM	1:00PM	0.22'19"N 37.8'6"E		Dog
"	16	Sep	2016	doldol	DOLDOL 1	Il Polei	10	adult	F	distended nipples	N	N	Y	Y	N	N	stacy agatha	10:00AM	1:00PM	0.22'19"N 37.8'6"E		Dog
"	16	Sep	2016	doldol	DOLDOL 1	Il Polei	12	adult	F	distended nipples	N	N	Y	Y	N	N	stacy agatha	10:00AM	1:00PM	0.22'19"N 37.8'6"E		Dog
"	16	Sep	2016	doldol	DOLDOL 1	Il Polei	13	adult	M	scrotal	N	N	Y	Y	N	N	stacy agatha	10:00AM	1:00PM	0.22'19"N 37.8'6"E		Dog
"	16	Sep	2016	doldol	DOLDOL 1	Il Polei	14	adult	F	distended nipples	N	N	Y	Y	N	N	stacy agatha	10:00AM	1:00PM	0.22'5"N 37.8'6"E		Dog
"	16	Sep	2016	doldol	DOLDOL 1	Il Polei	16	adult	F	distended nipples	N	N	Y	Y	N	N	stacy agatha	10:00AM	1:00PM	0.22'5"N 37.8'6"E		Dog
"	16	Sep	2016	doldol	DOLDOL 1	Il Polei	18	adult	M	scrotal	N	N	Y	Y	N	N	stacy agatha	10:00AM	1:00PM	0.22'5"N 37.8'6"E		Dog
"	16	Sep	2016	doldol	DD5	Dol Dol	14	juvenile	F		N	N	Y	Y	N	N	Ruth muthike			0.23'38.8"N 37.09'14.6"E		Dog
"	16	Sep	2016	doldol	DD5	Dol Dol	10	adult	M	scrotal	N	N	Y	Y	N	N	Ruth muthike			0.23'38.9"N 37.09'14.2"E		Dog
"	16	Sep	2016	doldol	DD5	Dol Dol	11	adult	M	scrotal	N	N	Y	Y	N	N	Ruth muthike			0.23'38.9"N 37.09'14.2"E		Dog
"	16	Sep	2016	doldol	DD5	Dol Dol	12	adult	M	scrotal	N	N	Y	Y	N	N	Ruth muthike			0.23'38.9"N 37.09'14.2"E		Dog
"	16	Sep	2016	doldol	DD8	Dol Dol	19	adult	M	scrotal	N	N	Y	Y	N	N	Ruth muthike			0.23'39.2"N 37.09'12.6"E		Dog
"	16	Sep	2016	doldol	DD8	Dol Dol	20	adult	F	lactating	N	N	Y	Y	N	N	Ruth muthike			0.23'39.2"N 37.09'12.6"E		Dog
"	16	Sep	2016	doldol	DD8	Dol Dol	21	adult	M	scrotal	N	N	Y	Y	N	N	Ruth muthike			0.23'39.2"N 37.09'12.6"E		Dog
"	16	Sep	2016	doldol	DD8	Dol Dol	22	adult	M	scrotal	N	N	Y	Y	N	N	Ruth muthike			0.23'39.2"N 37.09'12.6"E		Dog
"	16	Sep	2016	doldol	DD8	Dol Dol	23	adult	M	scrotal	N	N	Y	Y	N	N	Ruth muthike			0.23'39.2"N 37.09'12.6"E		Dog
"	16	Sep	2016	Ilpolei	IP 1	Il Polei	37	adult	M	scrotal	N	N	Y	Y	N	N	Ruth muthike	14:33:00	16:09:00	0.23'39.2"N 37.09'12.6"E		Dog
"	16	Sep	2016	Ilpolei	IP 1	Il Polei	38	adult	M	scrotal	N	N	Y	Y	N	N	Ruth muthike	14:33:00	16:09:00	0.23'39.2"N 37.09'12.6"E		Dog
"	16	Sep	2016	Ilpolei	IP 1	Il Polei	39	adult	F	lactating	N	N	Y	Y	N	N	Ruth muthike	14:33:00	16:09:00	0.23'39.2"N 37.09'12.6"E		Dog
	16	Sep	2016	doldol	DD8	Dol Dol	24	adult	M	scrotal	N	N	Y	Y	N	N	Ruth muthike	2:33PM	4:09PM	0.23'39.4"N 37.09'13.0"E		Dog
"	16	Sep	2016	doldol	DD8	Dol Dol	26	adult	M	scrotal	N	N	Y	Y	N	N	Ruth muthike			0.23'39.4"N 37.09'13.0"E		Dog
"	16	Sep	2016	doldol	DD8	Dol Dol	27	adult	F	distended nipples	N	N	Y	Y	N	N	Ruth muthike			0.23'39.4"N 37.09'13.0"E		Dog
"	16	Sep	2016	doldol	DD8	Dol Dol	28	adult	M	scrotal	N	N	Y	Y	N	N	Ruth muthike			0.23'39.4"N 37.09'13.0"E		Dog
"	16	Sep	2016	doldol	DD8	Dol Dol	30	adult	M	scrotal	N	N	Y	Y	N	N	Ruth muthike			0.23'39.4"N 37.09'13.0"E		Dog
"	16	Sep	2016	doldol	DD8	Dol Dol	33	adult	M	scrotal	N	N	Y	Y	N	N	Ruth muthike			0.23'39.4"N 37.09'13.0"E		Dog
"	16	Sep	2016	doldol	DD8	Dol Dol	34	adult	F	distended nipples	N	N	Y	Y	N	N	Ruth muthike			0.23'39.4"N 37.09'13.0"E		Dog
"	16	Sep	2016	doldol	DD8	Dol Dol	32	juvenile	F	no distended nipples	N	N	Y	Y	N	N	Ruth muthike			0.23'39.4"N 37.09'13.0"E		Dog
16/9/2016	16	Sep	2016	doldol	DD5	Dol Dol	1	adult	M	scrotal	N	N	Y	Y	N	N	Ruth muthike	8:49AM	10;57AM	0.23'39'1"N 37.09'14.3"E		Dog
"	16	Sep	2016	doldol	DD5	Dol Dol	2	adult	F	lactating	N	N	Y	Y	N	N	Ruth muthike	8:49AM	10;57AM	0.23'39'1"N 37.09'14.3"E		Dog
"	16	Sep	2016	doldol	DD5	Dol Dol	3	adult	M	scrotal	N	N	Y	Y	N	N	Ruth muthike	8:49AM	10;57AM	0.23'39'1"N 37.09'14.3"E		Dog
"	16	Sep	2016	doldol	DD5	Dol Dol	4	adult	M	scrotal	N	N	Y	Y	N	N	Ruth muthike	8:49AM	10;57AM	0.23'39'1"N 37.09'14.3"E		Dog
"	16	Sep	2016	doldol	DD5	Dol Dol	5	adult	F	lactating	N	N	Y	Y	N	N	Ruth muthike	8:49AM	10;57AM	0.23'39'1"N 37.09'14.3"E		Dog
"	16	Sep	2016	doldol	DD5	Dol Dol	6	adult	F	lactating	N	N	Y	Y	N	N	Ruth muthike	8:49AM	10;57AM	0.23'39'1"N 37.09'14.3"E		Dog
"	16	Sep	2016	doldol	DD5	Dol Dol	7	adult	M	scrotal	N	N	Y	Y	N	N	Ruth muthike	8:49AM	10;57AM	0.23'39'1"N 37.09'14.3"E		Dog
"	16	Sep	2016	doldol	DD5	Dol Dol	8	adult	M	scrotal	N	N	Y	Y	N	N	Ruth muthike	8:49AM	10;57AM	0.23'39'1"N 37.09'14.3"E		Dog
"	16	Sep	2016	doldol	DD5	Dol Dol	9	adult	M	scrotal	N	N	Y	Y	N	N	Ruth muthike	8:49AM	10;57AM	0.23'39'1"N 37.09'14.3"E		Dog
17/9/2016	17	Sep	2016	doldol	DD8	Dol Dol	37	adult	M	scrotal	N	N	Y	Y	N	N	Ruth muthike			0.23'41.1"N 37.37.09'26.8"E		Dog
"	17	Sep	2016	doldol	DD8	Dol Dol	38	adult	M	scrotal	N	N	Y	Y	N	N	Ruth muthike			0.23'41.1"N 37.37.09'26.8"E		Dog
"	17	Sep	2016	doldol	DD8	Dol Dol	39	adult	M	scrotal	N	N	Y	Y	N	N	Ruth muthike			0.23'41.1"N 37.37.09'26.8"E		Dog
"	17	Sep	2016	doldol	DD8	Dol Dol	40	adult	M	scrotal	N	N	Y	Y	N	N	Ruth muthike			0.23'41.1"N 37.37.09'26.8"E		Dog
"	17	Sep	2016	doldol	DD8	Dol Dol	41	adult	M	scrotal	N	N	Y	Y	N	N	Ruth muthike			0.23'41.1"N 37.37.09'26.8"E		Dog
"	17	Sep	2016	doldol	DD8	Dol Dol	42	adult	M	scrotal	N	N	Y	Y	N	N	Ruth muthike			0.23'41.1"N 37.37.09'26.8"E		Dog
"	17	Sep	2016	doldol	DD8	Dol Dol	43	adult	M	scrotal	N	N	Y	Y	N	N	Ruth muthike			0.23'41.1"N 37.37.09'26.8"E		Dog
"	17	Sep	2016	doldol	DD8	Dol Dol	45	adult	M	scrotal	N	N	Y	Y	N	N	Ruth muthike			0.23'41.1"N 37.37.09'26.8"E		Dog
"	17	Sep	2016	doldol	DD8	Dol Dol	46	adult	M	scrotal	N	N	Y	Y	N	N	Ruth muthike			0.23'41.1"N 37.37.09'26.8"E		Dog
"	17	Sep	2016	doldol	DD8	Dol Dol	47	adult	M	scrotal	N	N	Y	Y	N	N	Ruth muthike			0.23'41.1"N 37.37.09'26.8"E		Dog
"	17	Sep	2016	doldol	DD8	Dol Dol	44	juvenile	F	no distended nipples	N	N	Y	Y	N	N	Ruth muthike			0.23'41.1"N 37.37.09'26.8"E		Dog
17/9/2016	17	Sep	2016	doldol	DD8	Dol Dol	36	adult	F	distended nipples	N	N	Y	Y	N	N	Ruth muthike	3:16pm	4:59pm	0.23'45.3"N 37.09'15.8"E		Dog
"	17	Sep	2016	doldol	DD5	Dol Dol	96	adult	M	scrotal	N	N	Y	Y	N	N	stacy agatha	2:30PM	3:45PM	0.23'58"N 37.10'7"E		Dog
"	17	Sep	2016	doldol	DD5	Dol Dol	97	adult	F	distended nipples	N	N	Y	Y	N	N	stacy agatha	2:30PM	3:45PM	0.23'58"N 37.10'7"E		Dog
"	17	Sep	2016	doldol	DD5	Dol Dol	98	adult	M	scrotal	N	N	Y	Y	N	N	stacy agatha	2:30PM	3:45PM	0.23'58"N 37.10'7"E		Dog
"	17	Sep	2016	doldol	DD5	Dol Dol	99	adult	M	scrotal	N	N	Y	Y	N	N	stacy agatha	2:30PM	3:45PM	0.23'58"N 37.10'7"E		Dog
"	17	Sep	2016	doldol	DD5	Dol Dol	100	adult	M	scrotal	N	N	Y	Y	N	N	stacy agatha	2:30PM	3:45PM	0.23'58"N 37.10'7"E		Dog
17/6/2016	17	Sep	2016	doldol	DD5	Dol Dol	76	adult	M	scrotal	N	N	Y	Y	N	N	stacy agatha	2:30PM	3:45PM	0.23'58"N 37.10'7"E		Dog
"	17	Sep	2016	doldol	DD5	Dol Dol	77	adult	F	distended nipples	N	N	Y	Y	N	N	stacy agatha	2:30PM	3:45PM	0.23'58"N 37.10'7"E		Dog
"	17	Sep	2016	doldol	DD5	Dol Dol	78	adult	F	distended nipples	N	N	Y	Y	N	N	stacy agatha	2:30PM	3:45PM	0.23'58"N 37.10'7"E		Dog
"	17	Sep	2016	doldol	DD5	Dol Dol	79	adult	F	distended nipples	N	N	Y	Y	N	N	stacy agatha	2:30PM	3:45PM	0.23'58"N 37.10'7"E		Dog
"	17	Sep	2016	doldol	DD5	Dol Dol	80	adult	M	scrotal	N	N	Y	Y	N	N	stacy agatha	2:30PM	3:45PM	0.23'58"N 37.10'7"E		Dog
"	17	Sep	2016	doldol	DD5	Dol Dol	82	adult	M	scrotal	N	N	Y	Y	N	N	stacy agatha	2:30PM	3:45PM	0.23'58"N 37.10'7"E		Dog
"	17	Sep	2016	doldol	DD5	Dol Dol	83	adult	M	scrotal	N	N	Y	Y	N	N	stacy agatha	2:30PM	3:45PM	0.23'58"N 37.10'7"E		Dog
"	17	Sep	2016	doldol	DD5	Dol Dol	84	adult	F	distended nipples	N	N	Y	Y	N	N	stacy agatha	2:30PM	3:45PM	0.23'58"N 37.10'7"E		Dog
"	17	Sep	2016	doldol	DD5	Dol Dol	85	adult	M	scrotal	N	N	Y	Y	N	N	stacy agatha	2:30PM	3:45PM	0.23'58"N 37.10'7"E		Dog
"	17	Sep	2016	doldol	DD5	Dol Dol	86	adult	F	distended nipples	N	N	Y	Y	N	N	stacy agatha	2:30PM	3:45PM	0.23'58"N 37.10'7"E		Dog
"	17	Sep	2016	doldol	DD5	Dol Dol	87	adult	M	scrotal	N	N	Y	Y	N	N	stacy agatha	2:30PM	3:45PM	0.23'58"N 37.10'7"E		Dog
"	17	Sep	2016	doldol	DD5	Dol Dol	88	adult	F	distended nipples	N	N	Y	Y	N	N	stacy agatha	2:30PM	3:45PM	0.23'58"N 37.10'7"E		Dog
"	17	Sep	2016	doldol	DD5	Dol Dol	90	adult	M	scrotal	N	N	Y	Y	N	N	stacy agatha	2:30PM	3:45PM	0.23'58"N 37.10'7"E		Dog
"	17	Sep	2016	doldol	DD5	Dol Dol	91	adult	M	scrotal	N	N	Y	Y	N	N	stacy agatha	2:30PM	3:45PM	0.23'58"N 37.10'7"E		Dog
"	17	Sep	2016	doldol	DD5	Dol Dol	92	adult	M	scrotal	N	N	Y	Y	N	N	stacy agatha	2:30PM	3:45PM	0.23'58"N 37.10'7"E		Dog
"	17	Sep	2016	doldol	DD5	Dol Dol	93	adult	M	scrotal	N	N	Y	Y	N	N	stacy agatha	2:30PM	3:45PM	0.23'58"N 37.10'7"E		Dog
"	17	Sep	2016	doldol	DD5	Dol Dol	94	adult	F	distended nipples	N	N	Y	Y	N	N	stacy agatha	2:30PM	3:45PM	0.23'58"N 37.10'7"E		Dog
"	17	Sep	2016	Ilpolei	IP 7	Il Polei	40	adult	M	scrotal	N	N	Y	Y	N	N	stacy agatha			0.24'18"N 37.6'24"E		Dog
"	17	Sep	2016	Ilpolei	IP 7	Il Polei	41	adult	M	scrotal	N	N	Y	Y	N	N	stacy agatha			0.24'18"N 37.6'24"E		Dog
"	17	Sep	2016	Ilpolei	IP 7	Il Polei	42	adult	M	scrotal	N	N	Y	Y	N	N	stacy agatha			0.24'18"N 37.6'24"E		Dog
"	17	Sep	2016	Ilpolei	IP 7	Il Polei	34	adult	F	distended nipples	N	N	Y	Y	N	N	stacy agatha			0.24'21'N 37.6'26"E		Dog
"	17	Sep	2016	Ilpolei	IP 7	Il Polei	36	adult	M	scrotal	N	N	Y	Y	N	N	stacy agatha			0.24'21'N 37.6'26"E		Dog
"	17	Sep	2016	Ilpolei	IP 7	Il Polei	38	adult	F	distended nipples	N	N	Y	Y	N	N	stacy agatha			0.24'21'N 37.6'26"E		Dog
"	17	Sep	2016	Ilpolei	IP 7	Il Polei	39	adult	F	distended nipples	N	N	Y	Y	N	N	stacy agatha			0.24'21'N 37.6'26"E		Dog
"	17	Sep	2016	Ilpolei	IP 7	Il Polei	33	adult	M	scrotal	N	N	Y	Y	N	N	stacy agatha	10:50AM	1:50PM	0.24'36"N 37.6'34'E		Dog
"	17	Sep	2016	Ilpolei	IP 7	Il Polei	75	adult	M	scrotal	N	N	Y	Y	N	N	stacy agatha			0.24'38"N 37.6'38"E		Dog
"	24	Sep	2016	Ngobit	NG10	Ngobit	20	adult	M	scrotal	N	N	Y	Y	N	N	stacy agatha	1:50pm	3:00pm	0.2'44.5"S 36.46'4"E		Dog
"	24	Sep	2016	Ngobit	NG10	Ngobit	21	adult	F	distended nipples	N	N	Y	Y	N	N	stacy agatha	1:50pm	3:00pm	0.2'44.5"S 36.46'4"E		Dog
"	24	Sep	2016	Ngobit	NG10	Ngobit	22	adult	M	scrotal	N	N	Y	Y	N	N	stacy agatha	1:50pm	3:00pm	0.2'44.5"S 36.46'4"E		Dog
"	24	Sep	2016	Ngobit	NG10	Ngobit	23	adult	M	scrotal	N	N	Y	Y	N	N	stacy agatha	1:50pm	3:00pm	0.2'44.5"S 36.46'4"E		Dog
"	24	Sep	2016	Ngobit	NG10	Ngobit	25	adult	F	distended nipples	N	N	Y	Y	N	N	stacy agatha	1:50pm	3:00pm	0.2'44.5"S 36.46'4"E		Dog
"	24	Sep	2016	Ngobit	NG10	Ngobit	26	adult	M	scrotal	N	N	Y	Y	N	N	stacy agatha	1:50pm	3:00pm	0.2'44.5"S 36.46'4"E		Dog
"	24	Sep	2016	Ngobit	NG10	Ngobit	27	adult	M	scrotal	N	N	Y	Y	N	N	stacy agatha	1:50pm	3:00pm	0.2'44.5"S 36.46'4"E		Dog
"	24	Sep	2016	Ngobit	NG10	Ngobit	28	adult	M	scrotal	N	N	Y	Y	N	N	stacy agatha	1:50pm	3:00pm	0.2'44.5"S 36.46'4"E		Dog
"	24	Sep	2016	Ngobit	NG10	Ngobit	30	adult	M	scrotal	N	N	Y	Y	N	N	stacy agatha	1:50pm	3:00pm	0.2'44.5"S 36.46'4"E		Dog
"	24	Sep	2016	Ngobit	NG10	Ngobit	31	adult	F	distended nipples	N	N	Y	Y	N	N	stacy agatha	1:50pm	3:00pm	0.2'44.5"S 36.46'4"E		Dog
"	24	Sep	2016	Ngobit	NG10	Ngobit	32	adult	M	scrotal	N	N	Y	Y	N	N	stacy agatha	1:50pm	3:00pm	0.2'44.5"S 36.46'4"E		Dog
"	24	Sep	2016	Ngobit	NG10	Ngobit	34	adult	M	scrotal	N	N	Y	Y	N	N	stacy agatha	1:50pm	3:00pm	0.2'44.5"S 36.46'4"E		Dog
"	24	Sep	2016	Ngobit	NG10	Ngobit	35	adult	F	distended nipples	N	N	Y	Y	N	N	stacy agatha	1:50pm	3:00pm	0.2'44.5"S 36.46'4"E		Dog
"	24	Sep	2016	Ngobit	NG10	Ngobit	36	adult	M	scrotal	N	N	Y	Y	N	N	stacy agatha	1:50pm	3:00pm	0.2'44.5"S 36.46'4"E		Dog
"	24	Sep	2016	Ngobit	NG10	Ngobit	37	adult	F	distended nipples	N	N	Y	Y	N	N	stacy agatha	1:50pm	3:00pm	0.2'44.5"S 36.46'4"E		Dog
"	24	Sep	2016	Ngobit	NG10	Ngobit	38	adult	M		N	N	Y	Y	N	N	stacy agatha	1:50pm	3:00pm	0.2'44.5"S 36.46'4"E		Dog
"	24	Sep	2016	Ngobit	NG10	Ngobit	39	adult	M		N	N	Y	Y	N	N	stacy agatha	1:50pm	3:00pm	0.2'44.5"S 36.46'4"E		Dog
"	24	Sep	2016	Ngobit	NG10	Ngobit	40	adult	M		N	N	Y	Y	N	N	stacy agatha	1:50pm	3:00pm	0.2'44.5"S 36.46'4"E		Dog
"	24	Sep	2016	Ngobit	NG10	Ngobit	42	adult	F		N	N	Y	Y	N	N	stacy agatha	1:50pm	3:00pm	0.2'44.5"S 36.46'4"E		Dog
"	24	Sep	2016	Ngobit	NG10	Ngobit	43	adult	M		N	N	Y	Y	N	N	stacy agatha	1:50pm	3:00pm	0.2'44.5"S 36.46'4"E		Dog
"	24	Sep	2016	Ngobit	NG10	Ngobit	44	adult	M		N	N	Y	Y	N	N	stacy agatha	1:50pm	3:00pm	0.2'44.5"S 36.46'4"E		Dog
"	24	Sep	2016	Ngobit	NG10	Ngobit	47	adult	M		N	N	Y	Y	N	N	stacy agatha	1:50pm	3:00pm	0.2'44.5"S 36.46'4"E		Dog
"	24	Sep	2016	Ngobit	NG10	Ngobit	48	adult	M		N	N	Y	Y	N	N	stacy agatha	1:50pm	3:00pm	0.2'44.5"S 36.46'4"E		Dog
"	24	Sep	2016	Ngobit	NG10	Ngobit	50	adult	M		N	N	Y	Y	N	N	stacy agatha	1:50pm	3:00pm	0.2'44.5"S 36.46'4"E		Dog
"	24	Sep	2016	Ngobit	NG10	Ngobit	51	adult	F		N	N	Y	Y	N	N	stacy agatha	1:50pm	3:00pm	0.2'44.5"S 36.46'4"E		Dog
"	24	Sep	2016	Ngobit	NG10	Ngobit	53	adult	M		N	N	Y	Y	N	N	stacy agatha	1:50pm	3:00pm	0.2'44.5"S 36.46'4"E		Dog
"	24	Sep	2016	Ngobit	NG10	Ngobit	54	adult	F		N	N	Y	Y	N	N	stacy agatha	1:50pm	3:00pm	0.2'44.5"S 36.46'4"E		Dog
"	24	Sep	2016	Ngobit	NG10	Ngobit	55	adult	M		N	N	Y	Y	N	N	stacy agatha	1:50pm	3:00pm	0.2'44.5"S 36.46'4"E		Dog
"	24	Sep	2016	Ngobit	NG10	Ngobit	56	adult	M		N	N	Y	Y	N	N	stacy agatha	1:50pm	3:00pm	0.2'44.5"S 36.46'4"E		Dog
"	24	Sep	2016	Ngobit	NG10	Ngobit	57	adult	M	scrotal	N	N	Y	Y	N	N	stacy agatha	1:50pm	3:00pm	0.2'44.5"S 36.46'4"E		Dog
"	24	Sep	2016	Ngobit	NG10	Ngobit	58	adult	M	scrotal	N	N	Y	Y	N	N	stacy agatha	1:50pm	3:00pm	0.2'44.5"S 36.46'4"E		Dog
"	24	Sep	2016	Ngobit	NG10	Ngobit	59	adult	M	scrotal	N	N	Y	Y	N	N	stacy agatha	1:50pm	3:00pm	0.2'44.5"S 36.46'4"E		Dog
"	24	Sep	2016	Ngobit	NG10	Ngobit	60	adult	F	distended nipples	N	N	Y	Y	N	N	stacy agatha	1:50pm	3:00pm	0.2'44.5"S 36.46'4"E		Dog
"	24	Sep	2016	Ngobit	NG10	Ngobit	61	adult	F	distended nipples	N	N	Y	Y	N	N	stacy agatha	1:50pm	3:00pm	0.2'44.5"S 36.46'4"E		Dog
"	24	Sep	2016	Ngobit	NG8	Ngobit	65	adult	M	scrotal	N	N	Y	Y	N	N	stacy agatha	1:50pm	3:00pm	0.2'44.5"S 36.46'4"E		Dog
"	24	Sep	2016	Ngobit	NG8	Ngobit	66	adult	M	scrotal	N	N	Y	Y	N	N	stacy agatha	1:50pm	3:00pm	0.2'44.5"S 36.46'4"E		Dog
"	24	Sep	2016	Ngobit	NG8	Ngobit	67	adult	F	distended nipples	N	N	Y	Y	N	N	stacy agatha	1:50pm	3:00pm	0.2'44.5"S 36.46'4"E		Dog
"	24	Sep	2016	Ngobit	NG8	Ngobit	68	adult	F	distended nipples	N	N	Y	Y	N	N	stacy agatha	1:50pm	3:00pm	0.2'44.5"S 36.46'4"E		Dog
"	24	Sep	2016	Ngobit	NG8	Ngobit	70	adult	F	distended nipples	N	N	Y	Y	N	N	stacy agatha	1:50pm	3:00pm	0.2'44.5"S 36.46'4"E		Dog
"	24	Sep	2016	Ngobit	NG8	Ngobit	71	adult	M	scrotal	N	N	Y	Y	N	N	stacy agatha	1:50pm	3:00pm	0.2'44.5"S 36.46'4"E		Dog
"	24	Sep	2016	Ngobit	NG8	Ngobit	72	adult	F	N.P	N	N	Y	Y	N	N	stacy agatha	1:50pm	3:00pm	0.2'44.5"S 36.46'4"E		Dog
"	24	Sep	2016	Ngobit	NG8	Ngobit	73	adult	F	distended nipples	N	N	Y	Y	N	N	stacy agatha	1:50pm	3:00pm	0.2'44.5"S 36.46'4"E		Dog
"	24	Sep	2016	Ngobit	NG8	Ngobit	74	adult	F	distended nipples	N	N	Y	Y	N	N	stacy agatha	1:50pm	3:00pm	0.2'44.5"S 36.46'4"E		Dog
"	24	Sep	2016	Ngobit	NG8	Ngobit	75	adult	M	scrotal	N	N	Y	Y	N	N	stacy agatha	1:50pm	3:00pm	0.2'44.5"S 36.46'4"E		Dog
"	24	Sep	2016	Ngobit	NG8	Ngobit	78	adult	M	scrotal	N	N	Y	Y	N	N	stacy agatha	1:50pm	3:00pm	0.2'44.5"S 36.46'4"E		Dog
"	24	Sep	2016	Ngobit	NG8	Ngobit	79	adult	M	scrotal	N	N	Y	Y	N	N	stacy agatha	1:50pm	3:00pm	0.2'44.5"S 36.46'4"E		Dog
"	24	Sep	2016	Ngobit	NG8	Ngobit	63	juvenile	F	N.P	N	N	Y	Y	N	N	stacy agatha	1:50pm	3:00pm	0.2'44.5"S 36.46'4"E		Dog
"	24	Sep	2016	Ngobit	NG8	Ngobit	69	juvenile	F	N.P	N	N	Y	Y	N	N	stacy agatha	1:50pm	3:00pm	0.2'44.5"S 36.46'4"E		Dog
16/9/2016	16	Sep	2016	Ilpolei	IP 7	Il Polei	57	adult	M	scrotal	N	N	Y	Y	N	N	stacy agatha	5:00PM	5:45pm	0.24'44"N 37.6'19"E		Dog
"	16	Sep	2016	Ilpolei	IP 7	Il Polei	58	adult	F	distended nipples	N	N	Y	Y	N	N	stacy agatha	5:00PM	5:45pm	0.24'44"N 37.6'19"E		Dog
"	16	Sep	2016	Ilpolei	IP 7	Il Polei	59	adult	M	scrotal	N	N	Y	Y	N	N	stacy agatha	5:00PM	5:45pm	0.24'44"N 37.6'19"E		Dog
"	16	Sep	2016	Ilpolei	IP 7	Il Polei	60	adult	M	scrotal	N	N	Y	Y	N	N	stacy agatha	5:00PM	5:45pm	0.24'44"N 37.6'19"E		Dog
"	16	Sep	2016	Ilpolei	IP 7	Il Polei	61	adult	M	scrotal	N	N	Y	Y	N	N	stacy agatha	5:00PM	5:45pm	0.24'44"N 37.6'19"E		Dog
16/9/2016	16	Sep	2016	Ilpolei	IP 1	Il Polei	35	adult	M	scrotal	N	N	Y	Y	N	N	Ruth muthike			0.24'54"N 37.6'11"E		Dog
"	17	Sep	2016	Ilpolei	IP 7	Il Polei	50	adult	M	scrotal	N	N	Y	Y	N	N	stacy agatha			0.24'54"N 37.6'11"E		Dog
"	16	Sep	2016	Ilpolei	IP 1	Il Polei	36	juvenile	F	no distended nipples	N	N	Y	Y	N	N	Ruth muthike			0.24'54"N 37.6'11"E		Dog
"	17	Sep	2016	Ilpolei	IP 7	Il Polei	54	adult	F	lactating	N	N	Y	Y	N	N	stacy agatha	10:50AM	1:50PM	0.24'54'N 37.6'11"E		Dog
"	17	Sep	2016	Ilpolei	IP 7	Il Polei	56	adult	M	scrotal	N	N	Y	Y	N	N	stacy agatha	10:50AM	1:50PM	0.24'54'N 37.6'11"E		Dog
"	17	Sep	2016	Ilpolei	IP 7	Il Polei	57	adult	M	scrotal	N	N	Y	Y	N	N	stacy agatha	10:50AM	1:50PM	0.24'54'N 37.6'11"E		Dog
"	17	Sep	2016	Ilpolei	IP 7	Il Polei	58	adult	F	distended nipples	N	N	Y	Y	N	N	stacy agatha	10:50AM	1:50PM	0.24'54'N 37.6'11"E		Dog
"	17	Sep	2016	Ilpolei	IP 7	Il Polei	45	adult	F	distended nipples	N	N	Y	Y	N	N	stacy agatha			0.24'58"N 37.6'22"E		Dog
"	17	Sep	2016	Ilpolei	IP 7	Il Polei	46	adult	F	distended nipples	N	N	Y	Y	N	N	stacy agatha			0.24'58"N 37.6'22"E		Dog
"	17	Sep	2016	Ilpolei	IP 7	Il Polei	48	adult	M	scrotal	N	N	Y	Y	N	N	stacy agatha			0.24'58"N 37.6'22"E		Dog
"	17	Sep	2016	Ilpolei	IP 7	Il Polei	59	adult	M	scrotal	N	N	Y	Y	N	N	stacy agatha			0.25'15'N 37.6'4"E		Dog
"	17	Sep	2016	Ilpolei	IP 7	Il Polei	60	adult	M	scrotal	N	N	Y	Y	N	N	stacy agatha			0.25'15'N 37.6'4"E		Dog
"	17	Sep	2016	Ilpolei	IP 7	Il Polei	61	adult	F	distended nipples	N	N	Y	Y	N	N	stacy agatha			0.25'15'N 37.6'4"E		Dog
"	17	Sep	2016	Ilpolei	IP 7	Il Polei	62	adult	F	distended nipples	N	N	Y	Y	N	N	stacy agatha			0.25'19"N 37.6'0"E		Dog
17/9/2016	17	Sep	2016	Ilpolei	IP 7	Il Polei	71	adult	F	distended nipples	N	N	Y	Y	N	N	stacy agatha	10:30AM	1:50PM	0.25'25"N 37.5'41"E		Dog
"	17	Sep	2016	Ilpolei	IP 7	Il Polei	72	adult	F	distended nipples	N	N	Y	Y	N	N	stacy agatha	10:30AM	1:50PM	0.25'25"N 37.5'41"E		Dog
"	17	Sep	2016	Ilpolei	IP 7	Il Polei	73	adult	M	scrotal	N	N	Y	Y	N	N	stacy agatha	10:30AM	1:50PM	0.25'25"N 37.5'41"E		Dog
"	17	Sep	2016	Ilpolei	IP 7	Il Polei	74	adult	M	scrotal	N	N	Y	Y	N	N	stacy agatha	10:30AM	1:50PM	0.25'25"N 37.5'41"E		Dog
"	17	Sep	2016	Ilpolei	IP 7	Il Polei	63	adult	M	scrotal	N	N	Y	Y	N	N	stacy agatha			0.25'33"N 37.5'41"E		Dog
"	17	Sep	2016	Ilpolei	IP 7	Il Polei	68	adult	M	scrotal	N	N	Y	Y	N	N	stacy agatha			0.25'33'N 37.5'41"E		Dog
"	17	Sep	2016	Ilpolei	IP 7	Il Polei	69	adult	F	distended nipples	N	N	Y	Y	N	N	stacy agatha			0.25'33'N 37.5'41"E		Dog
"	17	Sep	2016	Ilpolei	IP 7	Il Polei	70	adult	M	scrotal	N	N	Y	Y	N	N	stacy agatha			0.25'33'N 37.5'41"E		Dog
"	17	Sep	2016	Ilpolei	IP 7	Il Polei	64	adult	M	scrotal	N	N	Y	Y	N	N	stacy agatha			0.25'39"N 37.5'36"E		Dog
"	17	Sep	2016	Ilpolei	IP 7	Il Polei	65	adult	M	scrotal	N	N	Y	Y	N	N	stacy agatha			0.25'39"N 37.5'36"E		Dog
"	17	Sep	2016	Ilpolei	IP 7	Il Polei	66	adult	M	scrotal	N	N	Y	Y	N	N	stacy agatha			0.25'39"N 37.5'36"E		Dog
"	17	Sep	2016	Ilpolei	IP 7	Il Polei	67	adult	M	scrotal	N	N	Y	Y	N	N	stacy agatha			0.25'39"N 37.5'36"E		Dog
30/9/2016	30	Sep	2016	Rumuruti	RU14	Rumuruti	122	adult	M	scrotal	N	N	Y	Y	N	N	stacy agatha	2:15PM	4:00PM	0.260863"N 36.537886"E		Dog
"	30	Sep	2016	Rumuruti	RU14	Rumuruti	124	adult	F	distended nipples	N	N	Y	Y	N	N	stacy agatha	2:15PM	4:00PM	0.260863"N 36.537886"E		Dog
"	30	Sep	2016	Rumuruti	RU14	Rumuruti	125	adult	M	scrotal	N	N	Y	Y	N	N	stacy agatha	2:15PM	4:00PM	0.260863"N 36.537886"E		Dog
"	30	Sep	2016	Rumuruti	RU14	Rumuruti	126	adult	M	scrotal	N	N	Y	Y	N	N	stacy agatha	2:15PM	4:00PM	0.260863"N 36.537886"E		Dog
"	30	Sep	2016	Rumuruti	RU14	Rumuruti	127	adult	F	distended nipples	N	N	Y	Y	N	N	stacy agatha	2:15PM	4:00PM	0.260863"N 36.537886"E		Dog
"	30	Sep	2016	Rumuruti	RU14	Rumuruti	129	adult	M	scrotal	N	N	Y	Y	N	N	stacy agatha	2:15PM	4:00PM	0.260863"N 36.537886"E		Dog
"	30	Sep	2016	Rumuruti	RU14	Rumuruti	130	adult	F	distended nipples	N	N	Y	Y	N	N	stacy agatha	2:15PM	4:00PM	0.260863"N 36.537886"E		Dog
"	30	Sep	2016	Rumuruti	RU14	Rumuruti	131	adult	F	distended nipples	N	N	Y	Y	N	N	stacy agatha	2:15PM	4:00PM	0.260863"N 36.537886"E		Dog
"	30	Sep	2016	Rumuruti	RU14	Rumuruti	132	adult	M	scrotal	N	N	Y	Y	N	N	stacy agatha	2:15PM	4:00PM	0.260863"N 36.537886"E		Dog
"	30	Sep	2016	Rumuruti	RU14	Rumuruti	133	adult	M	scrotal	N	N	Y	Y	N	N	stacy agatha	2:15PM	4:00PM	0.260863"N 36.537886"E		Dog
"	30	Sep	2016	Rumuruti	RU14	Rumuruti	134	adult	F	lactating	N	N	Y	Y	N	N	stacy agatha	2:15PM	4:00PM	0.260863"N 36.537886"E		Dog
"	1	Oct	2016	Rumuruti	RU14	Rumuruti	2	adult	M	scrotal	N	N	N	N	N	N	stacy agatha	9:00AM	9:45AM	0.2608663"N 36.537886"E		Dog
"	1	Oct	2016	Rumuruti	RU14	Rumuruti	3	adult	F	distended nipples	N	N	Y	Y	N	N	stacy agatha	9:00AM	9:45AM	0.2608663"N 36.537886"E		Dog
"	3	Sep	2016	ilmotiok	ilmotiok primary	Il Motiok	9	adult	M	?	N	N	Y	Y	N	N	Waithera nKageche	9:30am	1:46pm	0.27'39.8"N 36.56'23.7"E		Dog
"	3	Sep	2016	ilmotiok	ilmotiok primary	Il Motiok	10	adult	M	?	N	N	Y	Y	N	N	Waithera nKageche	9:30am	1:46pm	0.27'39.8"N 36.56'23.7"E		Dog
"	3	Sep	2016	ilmotiok	ilmotiok primary	Il Motiok	11	adult	F	?	N	N	Y	Y	N	N	Waithera nKageche	9:30am	1:46pm	0.27'39.8"N 36.56'23.7"E		Dog
"	3	Sep	2016	ilmotiok	ilmotiok primary	Il Motiok	4	adult	F	?	N	N	Y	Y	N	N	Waithera nKageche	9:30am	1:46pm	0.27'57.3"N36.55'59.1"E		Dog
"	3	Sep	2016	ilmotiok	ilmotiok primary	Il Motiok	5	adult	F	?	N	N	Y	Y	N	N	Waithera nKageche	9:30am	1:46pm	0.27'57.3"N36.55'59.1"E		Dog
"	3	Sep	2016	ilmotiok	ilmotiok primary	Il Motiok	6	adult	F	?	N	N	Y	Y	N	N	Waithera nKageche	9:30am	1:46pm	0.27'57.3"N36.55'59.1"E		Dog
2016-02-09	2	Sep	2016	ilmotiok	ilmotiok primary	Il Motiok	39	adult	M	scrotal	N	N	N	Y	N	N	stacy agatha	15:30:00	4:30PM	0.27'58.5"N 36.5614.2"E		Dog
"	2	Sep	2016	ilmotiok	ilmotiok primary	Il Motiok	42	adult	M	scrotal	N	N	N	Y	N	N	stacy agatha	15:30:00	4:30PM	0.27'58.5"N 36.5614.2"E		Dog
"	2	Sep	2016	ilmotiok	ilmotiok primary	Il Motiok	43	adult	M	scrotal	N	N	N	Y	N	N	stacy agatha	15:30:00	4:30PM	0.27'58.5"N 36.5614.2"E		Dog
"	2	Sep	2016	ilmotiok	ilmotiok primary	Il Motiok	46	adult	M	scrotal	N	N	N	Y	N	N	stacy agatha	15:30:00	4:30PM	0.27'58.5"N 36.5614.2"E		Dog
"	2	Sep	2016	ilmotiok	ilmotiok primary	Il Motiok	47	adult	M	scrotal	N	N	N	Y	N	N	stacy agatha	15:30:00	4:30PM	0.27'58.5"N 36.5614.2"E		Dog
"	2	Sep	2016	ilmotiok	ilmotiok primary	Il Motiok	48	adult	F	distended nipples	N	N	N	Y	N	N	stacy agatha	15:30:00	4:30PM	0.27'58.5"N 36.5614.2"E		Dog
"	2	Sep	2016	ilmotiok	ilmotiok primary	Il Motiok	49	adult	M	scrotal	N	N	N	Y	N	N	stacy agatha	15:30:00	4:30PM	0.27'58.5"N 36.5614.2"E		Dog
"	2	Sep	2016	ilmotiok	ilmotiok primary	Il Motiok	50	adult	F	distended nipples	N	N	N	Y	N	N	stacy agatha	15:30:00	4:30PM	0.27'58.5"N 36.5614.2"E		Dog
"	2	Sep	2016	ilmotiok	ilmotiok primary	Il Motiok	51	adult	M	scrotal	N	N	N	Y	N	N	stacy agatha	15:30:00	4:30PM	0.27'58.5"N 36.5614.2"E		Dog
"	2	Sep	2016	ilmotiok	ilmotiok primary	Il Motiok	53	adult	M	scrotal	N	N	N	Y	N	N	stacy agatha	15:30:00	4:30PM	0.27'58.5"N 36.5614.2"E		Dog
"	2	Sep	2016	ilmotiok	ilmotiok primary	Il Motiok	54	adult	F	distended nipples	N	N	N	Y	N	N	stacy agatha	15:30:00	4:30PM	0.27'58.5"N 36.5614.2"E		Dog
"	2	Sep	2016	ilmotiok	ilmotiok primary	Il Motiok	55	adult	M	scrotal	N	N	N	Y	N	N	stacy agatha	15:30:00	4:30PM	0.27'58.5"N 36.5614.2"E		Dog
"	3	Sep	2016	ilmotiok	ilmotiok	Il Motiok	32	adult	M	scrotal	Y	N	Y	Y	N	N	stacy agatha	8:40AM	11:25:00	0.28'02.4"N 36.55'14.9"E		Dog
"	2	Sep	2016	koija	koija	Koija	58	juvenile	M	scrotal	N	N	Y	Y	N	N	stacy agatha	15:30 PM	5:00PM	0.2804.5"E 36.5713.9"E		Dog
2016-02-09	2	Sep	2016	koija	koija	Koija	56	adult	M	scrotal	N	N	N	Y	N	N	stacy agatha	15:30 PM	5:00PM	0.2804.9"N 36.5704.1'E		Dog
"	2	Sep	2016	koija	koija	Koija	57	adult	M	scrotal	N	N	N	Y	N	N	stacy agatha	15:30 PM	5:00PM	0.2804.9"N 36.5704.1'E		Dog
"	3	Sep	2016	ilmotiok	ilmotiok	Il Motiok	8	adult	M	scrotal	N	N	Y	Y	N	N	stacy agatha	8:30am	11:25am	0.2823.5"N 36.5802.5"E		Dog
"	3	Sep	2016	ilmotiok	ilmotiok	Il Motiok	9	adult	M	scrotal	Y	Y	Y	Y	N	N	stacy agatha	8:30am	11:25am	0.2823.5"N 36.5802.5"E		Dog
"	3	Sep	2016	ilmotiok	ilmotiok	Il Motiok	11	adult	F	distended nipples	N	N	Y	Y	N	N	stacy agatha	8:30am	11:25am	0.2823.5"N 36.5802.5"E		Dog
"	3	Sep	2016	ilmotiok	ilmotiok	Il Motiok	12	adult	F	distended nipples	N	N	Y	Y	N	N	stacy agatha	8:30am	11:25am	0.2823.5"N 36.5802.5"E		Dog
"	3	Sep	2016	ilmotiok	ilmotiok	Il Motiok	13	adult	M	scrotal	N	N	Y	Y	N	N	stacy agatha	8:30am	11:25am	0.2823.5"N 36.5802.5"E		Dog
"	3	Sep	2016	ilmotiok	ilmotiok	Il Motiok	15	adult	M	scrotal	N	N	Y	Y	N	N	stacy agatha	8:30am	11:25am	0.2823.5"N 36.5802.5"E		Dog
"	3	Sep	2016	ilmotiok	ilmotiok	Il Motiok	16	adult	M	scrotal	N	N	Y	Y	N	N	stacy agatha	8:30am	11:25am	0.2823.5"N 36.5802.5"E		Dog
"	3	Sep	2016	ilmotiok	ilmotiok	Il Motiok	19	adult	M	scrotal	N	N	Y	Y	N	N	stacy agatha	8:30am	11:25am	0.2823.5"N 36.5802.5"E		Dog
2016-03-09	3	Sep	2016	ilmotiok	ilmotiok	Il Motiok	20	adult	M	scrotal	N	N	Y	Y	N	N	stacy agatha	8:40AM	11:25:00	0.28'23.5"N36.58'02.5'E		Dog
"	3	Sep	2016	ilmotiok	ilmotiok	Il Motiok	21	adult	M	scrotal	N	N	Y	Y	N	N	stacy agatha	8:40AM	11:25:00	0.28'23.5"N36.58'02.5'E		Dog
"	3	Sep	2016	ilmotiok	ilmotiok	Il Motiok	22	adult	M	scrotal	N	N	Y	Y	N	N	stacy agatha	8:40AM	11:25:00	0.28'23.5"N36.58'02.5'E		Dog
"	3	Sep	2016	ilmotiok	ilmotiok	Il Motiok	23	adult	M	scrotal	N	N	Y	Y	N	N	stacy agatha	8:40AM	11:25:00	0.28'23.5"N36.58'02.5'E		Dog
"	3	Sep	2016	ilmotiok	ilmotiok	Il Motiok	24	adult	M	scrotal	N	N	Y	Y	N	N	stacy agatha	8:40AM	11:25:00	0.28'23.5"N36.58'02.5'E		Dog
"	3	Sep	2016	ilmotiok	ilmotiok	Il Motiok	5	adult	M	scrotal	N	N	Y	Y	N	N	stacy agatha	8:30am	11:25am	0.2824.6"N 36.5444.2"E		Dog
"	3	Sep	2016	ilmotiok	ilmotiok	Il Motiok	25	adult	M	scrotal	N	N	Y	Y	N	N	stacy agatha	8:40AM	11:25:00	0.28'29.8"N 36.58'45.4"E		Dog
"	3	Sep	2016	ilmotiok	ilmotiok	Il Motiok	26	adult	M	scrotal	N	N	Y	Y	N	N	stacy agatha	8:40AM	11:25:00	0.28'29.8"N 36.58'45.4"E		Dog
"	3	Sep	2016	ilmotiok	ilmotiok	Il Motiok	27	adult	M	scrotal	N	N	Y	Y	N	N	stacy agatha	8:40AM	11:25:00	0.28'29.8"N 36.58'45.4"E		Dog
"	3	Sep	2016	ilmotiok	ilmotiok	Il Motiok	28	adult	M	scrotal	N	N	Y	Y	N	N	stacy agatha	8:40AM	11:25:00	0.28'29.8"N 36.58'45.4"E		Dog
"	3	Sep	2016	ilmotiok	ilmotiok	Il Motiok	29	adult	M	scrotal	N	N	Y	Y	N	N	stacy agatha	8:40AM	11:25:00	0.28'29.8"N 36.58'45.4"E		Dog
"	3	Sep	2016	ilmotiok	ilmotiok	Il Motiok	30	adult	F	lactating	N	N	Y	Y	N	N	stacy agatha	8:40AM	11:25:00	0.28'29.8"N 36.58'45.4"E		Dog
2016-03-09	3	Sep	2016	ilmotiok	ilmotiok	Il Motiok	34	adult	M	scrotal	N	N	Y	Y	N	N	stacy agatha	12:30pm	4:30pm	0.28'438"N36.57'59.6'E		Dog
"	3	Sep	2016	ilmotiok	ilmotiok primary	Il Motiok	12	adult	F	?	N	N	Y	Y	N	N	Waithera nKageche	9:30am	1:46pm	0.28'5.9"N 36.56'23.6"E		Dog
"	3	Sep	2016	ilmotiok	ilmotiok primary	Il Motiok	14	adult	F	?	N	N	Y	Y	N	N	Waithera nKageche	9:30am	1:46pm	0.28'5.9"N 36.56'31.9" E		Dog
"	3	Sep	2016	ilmotiok	ilmotiok primary	Il Motiok	15	adult	M	?	N	N	Y	Y	N	N	Waithera nKageche	9:30am	1:46pm	0.28'5.9"N 36.56'31.9" E		Dog
"	3	Sep	2016	ilmotiok	ilmotiok primary	Il Motiok	17	adult	F	?	N	N	Y	Y	N	N	Waithera nKageche	9:30am	1:46pm	0.28'5.9"N 36.56'31.9" E		Dog
2016-03-09	3	Sep	2016	ilmotiok	centre	Il Motiok	33	adult	M	scrotal	N	N	Y	Y	N	N	stacy agatha	12:30pm	4:30pm	0.28'55.1"N36.5745.4'E		Dog
?	?	Sep	2016	?	?	Il Motiok	39	adult	M	?	N	N	Y	Y	N	N	?			0.3022.4"E 36.5230.9"E		Dog
?	?	Sep	2016	?	?	Il Motiok	40	adult	M	?	N	N	Y	Y	N	N	?			0.3022.4"E 36.5230.9"E		Dog
?	?	Sep	2016	?	?	Il Motiok	41	adult	M	?	N	N	Y	Y	N	N	?			0.3022.4"E 36.5230.9"E		Dog
?	?	Sep	2016	?	?	Il Motiok	42	adult	M	?	N	N	Y	Y	N	N	?			0.3022.4"E 36.5230.9"E		Dog
?	?	Sep	2016	?	?	Il Motiok	45	adult	F	?	N	N	Y	Y	N	N	?			0.3022.4"E 36.5230.9"E		Dog
?	?	Sep	2016	?	?	Il Motiok	46	adult	M	?	N	N	Y	Y	N	N	?			0.3022.4"E 36.5230.9"E		Dog
?	?	Sep	2016	?	?	Il Motiok	47	adult	F	?	N	N	Y	Y	N	N	?			0.3022.4"E 36.5230.9"E		Dog
"	3	Sep	2016	naserai	house calls	Koija	38	adult	M	?	N	N	Y	Y	N	N	Waithera nKageche	2:30PM		0.30'43.9"N 36.52'40.9"E		Dog
?	?	Sep	2016	?	?	Il Motiok	48	adult	M	?	N	N	Y	Y	N	N	?			0.3043.9"N 36.5250.9"E		Dog
"	3	Sep	2016	naserai	house calls	Koija	30	adult	M	?	N	N	Y	Y	N	N	Waithera nKageche	2:30PM		0.3130.4"N 36.5455.9"E		Dog
"	3	Sep	2016	naserai	house calls	Koija	31	adult	M	?	N	N	Y	Y	N	N	Waithera nKageche	2:30PM		0.3130.4"N 36.5455.9"E		Dog
"	3	Sep	2016	naserai	house calls	Koija	32	adult	F	?	N	N	Y	Y	N	N	Waithera nKageche	2:30PM		0.3130.4"N 36.5455.9"E		Dog
"	2	Sep	2016	koija	koija	Koija	30	adult	M	?	N	N	Y	Y	N	N	Waithera nKageche	9:09AM	1:46PM	0.31'35.8"N36.54'54.0"E		Dog
"	2	Sep	2016	koija	koija	Koija	31	adult	M	?	N	N	Y	Y	N	N	Waithera nKageche	9:09AM	1:46PM	0.31'35.8"N36.54'54.0"E		Dog
"	2	Sep	2016	koija	koija	Koija	33	adult	M	?	N	N	N	Y	N	N	Waithera nKageche	9:09AM	1:46PM	0.31'35.8"N36.54'54.0"E		Dog
"	2	Sep	2016	koija	koija	Koija	34	adult	M	?	N	N	N	Y	N	N	Waithera nKageche	9:09AM	1:46PM	0.31'35.8"N36.54'54.0"E		Dog
"	2	Sep	2016	koija	koija	Koija	35	adult	M	?	N	N	N	Y	N	N	Waithera nKageche	9:09AM	1:46PM	0.31'35.8"N36.54'54.0"E		Dog
"	2	Sep	2016	koija	koija	Koija	36	adult	M	?	N	N	N	Y	N	N	Waithera nKageche	9:09AM	1:46PM	0.31'35.8"N36.54'54.0"E		Dog
"	2	Sep	2016	koija	koija	Koija	37	adult	M	?	N	N	N	Y	N	N	Waithera nKageche	9:09AM	1:46PM	0.31'35.8"N36.54'54.0"E		Dog
"	2	Sep	2016	koija	koija	Koija	38	adult	M	?	N	N	N	Y	N	N	Waithera nKageche	9:09AM	1:46PM	0.31'35.8"N36.54'54.0"E		Dog
"	2	Sep	2016	koija	koija	Koija	5	adult	M	scrotal	N	N	N	Y	N	N	stacy agatha	9:25am	14:48pm	0.31'35.8"N36.54'54.0"E		Dog
"	2	Sep	2016	koija	koija	Koija	6	adult	F		N	N	Y	N	N	N	stacy agatha	9:25am	14:48pm	0.31'35.8"N36.54'54.0"E		Dog
"	2	Sep	2016	koija	koija	Koija	7	adult	M	scrotal	Y	N	N	Y	N	N	stacy agatha	9:25am	14:48pm	0.31'35.8"N36.54'54.0"E		Dog
"	2	Sep	2016	koija	koija	Koija	8	adult	M	scrotal	Y	N	Y	Y	N	N	stacy agatha	9:25am	14:48pm	0.31'35.8"N36.54'54.0"E		Dog
"	2	Sep	2016	koija	koija	Koija	9	adult	F		N	N	N	N	N	N	stacy agatha	9:25am	14:48pm	0.31'35.8"N36.54'54.0"E		Dog
"	2	Sep	2016	koija	koija	Koija	13	adult	M	scrotal	N	N	N	N	N	N	stacy agatha	9:25am	14:48pm	0.31'35.8"N36.54'54.0"E		Dog
"	2	Sep	2016	koija	koija	Koija	14	adult	M	scrotal	N	N	Y	Y	N	N	stacy agatha	9:25am	14:48pm	0.31'35.8"N36.54'54.0"E		Dog
"	2	Sep	2016	koija	koija	Koija	15	adult	F		N	N	N	N	N	N	stacy agatha	9:25am	14:48pm	0.31'35.8"N36.54'54.0"E		Dog
"	2	Sep	2016	koija	koija	Koija	16	adult	F		N	N	Y	Y	N	N	stacy agatha	9:25am	14:48pm	0.31'35.8"N36.54'54.0"E		Dog
"	2	Sep	2016	koija	koija	Koija	17	adult	M	scrotal	Y	Y	Y	Y	N	N	stacy agatha	9:25am	14:48pm	0.31'35.8"N36.54'54.0"E		Dog
"	2	Sep	2016	koija	koija	Koija	18	adult	F		N	N	N	N	N	N	stacy agatha	9:25am	14:48pm	0.31'35.8"N36.54'54.0"E		Dog
"	2	Sep	2016	koija	koija	Koija	19	adult	M	scrotal	Y	N	N	Y	N	N	stacy agatha	9:25am	14:48pm	0.31'35.8"N36.54'54.0"E		Dog
"	2	Sep	2016	koija	koija	Koija	32	juvenile	M	?	N	N	N	Y	N	N	Waithera nKageche	9:09AM	1:46PM	0.31'35.8"N36.54'54.0"E		Dog
"	2	Sep	2016	koija	koija	Koija	10	juvenile	M	scrotal	N	N	Y	Y	N	N	stacy agatha	9:25am	14:48pm	0.31'35.8"N36.54'54.0"E		Dog
"	3	Sep	2016	naserai	house calls	Koija	28	adult	M	?	N	N	Y	Y	N	N	Waithera nKageche	2:30PM		0.3143.4"N 36.54'26.6"E		Dog
"	3	Sep	2016	ilmotiok	ilmotiok primary	Il Motiok	19	juvenile	F	?	N	N	Y	Y	N	N	Waithera nKageche	9:30am	1:46pm	0.3146.2"N 35.54402" E		Dog
"	3	Sep	2016	naserai	house calls	Koija	35	adult	M	?	N	N	Y	Y	N	N	Waithera nKageche	2:30PM		0.31'46.6"N 36.54'22.9"E		Dog
"	3	Sep	2016	naserai	house calls	Koija	36	adult	F	?	N	N	Y	Y	N	N	Waithera nKageche	2:30PM		0.31'46.6"N 36.54'22.9"E		Dog
"	3	Sep	2016	naserai	house calls	Koija	37	adult	M	?	N	N	Y	Y	N	N	Waithera nKageche	2:30PM		0.31'46.6"N 36.54'22.9"E		Dog
"	2	Sep	2016	koija	koija	Koija	3	adult	M	scrotal	N	N	Y	Y	N	N	stacy agatha	9:25am	14:48pm	0.31'54.8"N 36.53'53.5"E		Dog
2016-02-09	2	Sep	2016	koija	koija	Koija	1	adult	M	scrotal	Y	N	Y	Y	N	N	stacy agatha	9:25am	14:48pm	0.31'55.3"N 36.54'00.2"E		Dog
"	2	Sep	2016	koija	koija	Koija	2	adult	M	scrotal	N	N	Y	Y	N	N	stacy agatha	9:25am	14:48pm	0.31'55.3"N 36.54'00.2"E		Dog
2016-02-09	2	Sep	2016	koija	koija	Koija	20	adult	M	?	N	N	N	Y	N	N	Waithera nKageche	9:09AM	1:46PM	0.32'00.5"N 36.53'40.4E		Dog
"	2	Sep	2016	koija	koija	Koija	22	juvenile	M	?	N	N	N	Y	N	N	Waithera nKageche	9:09AM	1:46PM	0.32'00.5"N 36.53'40.4E		Dog
"	2	Sep	2016	koija	koija	Koija	25	juvenile	F	?	N	N	N	Y	N	N	Waithera nKageche	9:09AM	1:46PM	0.32'00.5"N 36.53'40.4E		Dog
"	2	Sep	2016	koija	koija	Koija	19	adult	M	scrotal	Y	N	Y	Y	N	N	stacy agatha	9:25am	14:48pm	0.32'01.0"N 36.54'03.1"E		Dog
"	2	Sep	2016	koija	koija	Koija	15	adult	F		N	N	N	N	N	N	stacy agatha	9:25am	14:48pm	0.32'05.2"N 36.53'56.2"E		Dog
"	2	Sep	2016	koija	koija	Koija	16	adult	F		N	N	Y	Y	N	N	stacy agatha	9:25am	14:48pm	0.32'05.3"N 36.54'01.6"E		Dog
"	2	Sep	2016	koija	koija	Koija	17	adult	M	scrotal	Y	Y	Y	Y	N	N	stacy agatha	9:25am	14:48pm	0.32'05.3"N 36.54'01.6"E		Dog
"	2	Sep	2016	koija	koija	Koija	18	adult	F		N	N	N	N	N	N	stacy agatha	9:25am	14:48pm	0.32'05.3"N 36.54'01.6"E		Dog
"	3	Sep	2016	ilmotiok	ilmotiok	Il Motiok	1	adult	M	scrotal	Y	Y	Y	Y	N	N	Waithera nKageche			0.3208.7"N 36.5340.9"E		Dog
"	2	Sep	2016	koija	koija	Koija	10	juvenile	M	scrotal	N	N	Y	Y	N	N	stacy agatha	9:25am	14:48pm	0.32'17.5"N 36..54'12.8"E		Dog
"	2	Sep	2016	koija	koija	Koija	13	adult	M	scrotal	N	N	N	N	N	N	stacy agatha	9:25am	14:48pm	0.32'22.4"N36.54'07.0"E		Dog
"	2	Sep	2016	koija	koija	Koija	14	adult	M	scrotal	N	N	Y	Y	N	N	stacy agatha	9:25am	14:48pm	0.32'22.4"N36.54'07.0"E		Dog
"	2	Sep	2016	koija	koija	Koija	13	adult	M	?	Y	Y	Y	Y	N	N	Waithera nKageche	9:09AM	1:46PM	0.3224.4"N 36.5403.2"E		Dog
"	2	Sep	2016	koija	koija	Koija	11	adult	M	?	N	N	N	Y	N	N	Waithera nKageche	9:09AM	1:46PM	0.3225.1"N 36.5407.1"E		Dog
"	2	Sep	2016	koija	koija	Koija	12	adult	M	?	N	N	N	Y	N	N	Waithera nKageche	9:09AM	1:46PM	0.3225.1"N 36.5407.1"E		Dog
"	2	Sep	2016	koija	koija	Koija	6	adult	F		N	N	N	Y	N	N	stacy agatha	9:25am	14:48pm	0.32'27.9"N36.53'52.0"E		Dog
"	2	Sep	2016	koija	koija	Koija	7	adult	M	scrotal	Y	N	N	Y	N	N	stacy agatha	9:25am	14:48pm	0.32'27.9"N36.53'52.0"E		Dog
"	2	Sep	2016	koija	koija	Koija	8	adult	M	scrotal	Y	N	Y	Y	N	N	stacy agatha	9:25am	14:48pm	0.32'27.9"N36.53'52.0"E		Dog
"	2	Sep	2016	koija	koija	Koija	9	adult	F		N	N	N	N	N	N	stacy agatha	9:25am	14:48pm	0.32'27.9"N36.53'52.0"E		Dog
"	2	Sep	2016	koija	koija	Koija	9	adult	M	?	N	N	Y	Y	N	N	Waithera nKageche	9:09AM	1:46PM	0.3231.6"N 36.5407.5"E		Dog
2016-03-09	3	Sep	2016	ilmotiok	ilmotiok	Il Motiok	37	adult	M	scrotal	N	N	Y	Y	N	N	stacy agatha	12:30pm	4:30pm	0.32'36.9"N36'53'45.3"E		Dog
"	3	Sep	2016	naserai	house calls	Koija	34	adult	M	?	N	N	Y	Y	N	N	Waithera nKageche	2:30PM		0.32'39.1"N 36.55'14.8"E		Dog
"	2	Sep	2016	koija	koija	Koija	8	adult	F	?	N	N	Y	Y	N	N	Waithera nKageche	9:09AM	1:46PM	0.324.1"N 36.5408.8"E		Dog
"	2	Sep	2016	koija	koija	Koija	7	juvenile	M	?	N	N	N	Y	N	N	Waithera nKageche	9:09AM	1:46PM	0.324.1"N 36.5408.8"E		Dog
2016-02-09	2	Sep	2016	koija	koija	Koija	1	adult	M	scrotal	Y	N	Y	Y	N	N	stacy agatha	9:25am	14:48pm	0.32'40.4"N 36.54'24.5"E		Dog
"	2	Sep	2016	koija	koija	Koija	26	adult	M	?	N	N	Y	Y	N	N	Waithera nKageche	9:09AM	1:46PM	0.32'46.1"N 36.53'48.1"E		Dog
2016-03-09	3	Sep	2016	ilmotiok	ilmotiok	Il Motiok	38	adult	M	scrotal	Y	Y	Y	Y	N	N	stacy agatha	12:30pm	4:30pm	0.32'47.2"N36'53'36.1"E		Dog
"	2	Sep	2016	koija	koija	Koija	2	adult	M	scrotal	N	N	Y	Y	N	N	stacy agatha	9:25am	14:48pm	0.32'47.9"N 36.54'21.5"E		Dog
"	2	Sep	2016	koija	koija	Koija	3	adult	M	scrotal	N	N	Y	Y	N	N	stacy agatha	9:25am	14:48pm	0.32'47.9"N 36.54'21.5"E		Dog
"	2	Sep	2016	koija	koija	Koija	27	adult	M	?	N	N	N	Y	N	N	Waithera nKageche	9:09AM	1:46PM	0.32'48.3"N 36.53'47.5"E		Dog
"	2	Sep	2016	koija	koija	Koija	28	adult	M	?	N	N	N	Y	N	N	Waithera nKageche	9:09AM	1:46PM	0.32'51.2"N 36.53'48.7"E		Dog
"	2	Sep	2016	koija	koija	Koija	4	adult	F		N	N	Y	N	N	N	stacy agatha	9:25am	14:48pm	0.32'51.5"N 36.53'48.7"E		Dog
"	2	Sep	2016	koija	koija	Koija	14	adult	F	?	N	N	N	Y	N	N	Waithera nKageche	9:09AM	1:46PM	0.3259.7"N 36.5333.4'E		Dog
"	2	Sep	2016	koija	koija	Koija	15	adult	M	?	Y	Y	Y	Y	N	N	Waithera nKageche	9:09AM	1:46PM	0.3259.7"N 36.5333.4'E		Dog
"	2	Sep	2016	koija	koija	Koija	18	juvenile	M	?	N	N	Y	Y	N	N	Waithera nKageche	9:09AM	1:46PM	0.3259.7"N 36.5333.4'E		Dog
2016-03-09	3	Sep	2016	ilmotiok	ilmotiok	Il Motiok	35	adult	M	scrotal	N	N	Y	Y	N	N	stacy agatha	12:30pm	4:30pm	0.33'26.2"N 36.53'45.3"E		Dog
2016-03-09	3	Sep	2016	ilmotiok	ilmotiok	Il Motiok	36	adult	F	lactating	N	N	Y	Y	N	N	stacy agatha	12:30pm	4:30pm	0.33'26.2"N 36.53'45.3"E		Dog
"	24	Sep	2016	Ngobit	NG8	Ngobit	100	adult	M	scrotal	N	N	Y	Y	N	N	stacy agatha			0.3'47"S 36.47'58"E		Dog
"	24	Sep	2016	Ngobit	NG8	Ngobit	101	adult	F	distended nipples	N	N	Y	Y	N	N	stacy agatha			0.3'47"S 36.47'58"E		Dog
"	24	Sep	2016	Ngobit	NG8	Ngobit	102	adult	M	scrotal	N	N	Y	Y	N	N	stacy agatha			0.3'47"S 36.47'58"E		Dog
17/9/2016	17	Sep	2016	doldol	DD8	Dol Dol	55	adult	F	lactating	N	N	Y	Y	N	N	Ruth muthike	3:16PM	6:17PM	0.36'17.8"N 37.14'38.3"E		Dog
"	17	Sep	2016	doldol	DD8	Dol Dol	57	adult	M	scrotal	N	N	Y	Y	N	N	Ruth muthike	3:16PM	6:17PM	0.36'17.8"N 37.14'38.3"E		Dog
"	17	Sep	2016	doldol	DD8	Dol Dol	58	adult	F	distended nipples	N	N	Y	Y	N	N	Ruth muthike	3:16PM	6:17PM	0.36'17.8"N 37.14'38.3"E		Dog
"	17	Sep	2016	doldol	DD8	Dol Dol	61	adult	M	scrotal	N	N	Y	Y	N	N	Ruth muthike	3:16PM	6:17PM	0.36'17.8"N 37.14'38.3"E		Dog
"	17	Sep	2016	doldol	DD8	Dol Dol	62	adult	F	distended nipples	N	N	Y	Y	N	N	Ruth muthike	3:16PM	6:17PM	0.36'17.8"N 37.14'38.3"E		Dog
"	17	Sep	2016	doldol	DD8	Dol Dol	63	adult	F	distended nipples	N	N	Y	Y	N	N	Ruth muthike	3:16PM	6:17PM	0.36'17.8"N 37.14'38.3"E		Dog
"	17	Sep	2016	doldol	DD8	Dol Dol	66	adult	F	distended nipples	N	N	Y	Y	N	N	Ruth muthike	3:16PM	6:17PM	0.36'17.8"N 37.14'38.3"E		Dog
"	17	Sep	2016	doldol	DD8	Dol Dol	67	adult	M	scrotal	N	N	Y	Y	N	N	Ruth muthike	3:16PM	6:17PM	0.36'17.8"N 37.14'38.3"E		Dog
"	17	Sep	2016	doldol	DD8	Dol Dol	48	adult	M	scrotal	N	N	Y	Y	N	N	Ruth muthike			0.36'17.8"N 37.14'38.3"E		Dog
"	17	Sep	2016	doldol	DD8	Dol Dol	49	adult	F	distended nipples	N	N	Y	Y	N	N	Ruth muthike			0.36'17.8"N 37.14'38.3"E		Dog
"	17	Sep	2016	doldol	DD8	Dol Dol	51	adult	M	scrotal	N	N	Y	Y	N	N	Ruth muthike			0.36'17.8"N 37.14'38.3"E		Dog
"	17	Sep	2016	doldol	DD8	Dol Dol	53	adult	M	scrotal	N	N	Y	Y	N	N	Ruth muthike			0.36'17.8"N 37.14'38.3"E		Dog
"	17	Sep	2016	doldol	DD8	Dol Dol	54	adult	F	distended nipples	N	N	Y	Y	N	N	Ruth muthike			0.36'17.8"N 37.14'38.3"E		Dog
"	17	Sep	2016	doldol	DD8	Dol Dol	65	juvenile	M	scrotal	N	N	Y	Y	N	N	Ruth muthike	3:16PM	6:17PM	0.36'17.8"N 37.14'38.3"E		Dog
"	17	Sep	2016	doldol	DD8	Dol Dol	50	juvenile	M	scrotal	N	N	Y	Y	N	N	Ruth muthike			0.36'17.8"N 37.14'38.3"E		Dog
"	16	Sep	2016	doldol	DD5	Dol Dol	16	adult	M	scrotal	N	N	Y	Y	N	N	Ruth muthike	11:20AM	1:10PM	0.36'21.3"N 37.14'40.7"E		Dog
"	16	Sep	2016	doldol	DD5	Dol Dol	17	adult	F	lactating	N	N	Y	Y	N	N	Ruth muthike	11:20AM	1:10PM	0.36'21.3"N 37.14'40.7"E		Dog
16/9/2016	16	Sep	2016	doldol	DD8	Dol Dol	18	adult	F	distended nipples	N	N	Y	Y	N	N	Ruth muthike	11:20AM	1:10PM	0.36'21.3"N 37.14'40.7"E		Dog
"	17	Sep	2016	doldol	DD8	Dol Dol	68	adult	M	scrotal	N	N	Y	Y	N	N	Ruth muthike			0.36'22.1"N 37.'38.2"E		Dog
"	17	Sep	2016	doldol	DD8	Dol Dol	69	adult	M	scrotal	N	N	Y	Y	N	N	Ruth muthike			0.36'22.1"N 37.'38.2"E		Dog
"	17	Sep	2016	doldol	DD8	Dol Dol	70	adult	M	scrotal	N	N	Y	Y	N	N	Ruth muthike			0.36'22.1"N 37.'38.2"E		Dog
"	17	Sep	2016	doldol	DD8	Dol Dol	71	adult	F	distended nipples	N	N	Y	Y	N	N	Ruth muthike			0.36'22.1"N 37.'38.2"E		Dog
"	17	Sep	2016	doldol	DD8	Dol Dol	72	adult	M	scrotal	N	N	Y	Y	N	N	Ruth muthike			0.36'22.1"N 37.'38.2"E		Dog
2016-03-09	3	Sep	2016	naserai	house calls	Koija	20	adult	M	?	N	N	Y	Y	N	N	Waithera nKageche	2:30PM		0.397789"N37.158850"E		Dog
"	3	Sep	2016	naserai	house calls	Koija	21	adult	M	?	N	N	Y	Y	N	N	Waithera nKageche	2:30PM		0.397789"N37.158850"E		Dog
"	3	Sep	2016	naserai	house calls	Koija	23	adult	F	?	N	N	Y	Y	N	N	Waithera nKageche	2:30PM		0.397789"N37.158850"E		Dog
"	3	Sep	2016	naserai	house calls	Koija	24	adult	M	?	N	N	Y	Y	N	N	Waithera nKageche	2:30PM		0.397789"N37.158850"E		Dog
23/9/2016	23	Sep	2016	Ngobit	NG3	Ngobit	79	adult	M	scrotal	N	N	Y	Y	N	N	stacy agatha	2:55pm	4:40pm	0.4'27"S 36.48'60"E		Dog
"	23	Sep	2016	Ngobit	NG3	Ngobit	80	adult	M	scrotal	N	N	Y	Y	N	N	stacy agatha	2:55pm	4:40pm	0.4'27"S 36.48'60"E		Dog
"	23	Sep	2016	Ngobit	NG3	Ngobit	82	adult	M	scrotal	N	N	Y	Y	N	N	stacy agatha	2:55pm	4:40pm	0.4'27"S 36.48'60"E		Dog
"	23	Sep	2016	Ngobit	NG3	Ngobit	83	adult	F	distended nipples	N	N	Y	Y	N	N	stacy agatha	2:55pm	4:40pm	0.4'27"S 36.48'60"E		Dog
"	23	Sep	2016	Ngobit	NG3	Ngobit	85	adult	M	scrotal	N	N	Y	Y	N	N	stacy agatha	2:55pm	4:40pm	0.4'27"S 36.48'60"E		Dog
"	23	Sep	2016	Ngobit	NG3	Ngobit	86	adult	F	distended nipples	N	N	Y	Y	N	N	stacy agatha	2:55pm	4:40pm	0.4'27"S 36.48'60"E		Dog
"	23	Sep	2016	Ngobit	NG3	Ngobit	87	adult	M	scrotal	N	N	Y	Y	N	N	stacy agatha	2:55pm	4:40pm	0.4'27"S 36.48'60"E		Dog
"	23	Sep	2016	Ngobit	NG3	Ngobit	88	adult	F	distended nipples	N	N	Y	Y	N	N	stacy agatha	2:55pm	4:40pm	0.4'27"S 36.48'60"E		Dog
"	23	Sep	2016	Ngobit	NG3	Ngobit	89	adult	M	scrotal	N	N	Y	Y	N	N	stacy agatha	2:55pm	4:40pm	0.4'27"S 36.48'60"E		Dog
"	23	Sep	2016	Ngobit	NG3	Ngobit	90	adult	F	distended nipples	N	N	Y	Y	N	N	stacy agatha	2:55pm	4:40pm	0.4'27"S 36.48'60"E		Dog
"	23	Sep	2016	Ngobit	NG3	Ngobit	91	adult	F	distended nipples	N	N	Y	Y	N	N	stacy agatha	2:55pm	4:40pm	0.4'27"S 36.48'60"E		Dog
"	23	Sep	2016	Ngobit	NG3	Ngobit	92	adult	M	scrotal	N	N	Y	Y	N	N	stacy agatha	2:55pm	4:40pm	0.4'27"S 36.48'60"E		Dog
"	23	Sep	2016	Ngobit	NG3	Ngobit	93	adult	M	scrotal	N	N	Y	Y	N	N	stacy agatha	2:55pm	4:40pm	0.4'27"S 36.48'60"E		Dog
"	23	Sep	2016	Ngobit	NG3	Ngobit	94	adult	M	scrotal	N	N	Y	Y	N	N	stacy agatha	2:55pm	4:40pm	0.4'27"S 36.48'60"E		Dog
"	23	Sep	2016	Ngobit	NG3	Ngobit	95	adult	M	scrotal	N	N	Y	Y	N	N	stacy agatha	2:55pm	4:40pm	0.4'27"S 36.48'60"E		Dog
"	23	Sep	2016	Ngobit	NG3	Ngobit	96	adult	F	lactating	N	N	Y	Y	N	N	stacy agatha	2:55pm	4:40pm	0.4'27"S 36.48'60"E		Dog
"	23	Sep	2016	Ngobit	NG3	Ngobit	98	adult	M	scrotal	N	N	Y	Y	N	N	stacy agatha	2:55pm	4:40pm	0.4'27"S 36.48'60"E		Dog
"	23	Sep	2016	Ngobit	NG3	Ngobit	99	adult	M	scrotal	N	N	Y	Y	N	N	stacy agatha	2:55pm	4:40pm	0.4'27"S 36.48'60"E		Dog
24/9/2016	24	Sep	2016	Ngobit	NG4	Ngobit	1	adult	M	scrotal	N	N	Y	Y	N	N	stacy agatha	2:55pm	4:40pm	0.4'27"S 36.48'60"E		Dog
"	24	Sep	2016	Ngobit	NG4	Ngobit	2	adult	F	pregnant	N	N	Y	Y	N	N	stacy agatha	10:55am	11:50am	0.4'40"S 36.48'20"E		Dog
"	24	Sep	2016	Ngobit	NG4	Ngobit	3	adult	F	distended nipples	N	N	Y	Y	N	N	stacy agatha	10:55am	11:50am	0.4'40"S 36.48'20"E		Dog
"	24	Sep	2016	Ngobit	NG4	Ngobit	4	adult	M	scrotal	N	N	Y	Y	N	N	stacy agatha	10:55am	11:50am	0.4'40"S 36.48'20"E		Dog
"	24	Sep	2016	Ngobit	NG4	Ngobit	5	adult	M	scrotal	N	N	Y	Y	N	N	stacy agatha	10:55am	11:50am	0.4'40"S 36.48'20"E		Dog
"	24	Sep	2016	Ngobit	NG4	Ngobit	6	adult	F	distended nipples	N	N	Y	Y	N	N	stacy agatha	10:55am	11:50am	0.4'40"S 36.48'20"E		Dog
"	24	Sep	2016	Ngobit	NG4	Ngobit	7	adult	F	distended nipples	N	N	Y	Y	N	N	stacy agatha	10:55am	11:50am	0.4'40"S 36.48'20"E		Dog
"	24	Sep	2016	Ngobit	NG4	Ngobit	8	adult	M	scrotal	N	N	Y	Y	N	N	stacy agatha	10:55am	11:50am	0.4'40"S 36.48'20"E		Dog
"	24	Sep	2016	Ngobit	NG4	Ngobit	9	adult	M	scrotal	N	N	Y	Y	N	N	stacy agatha	10:55am	11:50am	0.4'40"S 36.48'20"E		Dog
"	24	Sep	2016	Ngobit	NG4	Ngobit	11	adult	M	scrotal	N	N	Y	Y	N	N	stacy agatha	10:55am	11:50am	0.4'40"S 36.48'20"E		Dog
"	24	Sep	2016	Ngobit	NG4	Ngobit	12	adult	F	distended nipples	N	N	Y	Y	N	N	stacy agatha	10:55am	11:50am	0.4'40"S 36.48'20"E		Dog
"	24	Sep	2016	Ngobit	NG4	Ngobit	13	adult	M	scrotal	N	N	Y	Y	N	N	stacy agatha	10:55am	11:50am	0.4'40"S 36.48'20"E		Dog
23/9/2016	23	Sep	2016	Ngobit	NG4	Ngobit	Simba	adult	M	scrotal	N	N	Y	Y	N	N	stacy agatha	10:55am	11:50am	0.4'40"S 36.48'20"E		Dog
"	3	Sep	2016	ilmotiok	ilmotiok primary	Il Motiok	18	adult	F	?	N	N	Y	Y	N	N	Waithera nKageche	9:30am	1:46pm	0.468813"N 36.948243"E CAT		Dog
2015-01-09	1	Oct	2016	Rumuruti	thome	Thome	121	adult	F	distended nipples	N	N	Y	Y	N	N	stacy agatha	2:30pm	3:30pm	0.81'2"N 36.36'23"E		Dog
"	1	Oct	2016	Rumuruti	thome	Thome	123	adult	F	distended nipples	Y	N	Y	Y	N	N	stacy agatha	2:30pm	3:30pm	0.81'2"N 36.36'23"E		Dog
"	1	Oct	2016	Rumuruti	thome	Thome	125	adult	F	distended nipples	N	N	Y	Y	N	N	stacy agatha	2:30pm	3:30pm	0.81'2"N 36.36'23"E		Dog
"	1	Oct	2016	Rumuruti	thome	Thome	126	adult	F	distended nipples	N	N	Y	Y	N	N	stacy agatha	2:30pm	3:30pm	0.81'2"N 36.36'23"E		Dog
2016-01-10	1	Oct	2016	Rumuruti	thome	Thome	102	adult	M	scrotal	Y	Y	Y	Y	N	N	stacy agatha	2:30PM	3:30PM	0.8'2"N 36.36'23"E		Dog
"	1	Oct	2016	Rumuruti	thome	Thome	103	adult	F	scrotal	Y	N	Y	Y	N	N	stacy agatha	2:30PM	3:30PM	0.8'2"N 36.36'23"E		Dog
"	1	Oct	2016	Rumuruti	thome	Thome	108	adult	M	scrotal	N	N	Y	Y	N	N	stacy agatha	2:30PM	3:30PM	0.8'2"N 36.36'23"E		Dog
"	1	Oct	2016	Rumuruti	thome	Thome	109	adult	F	pregnant	N	N	Y	Y	N	N	stacy agatha	2:30PM	3:30PM	0.8'2"N 36.36'23"E		Dog
"	1	Oct	2016	Rumuruti	thome	Thome	114	adult	F	distended nipples	N	N	Y	Y	N	N	stacy agatha	2:30PM	3:30PM	0.8'2"N 36.36'23"E		Dog
"	1	Oct	2016	Rumuruti	thome	Thome	115	adult	M	scrotal	N	N	Y	Y	N	N	stacy agatha	2:30PM	3:30PM	0.8'2"N 36.36'23"E		Dog
"	1	Oct	2016	Rumuruti	thome	Thome	117	adult	M	scrotal	N	N	Y	Y	N	N	stacy agatha	2:30PM	3:30PM	0.8'2"N 36.36'23"E		Dog
"	1	Oct	2016	Rumuruti	thome	Thome	118	adult	F	lactating	N	N	Y	Y	N	N	stacy agatha	2:30PM	3:30PM	0.8'2"N 36.36'23"E		Dog
"	1	Oct	2016	Rumuruti	thome	Thome	119	adult	F	distended nipples	N	N	Y	Y	N	N	stacy agatha	2:30PM	3:30PM	0.8'2"N 36.36'23"E		Dog
"	1	Oct	2016	Rumuruti	thome	Thome	120	adult	F	distended nipples	N	N	Y	Y	N	N	stacy agatha	2:30PM	3:30PM	0.8'2"N 36.36'23"E		Dog
"	1	Oct	2016	Rumuruti	thome	Thome	104	juvenile	M	scrotal	N	N	Y	Y	N	N	stacy agatha	2:30PM	3:30PM	0.8'2"N 36.36'23"E		Dog
"	1	Oct	2016	Rumuruti	thome	Thome	107	juvenile	M	scrotal	N	N	Y	Y	N	N	stacy agatha	2:30PM	3:30PM	0.8'2"N 36.36'23"E		Dog
"	24	Sep	2016	Endana	Segera gate	Endana	82	adult	F	distended nipples	N	N	Y	Y	N	N	stacy agatha	5:35PM	6:15PM	0.8'23"N 36.52'11"E		Dog
"	24	Sep	2016	Endana	Segera gate	Endana	84	adult	F	distended nipples	N	N	Y	Y	N	N	stacy agatha	5:35PM	6:15PM	0.8'23"N 36.52'11"E		Dog
"	24	Sep	2016	Endana	Segera gate	Endana	85	adult	M	scrotal	N	N	Y	Y	N	N	stacy agatha	5:35PM	6:15PM	0.8'23"N 36.52'11"E		Dog
"	24	Sep	2016	Endana	Segera gate	Endana	86	adult	F	distended nipples	N	N	Y	Y	N	N	stacy agatha	5:35PM	6:15PM	0.8'23"N 36.52'11"E		Dog
"	24	Sep	2016	Endana	Segera gate	Endana	87	adult	F	distended nipples	N	N	Y	Y	N	N	stacy agatha	5:35PM	6:15PM	0.8'23"N 36.52'11"E		Dog
"	24	Sep	2016	Endana	Segera gate	Endana	88	adult	F	distended nipples	N	N	Y	Y	N	N	stacy agatha	5:35PM	6:15PM	0.8'23"N 36.52'11"E		Dog
"	24	Sep	2016	Endana	Segera gate	Endana	89	adult	M	scrotal	N	N	Y	Y	N	N	stacy agatha	5:35PM	6:15PM	0.8'23"N 36.52'11"E		Dog
"	24	Sep	2016	Endana	Segera gate	Endana	91	adult	M	scrotal	N	N	Y	Y	N	N	stacy agatha	5:35PM	6:15PM	0.8'23"N 36.52'11"E		Dog
"	24	Sep	2016	Endana	Segera gate	Endana	92	adult	M	scrotal	N	N	Y	Y	N	N	stacy agatha	5:35PM	6:15PM	0.8'23"N 36.52'11"E		Dog
"	24	Sep	2016	segera gate	Segera gate	Endana	93	adult	M	scrotal	N	N	Y	Y	N	N	stacy agatha	5:35PM	6:15PM	0.8'23"N 36.52'11"E		Dog
"	24	Sep	2016	segera gate	Segera gate	Endana	94	adult	F	distended nipples	N	N	Y	Y	N	N	stacy agatha	5:35PM	6:15PM	0.8'23"N 36.52'11"E		Dog
"	24	Sep	2016	segera gate	Segera gate	Endana	95	adult	F	distended nipples	N	N	Y	Y	N	N	stacy agatha	5:35PM	6:15PM	0.8'23"N 36.52'11"E		Dog
"	24	Sep	2016	segera gate	Segera gate	Endana	97	adult	F	distended nipples	N	N	Y	Y	N	N	stacy agatha	5:35PM	6:15PM	0.8'23"N 36.52'11"E		Dog
"	24	Sep	2016	segera gate	Segera gate	Endana	98	adult	M	scrotal	N	N	Y	Y	N	N	stacy agatha	5:35PM	6:15PM	0.8'23"N 36.52'11"E		Dog
"	24	Sep	2016	segera gate	Segera gate	Endana	99	adult	F	distended nipples	N	N	Y	Y	N	N	stacy agatha	5:35PM	6:15PM	0.8'23"N 36.52'11"E		Dog
"	24	Sep	2016	segera gate	Segera gate	Endana	101	adult	M	scrotal	N	N	Y	Y	N	N	stacy agatha	5:35PM	6:15PM	0.8'23"N 36.52'11"E		Dog
"	24	Sep	2016	segera gate	Segera gate	Endana	102	adult	F	distended nipples	N	N	Y	Y	N	N	stacy agatha	5:35PM	6:15PM	0.8'23"N 36.52'11"E		Dog
"	24	Sep	2016	segera gate	Segera gate	Endana	103	adult	M	scrotal	N	N	Y	Y	N	N	stacy agatha	5:35PM	6:15PM	0.8'23"N 36.52'11"E		Dog
"	24	Sep	2016	segera gate	Segera gate	Endana	104	adult	M	scrotal	N	N	Y	Y	N	N	stacy agatha	5:35PM	6:15PM	0.8'23"N 36.52'11"E		Dog
"	24	Sep	2016	segera gate	Segera gate	Endana	105	adult	M	scrotal	N	N	Y	Y	N	N	stacy agatha	5:35PM	6:15PM	0.8'23"N 36.52'11"E		Dog
"	23	Sep	2016	Endana	EN2	Nanyuki	1	adult	M	scrotal	N	N	Y	Y	N	N	stacy agatha	8:00am	10:20am	0.8'9"N 36.21'2'E		Dog
"	23	Sep	2016	Endana	EN2	Nanyuki	2	adult	M	scrotal	Y	N	Y	Y	N	N	stacy agatha	8:00am	10:20am	0.8'9"N 36.21'2'E		Dog
"	23	Sep	2016	Endana	EN2	Nanyuki	3	adult	M	scrotal	Y	N	Y	Y	N	N	stacy agatha	8:00am	10:20am	0.8'9"N 36.21'2'E		Dog
[truncated: 2,309 more rows]

## Sheet: 2017
DATE	COMMUNITY	STATION	SpatiallyDefinedCommunity	DOG/CAT	ID	AGE	SEX	REPRODUCTIVE STATUS	VACCINATED2016(Y/N)	BROUGHT CARD(Y/N)	PAINTED(Y/N)	PHOTO TAKEN	EAR TAGGED(Y/N)	PIT TAG ID	START TIME	END TIME	COMMENTS	DESCRIPTION
2017-12-08	Maundu ni Meri	01	Rumuruti	Dog	1	Adult	M	Scrotal	Y	N	Y	Y			09:50:00	13:54:00
2017-12-08	Maundu ni Meri	01	Rumuruti	Dog	2	Adult	M	Non Scrotal	N	N	Y	Y
2017-12-08	Maundu ni Meri	01	Rumuruti	Dog	3	Adult	M	Scrotal	N		Y	Y
2017-12-08	Maundu ni Meri	01	Rumuruti	Dog	4	Adult	M	Scrotal	N		Y	Y
2017-12-08	Maundu ni Meri	01	Rumuruti	Dog	5	Adult	F	Lactating	N		Y	Y
2017-12-08	Maundu ni Meri	01	Rumuruti	Dog	6	Adult	M	Scrotal	Y	N	Y	Y
2017-12-08	Maundu ni Meri	01	Rumuruti	Dog	7	Adult	M	Scrotal	N		Y	Y
2017-12-08	Maundu ni Meri	01	Rumuruti	Dog	8	Adult	F	Lactating	Y	N	Y	Y
2017-12-08	Maundu ni Meri	01	Rumuruti	Dog	9	Adult	M	Scrotal	Y	N	Y	Y
2017-12-08	Maundu ni Meri	01	Rumuruti	Dog	10	Adult	M	Scrotal	N	N	Y	Y
2017-12-08	Maundu ni Meri	01	Rumuruti	Dog	11	Adult	M	Scrotal	Y	N	Y	Y
2017-12-08	Maundu ni Meri	01	Rumuruti	Dog	12	Adult	F	Lactating	N	N	Y	Y
2017-12-08	Maundu ni Meri	01	Rumuruti	Dog	13	Adult	M	Scrotal	Y	N	Y	Y
2017-12-08	Maundu ni Meri	01	Rumuruti	Dog	14	Adult	M	Scrotal	Y	N	Y	Y
2017-12-08	Maundu ni Meri	01	Rumuruti	Dog	15	Adult	M	Scrotal	Y	N	Y	Y
2017-12-08	Maundu ni Meri	01	Rumuruti	Dog	16	Adult	M	Scrotal	Y	N	Y	Y
2017-12-08	Maundu ni Meri	01	Rumuruti	Dog	17	Adult	M	Scrotal	N	N	Y	Y
2017-12-08	Maundu ni Meri	01	Rumuruti	Dog	18	Adult	F	Lactating	N	N	Y	Y
2017-12-08	Maundu ni Meri	01	Rumuruti	Dog	19	Adult	M	Scrotal	N	N	Y	Y
2017-12-08	Maundu ni Meri	01	Rumuruti	Dog	20	Adult	F		N	N	Y	Y
2017-12-08	Maundu ni Meri	01	Rumuruti	Dog	21	Adult	M	Scrotal	Y	N	Y	Y
2017-12-08	Maundu ni Meri	01	Rumuruti	Dog	22	Adult	M	Non Scrotal	N		Y	Y
2017-12-08	Maundu ni Meri	01	Rumuruti	Dog	23	Adult	F		N		Y	Y
2017-12-08	Maundu ni Meri	01	Rumuruti	Dog	24	Puppy	M		N		Y	Y
2017-12-08	Maundu ni Meri	01	Rumuruti	Dog	25	Adult	M	Scrotal	Y	N	Y	Y
2017-12-08	Maundu ni Meri	01	Rumuruti	Dog	26	Adult	F		N		Y	Y
2017-12-08	Maundu ni Meri	01	Rumuruti	Dog	27	Adult	M	Scrotal	Not sure		Y	Y
2017-12-08	Maundu ni Meri	01	Rumuruti	Dog	28	Adult	F	Lactating	Y	N	Y	Y
2017-12-08	Maundu ni Meri	01	Rumuruti	Dog	29	Adult	M	Scrotal	Y	N	Y	Y
2017-12-08	Maundu ni Meri	01	Rumuruti	Dog	30	Adult	M	Scrotal	N		Y	Y
2017-12-08	Maundu ni Meri	01	Rumuruti	Dog	31	Adult	M	Scrotal	Y		Y	Y
2017-12-08	Maundu ni Meri	01	Rumuruti	Cat	32	Adult	F		N		Y	Y
2017-12-08	Maundu ni Meri	01	Rumuruti	Dog	33	Adult	F	Lactating	N		Y	Y
2017-12-08	Maundu ni Meri	01	Rumuruti	Dog	34	Adult	M	Scrotal	N		Y	Y
2017-12-08	Maundu ni Meri	01	Rumuruti	Dog	35	Adult	F	Post Lactating	N		Y	Y
2017-12-08	Maundu ni Meri	01	Rumuruti	Dog	36	Adult	M	Scrotal	N		Y	Y
2017-12-08	Maundu ni Meri	01	Rumuruti	Dog	37	Adult	F	Post Lactating	N		Y	Y
2017-12-08	Maundu ni Meri	01	Rumuruti	Dog	38	Adult	M	Scrotal	Y		Y	Y
2017-12-08	Maundu ni Meri	01	Rumuruti	Dog	39	Adult	M	Scrotal	Y		Y	Y
2017-12-08	Maundu ni Meri	01	Rumuruti	Cat	40	Adult	F		N		Y	Y
2017-12-08	Maundu ni Meri	01	Rumuruti	Dog	41	Adult	F	Post Lactating	N		Y	Y
2017-12-08	Maundu ni Meri	01	Rumuruti	Dog	42	Adult	M	Scrotal	Y	_	Y	Y
2017-12-08	Maundu ni Meri	01	Rumuruti	Dog	43	Adult	F	_	N	_	Y	Y
2017-12-08	Maundu ni Meri	01	Rumuruti	Dog	44	Adult	F	_	N	N	Y	Y
2017-12-08	Maundu ni Meri	01	Rumuruti	Cat	45	Adult	M	Scrotal	Y	_	Y	Y
2017-12-08	Maundu ni Meri	01	Rumuruti	Cat	46	Adult	F	_	N	_	Y	Y
2017-12-08	Maundu ni Meri	01	Rumuruti	Dog	47	Adult	M	Scrotal	N	_	Y	Y
2017-12-08	Maundu ni Meri	01	Rumuruti	Dog	48	Adult	F	Post Lactating	N	_	Y	Y
2017-12-08	Maundu ni Meri	01	Rumuruti	Cat	49	Adult	F	_	N	_	Y	Y
2017-12-08	Maundu ni Meri	01	Rumuruti	Dog	50	Adult	F	Post Lactating	N	_	Y	Y
2017-12-08	Maundu ni Meri	01	Rumuruti	Dog	51	Adult	M	Scrotal	N	_	Y	Y
2017-12-08	Maundu ni Meri	01	Rumuruti	Dog	52	Adult	M	Scrotal	Y	N	Y	Y
2017-12-08	Maundu ni Meri	01	Rumuruti	Dog	53	Adult	M	Scrotal	Y	N	Y	Y
2017-12-08	Maundu ni Meri	01	Rumuruti	Dog	54	Adult	M	Scrotal	N	_	Y	Y
2017-12-08	Maundu ni Meri	01	Rumuruti	Dog	55	Adult	F	Lactating	Y	_	Y	Y
2017-12-08	Maundu ni Meri	01	Rumuruti	Cat	56	Adult	F	_	N	_	Y	Y
2017-12-08	Maundu ni Meri	01	Rumuruti	Dog	57	Adult	M	Scrotal	Y	_	Y	Y
2017-12-08	Maundu ni Meri	01	Rumuruti	Dog	58	Adult	M	Scrotal	N	_	Y	Y
2017-12-08	Maundu ni Meri	01	Rumuruti	Cat	59	Adult	F	_	N	_	Y	Y
2017-12-08	Maundu ni Meri	01	Rumuruti	Dog	60	Adult	F	Pre Lactating	N	_	Y	Y
2017-12-08	Maundu ni Meri	01	Rumuruti	Dog	61	Adult	M	Scrotal	Y	N	Y	Y
2017-12-08	Maundu ni Meri	01	Rumuruti	Dog	62	Adult	M	Scrotal	N	_	Y	Y
2017-12-08	Maundu ni Meri	01	Rumuruti	Dog	63	Adult	F	Lactating	Y	N	Y	Y
2017-12-08	Maundu ni Meri	01	Rumuruti	Dog	64	Adult	M	Scrotal	N	_	Y	Y
2017-12-08	Maundu ni Meri	01	Rumuruti	Dog	65	Adult	F	Lactating	Y	_	Y	Y
2017-12-08	Maundu ni Meri	01	Rumuruti	Dog	66	Adult	F	_	N	_	Y	Y
2017-12-08	Maundu ni Meri	01	Rumuruti	Dog	67	Adult	M	Scrotal	N	_	Y	Y
2017-12-08	Maundu ni Meri	01	Rumuruti	Cat	68	Adult	F	_	N	_	Y	Y
2017-12-08	Maundu ni Meri	01	Rumuruti	Dog	69	Adult	M	Scrotal	N	_	Y	Y
2017-12-08	Maundu ni Meri	01	Rumuruti	Dog	70	Adult	M	Scrotal	N	_	Y	Y
2017-12-08	Maundu ni Meri	01	Rumuruti	Dog	71	Adult	M	_	N	_	Y	Y
2017-12-08	Maundu ni Meri	01	Rumuruti	Dog	72	Puppy	M	_	N	_	Y	Y
2017-12-08	Maundu ni Meri	01	Rumuruti	Dog	73	Adult	M	Scrotal	Y	_	Y	Y
2017-12-08	Maundu ni Meri	01	Rumuruti	Dog	74	Puppy	M	_	N	_	Y	Y					Injected with Multivitamin
2017-12-08	Maundu ni Meri	01	Rumuruti	Dog	75	Adult	M	_	N	_	Y	Y
2017-12-08	Maundu ni Meri	01	Rumuruti	Dog	76	Puppy	_	_	N	_	Y	Y					Multivitamin only
2017-12-08	Maundu ni Meri	01	Rumuruti	Dog	77	Adult	M	Scrotal	Y	_	Y	Y					Injected with Multivitamin
2017-12-08	Maundu ni Meri	01	Rumuruti	Dog	78	Puppy	M	_	N	_	Y	Y
2017-12-08	Maundu ni Meri	01	Rumuruti	Dog	79	Adult	M	Scrotal	N	_	Y	Y
2017-12-08	Maundu ni Meri	01	Rumuruti	Dog	80	Adult	F	Post Lactating	N	_	Y	Y
2017-12-08	Maundu ni Meri	01	Rumuruti	Dog	81	Adult	F	_	N	_	Y	Y
2017-12-08	Maundu ni Meri	01	Rumuruti	Dog	82	Adult	F	Post Lactating	Y	_	Y	Y
2017-12-08	Maundu ni Meri	01	Rumuruti	Dog	83	Adult	F	_	N	_	Y	Y
2017-12-08	Maundu ni Meri	01	Rumuruti	Dog	84	Adult	M	_	N	_	Y	Y
2017-12-08	Maundu ni Meri	01	Rumuruti	Dog	85	Puppy	M	_	N	_	Y	Y
2017-12-08	Maundu ni Meri	01	Rumuruti	Dog	86	Puppy	F	_	N	_	Y	Y
2017-12-08	Maundu ni Meri	01	Rumuruti	Dog	87	Puppy	M	_	N	_	Y	Y
2017-12-08	Maundu ni Meri	01	Rumuruti	Dog	88	Adult	F	Post Lactating	N	_	Y	Y
2017-12-08	Maundu ni Meri	01	Rumuruti	Dog	89	Adult	M	Scrotal	N	_	Y	Y
2017-12-08	Maundu ni Meri	01	Rumuruti	Dog	90	Adult	M	Scrotal	N	_	Y	Y
2017-12-08	Maundu ni Meri	01	Rumuruti	Dog	91	Adult	F	Lactating	N	_	Y	Y
2017-12-08	Maundu ni Meri	01	Rumuruti	Dog	92	Adult	M	Scrotal	N	_	Y	Y
2017-12-08	Maundu ni Meri	01	Rumuruti	Dog	93	Adult	F	Lactating	N	_	Y	Y
2017-12-08	Maundu ni Meri	01	Rumuruti	Dog	94	Adult	F	Post Lactating	Y	_	Y	Y
2017-12-08	Maundu ni Meri	01	Rumuruti	Dog	95	Adult	F	_	N	_	Y	Y
2017-12-08	Maundu ni Meri	01	Rumuruti	Dog	96	Adult	M	Scrotal	N	_	Y	Y
2017-12-08	Maundu ni Meri	01	Rumuruti	Cat	97	Adult	M	_	N	_	Y	Y
2017-12-08	Maundu ni Meri	01	Rumuruti	Dog	98	Adult	M	Scrotal	N	_	Y	Y
2017-12-08	Maundu ni Meri	01	Rumuruti	Cat	99	Adult	F	_	N	_	Y	Y
2017-12-08	Maundu ni Meri	01	Rumuruti	Dog	100	Adult	M	Lactating	N	_	Y	Y
2017-12-08	Maundu ni Meri	01	Rumuruti	Dog	101	Adult	M	Scrotal	N	_	Y	Y
2017-12-08	Maundu ni Meri	01	Rumuruti	Cat	102	Juvenile	_	_	N	_	Y	Y
2017-12-08	Maundu ni Meri	01	Rumuruti	Cat	103	Adult	M	Scrotal	Y	N	Y	Y
2017-12-08	Maundu ni Meri	01	Rumuruti	Dog	104	Adult	M	Scrotal	Y	N	Y	Y
2017-12-08	Maundu ni Meri	01	Rumuruti	Dog	105	Juvenile	F	_	N	_	Y	Y
2017-12-08	Maundu ni Meri	01	Rumuruti	Cat	106	Adult	_	_	N	_	Y	Y
2017-12-08	Maundu ni Meri	01	Rumuruti	Dog	107	Adult	M	Scrotal	N	_	Y	Y
2017-12-08	Maundu ni Meri	01	Rumuruti	Dog	108	Adult	M	Scrotal	N	_	Y	Y					Multivitamin
2017-12-08	Maundu ni Meri	01	Rumuruti	Dog	109	Adult	M	Scrotal	Y	N	Y	Y
2017-12-08	Maundu ni Meri	01	Rumuruti	Dog	110	Adult	M	Scrotal	N	_	Y	Y
2017-12-08	Maundu ni Meri	01	Rumuruti	Dog	111	Adult	M	Scrotal	Y	N	Y	Y
2017-12-08	Maundu ni Meri	01	Rumuruti	Dog	112	Adult	M	Scrotal	N	N	Y	Y
2017-12-08	Maundu ni Meri	01	Rumuruti	Dog	113	Adult	M	Scrotal	N	N	Y	Y
2017-12-08	Maundu ni Meri	01	Rumuruti	Dog	114	Adult	M	Scrotal	N	N	Y	Y
2017-12-08	Maundu ni Meri	01	Rumuruti	Dog	115	Adult	M	Scrotal	N	N	Y	Y
2017-12-08	Maundu ni Meri	01	Rumuruti	Dog	116	Juvenile	M	Non Scrotal	N	N	Y	Y
2017-12-08	Maundu ni Meri	01	Rumuruti	Dog	117	Juvenile	F	_	_	_	Y	Y
2017-12-08	Maundu ni Meri	01	Rumuruti	Dog	118	Adult	M	_	N	_	Y	Y
2017-12-08	Maundu ni Meri	01	Rumuruti	Dog	119	Adult	M	_	N	_	Y	Y
2017-12-09	Location	3	Rumuruti	Dog	1	Adult	M	Scrotal	Y		Y	Y			16:37:00	18:05:00
2017-12-09	Location	3	Rumuruti	Dog	2	Adult	F	Pregnant	Y		Y	Y
2017-12-09	Location	3	Rumuruti	Dog	3	Adult	M	Scrotal	Y		Y	Y
2017-12-09	Location	3	Rumuruti	Dog	4	Adult	M	Scrotal	Y		Y	Y
2017-12-09	Location	3	Rumuruti	Dog	5	Adult	M	Scrotal	Y		Y	Y
2017-12-09	Location	3	Rumuruti	Dog	6	Adult	M	Scrotal	Y		Y	Y
2017-12-09	Location	3	Rumuruti	Dog	7	Adult	M	Scrotal	Y		Y	Y
2017-12-09	Location	3	Rumuruti	Dog	8	Adult	M	Scrotal	Y		Y	Y
2017-12-09	Location	3	Rumuruti	Dog	9	Adult	M	Scrotal	Y		Y	Y
2017-12-09	Location	3	Rumuruti	Dog	10	Juvenile	F		N		Y	Y
2017-12-09	Location	3	Rumuruti	Dog	11	Adult	F	Lactating			Y	Y
2017-12-09	Location	3	Rumuruti	Dog	12	Adult	M	Scrotal			Y	Y
2017-12-09	Location	3	Rumuruti	Dog	13	Juvenile	M	Non scrotal	N		Y	Y
2017-12-09	Location	3	Rumuruti	Dog	14	Adult	F	Lactating			Y	Y
2017-12-09	Location	3	Rumuruti	Dog	15	Juvenile	M	Non scrotal	N		Y	Y
2017-12-09	Location	3	Rumuruti	Dog	16	Adult	F				Y	Y
2017-12-09	Location	3	Rumuruti	Dog	17	Adult	F	Pre Lactating	Y	N	Y	Y
2017-12-09	Location	3	Rumuruti	Dog	18	Adult	M	Non scrotal	Y	N	Y	Y
2017-12-09	Location	3	Rumuruti	Dog	19	Adult	F	Post Lactating	Y	N	Y	Y
2017-12-09	Location	3	Rumuruti	Dog	20	Adult	M	Scrotal	Y	N	Y	Y
2017-12-09	Location	3	Rumuruti	Dog	21	Adult	M	Scrotal	Y	N	Y	Y
2017-12-09	Location	3	Rumuruti	Dog	22	Adult	F	Post Lactating	N		Y	Y
2017-12-09	Location	3	Rumuruti	Dog	23	Adult	F	Lactating	Y		Y	Y
2017-12-09	Location	3	Rumuruti	Dog	24	Adult	F		N		Y	Y
2017-12-09	Location	3	Rumuruti	Dog	25	Juvenile	M		N		Y	Y
2017-12-09	Location	3	Rumuruti	Cat	26	Adult	F		Y	N	Y	Y
2017-12-09	Location	3	Rumuruti	Dog	27	Adult	M	Scrotal	N		Y	Y
2017-12-09	Location	3	Rumuruti	Dog	28	Adult	M	Scrotal	Y	N	Y	Y
2017-12-09	Location	3	Rumuruti	Dog	29	Juvenile	F		N		Y	Y
2017-12-09	Location	3	Rumuruti	Dog	30	Adult	F	Lactating	Y	N	Y	Y
2017-12-09	Location	3	Rumuruti	Dog	31	Juvenile	F		N		Y	Y
2017-12-09	Location	3	Rumuruti	Dog	32	Adult	F	Lactating	Y	Y	Y	Y
2017-12-09	Location	3	Rumuruti	Dog	33	Adult	M	Scrotal	Y	Y	Y	Y
2017-12-09	Location	3	Rumuruti	Dog	34	Adult	M	Scrotal	Y		Y	Y
2017-12-09	Location	3	Rumuruti	Dog	35	Adult	M	Scrotal	Y	Y	Y	Y
2017-12-09	Location	3	Rumuruti	Dog	36	Adult	M	Scrotal	N		Y	Y
2017-12-09	Location	3	Rumuruti	Cat	37	Adult	M	Scrotal	N		Y	Y
2017-12-09	Location	3	Rumuruti	Dog	38	Adult	M	Scrotal	Y		Y	Y
2017-12-09	Location	3	Rumuruti	Dog	39	Adult	F		N		Y	Y
2017-12-09	Location	3	Rumuruti	Dog	40	Adult	M	Scrotal	N		Y	Y
2017-12-09	Location	3	Rumuruti	Dog	41	Adult	M	Scrotal	Y		Y	Y
2017-12-09	Location	3	Rumuruti	Dog	42	Juvenile	M	Non scrotal	N		Y	Y
2017-12-09	Location	3	Rumuruti	Dog	43	Adult	M	Scrotal	N		Y	Y
2017-12-09	Location	3	Rumuruti	Dog	44	Juvenile	F		N		Y	Y
2017-12-09	Location	3	Rumuruti	Dog	45	Adult	F	Post Lactating	N		Y	Y
2017-12-09	Location	3	Rumuruti	Dog	46	Adult	M	Scrotal	N		Y	Y
2017-12-09	Location	3	Rumuruti	Dog	47	Adult	F	Non scrotal	N		Y	Y
2017-12-09	Location	3	Rumuruti	Dog	48	Adult	F	Post Lactating	Y		Y	Y
2017-12-09	Location	3	Rumuruti	Dog	49	Adult	M	Scrotal	Y	N	Y	Y
2017-12-09	Location	3	Rumuruti	Dog	50	Adult	M	Scrotal	Y	N	Y	Y
2017-12-09	Location	3	Rumuruti	Dog	51	Juvenile	M		N		Y	Y
2017-12-09	Location	3	Rumuruti	Dog	52	Adult	M	Scrotal	Y	Y	Y	Y
2017-12-09	Location	3	Rumuruti	Dog	53	Adult	F		Y	N	Y	Y
2017-12-09	Location	3	Rumuruti	Dog	54	Adult	F	Post Lactating	Y	N	Y	Y
2017-12-09	Location	3	Rumuruti	Dog	55	Adult	F		Y	Y	Y	Y
2017-12-09	Location	3	Rumuruti	Dog	56	Adult	F	Post Lactating	Y	N	Y	Y					Multivitamin injected
2017-12-09	Location	3	Rumuruti	Dog	57	Adult	M	Scrotal	N		Y	Y
2017-12-09	Location	3	Rumuruti	Dog	58	Adult	F	Post Lactating	Y	N	Y	Y
2017-12-09	Location	3	Rumuruti	Dog	59	Juvenile	F		N		Y	Y
2017-12-09	Location	3	Rumuruti	Dog	60	Adult	M	Scrotal	Y	N	Y	Y
2017-12-09	Location	3	Rumuruti	Dog	61	Adult	M	Scrotal	Y	N	Y	Y
2017-12-09	Location	3	Rumuruti	Dog	62	Adult	M	Scrotal	N		Y	Y
2017-12-09	Location	3	Rumuruti	Dog	63	Adult	F	Lactating	Y	N	Y	Y
2017-12-09	Location	3	Rumuruti	Dog	64	Adult	M	Scrotal	N		Y	Y
2017-12-09	Location	3	Rumuruti	Dog	65	Juvenile	M		N		Y	Y
2017-12-09	Location	3	Rumuruti	Dog	66	Adult	M	Scrotal	Y	N	Y	Y
2017-12-09	Location	3	Rumuruti	Dog	67	Juvenile	M		N		Y	Y
2017-12-09	Location	3	Rumuruti	Dog	68	Adult	F		N		Y	Y
2017-12-09	Location	3	Rumuruti	Dog	69	Juvenile	M		N		Y	Y					Multivitamin injected
2017-12-09	Location	3	Rumuruti	Dog	70	Adult	M	Scrotal	Y	Y	Y	Y
2017-12-09	Location	3	Rumuruti	Cat	71	Adult	F	Non scrotal	N		Y	Y
2017-12-09	Location	3	Rumuruti	Dog	72	Adult	M	Scrotal	Y	N	Y	Y
2017-12-09	Location	3	Rumuruti	Dog	73	Adult	F	Post Lactating	Y	Y	Y	Y					County government
2017-12-09	Location	3	Rumuruti	Cat	74	Adult	M		N	N	Y	Y
2017-12-09	Location	3	Rumuruti	Dog	75	Adult	F	Non scrotal	N		Y	Y
2017-12-09	Location	3	Rumuruti	Dog	76	Adult	M	Scrotal	N		Y	Y
2017-12-09	Location	3	Rumuruti	Dog	77	Adult	F		N		Y	Y
2017-12-09	Location	3	Rumuruti	Dog	78	Adult	M	Scrotal	N		Y	Y
2017-12-09	Location	3	Rumuruti	Dog	79	Adult	M	Scrotal	N		Y	Y
2017-12-09	Location	3	Rumuruti	Dog	80	Juvenile	M		N		Y	Y					Ivermectin and multivitamin
2017-12-09	Location	3	Rumuruti	Dog	81	Juvenile	M		N		Y	Y
2017-12-09	Location	3	Rumuruti	Dog	82	Adult	M	Scrotal	Y	N	Y	Y
2017-12-09	Location	3	Rumuruti	Dog	83	Juvenile	F		N		Y	Y
2017-12-09	Location	3	Rumuruti	Dog	84	Adult	M	Scrotal	Y	N	Y	Y
2017-12-09	Location	3	Rumuruti	Dog	85	Adult	F	Lactating	N		Y	Y
2017-12-09	Location	3	Rumuruti	Cat	86	Adult	F		N		Y	Y
2017-12-09	Location	3	Rumuruti	Dog	87	Adult	M	Scrotal	N		Y	Y
2017-12-09	Location	3	Rumuruti	Dog	88	Adult	F	Non scrotal	N		Y	Y
2017-12-09	Location	3	Rumuruti	Dog	89	Adult	M	Scrotal	N		Y	Y
2017-12-09	Location	3	Rumuruti	Dog	90	Adult	F	Lactating	N		Y	Y
2017-12-09	Location	3	Rumuruti	Dog	91	Juvenile	F		N		Y	Y
2017-12-09	Location	3	Rumuruti	Dog	92	Juvenile	F		N		Y	Y
2017-12-09	Location	3	Rumuruti	Dog	93	Adult	M	Scrotal	Y	N	Y	Y
2017-12-09	Location	3	Rumuruti	Dog	94	Adult	M	Scrotal	Y	Y	Y	Y					County Government
2017-12-09	Location	3	Rumuruti	Dog	95	Adult	F	Post Lactating	N		Y	Y
2017-12-09	Location	3	Rumuruti	Dog	96	Juvenile	M	Scrotal	N		Y	Y
2017-12-09	Location	3	Rumuruti	Cat	97	Juvenile	F		N		Y	Y
2017-12-09	Location	3	Rumuruti	Dog	98	Adult	F		N		Y	Y
2017-12-09	Location	3	Rumuruti	Dog	99	Adult	M	Scrotal	Y	N	Y	Y
2017-12-09	Location	3	Rumuruti	Dog	100	Adult	M	Scrotal	Y	N	Y	Y
2017-12-09	Location	3	Rumuruti	Cat	101	Adult	M	Scrotal	N		Y	Y
2017-12-09	Location	3	Rumuruti	Dog	102	Juvenile	M	Scrotal	N		Y	Y
2017-12-09	Location	3	Rumuruti	Dog	103	Juvenile	F	Scrotal	N		Y	Y
2017-12-09	Location	3	Rumuruti	Cat	104	Adult	F		N		Y	Y
2017-12-09	Location	3	Rumuruti	Dog	105	Adult	F		N		Y	Y
2017-12-09	Location	3	Rumuruti	Dog	106	Adult	F	Non scrotal	N		Y	Y
2017-12-09	Location	3	Rumuruti	Dog	107	Adult	M	Scrotal	Y	N	Y	Y
2017-12-09	Location	3	Rumuruti	Dog	108	Juvenile	F		N		Y	Y
2017-12-09	Location	3	Rumuruti	Dog	109	Adult	M	Scrotal	N		Y	Y
2017-12-09	Location	3	Rumuruti	Dog	110	Adult	M	Scrotal	Y	Y	Y	Y
2017-12-09	Location	3	Rumuruti	Dog	111	Adult	F	Lactating			Y	Y
2017-12-09	Location	3	Rumuruti	Dog	112	Adult	F	Post Lactating	Y	N	Y	Y
2017-12-09	Location	3	Rumuruti	Dog	113	Adult	M	Scrotal	Y	N	Y	Y
2017-12-09	Location	3	Rumuruti	Dog	114	Juvenile	F		N		Y	Y
2017-12-09	Location	3	Rumuruti	Dog	115	Adult	F	Lactating	Y	Y	Y	Y
2017-11-17	ACK	ACK	Unknown	dog	1	Puppy	M		N	N	Y	N			14:21:00	16:05:00	Multivitamin injected
2017-11-17	ACK	ACK	Unknown	dog	2	Puppy	M		N	N	Y	N					Multivitamin injected
2017-11-17	ACK	ACK	Unknown	dog	3	Adult	F	Distended Nipples	N	N	Y	Y					Dewormed
2017-11-17	ACK	ACK	Unknown	dog	4	Adult	F	Lactating	N	N	Y	Y					Calm
2017-11-17	ACK	ACK	Unknown	dog	5	Adult	M	Scrotal	N	N	Y	Y					violent
2017-11-17	ACK	ACK	Unknown	dog	6	Juvenile	F		N	N	Y	Y					Calm
2017-11-17	ACK	ACK	Unknown	dog	7	Juvenile	M		N	N	Y	Y					Aggressive
2017-11-17	ACK	ACK	Unknown	dog	8	Adult	F	Lactating	N	N	Y	Y					violent
2017-11-17	ACK	ACK	Unknown	dog	9	Adult	M	Scrotal	N	N	Y	Y					Aggressive
2017-11-17	ACK	ACK	Unknown	dog	10	Adult	F	Lactating	N	N	Y	Y					Calm
2017-11-17	ACK	ACK	Unknown	dog	11	Adult	M	Scrotal	N	N	Y	Y					Reluctant
2017-11-17	ACK	ACK	Unknown	dog	12	Puppy	F		N	N	Y	Y					Cooperative
2017-11-17	ACK	ACK	Unknown	dog	13	Adult	M	Scrotal	N	N	Y	Y					Calm
2017-11-17	ACK	ACK	Unknown	dog	14	Adult	F	Lactating	N	N	Y	Y					Aggressive
2017-11-17	ACK	ACK	Unknown	dog	15	Adult	F	Lactating	N	N	Y	Y					Cooperative
2017-11-17	ACK	ACK	Unknown	dog	16	Adult	F	Distended Nipples	N	N	Y	Y					Calm
2017-11-17	ACK	ACK	Unknown	dog	17	Adult	F	Distended Nipples	N	N	Y	Y					Calm
2017-11-17	ACK	ACK	Unknown	dog	18	Adult	M	Scrotal	N	N	Y	Y					violent
2017-11-17	ACK	ACK	Unknown	dog	19	Adult	M	Scrotal	N	N	Y	Y					violent
2017-11-17	ACK	ACK	Unknown	dog	20	Adult	F	Lactating	N	N	Y	Y					Reluctant
2017-11-17	ACK	ACK	Unknown	dog	21	Adult	M	Scrotal	N	N	Y	Y					violent
2017-11-17	ACK	ACK	Unknown	dog	22	Adult	F	Lactating	N	N	Y	Y					violent
2017-11-17	ACK	ACK	Unknown	dog	23	Adult	M	Scrotal	N	N	Y	Y					violent
2017-11-17	ACK	ACK	Unknown	dog	24	Juvenile	F		N	N	Y	Y					Reluctant
2017-11-17	ACK	ACK	Unknown	dog	25	Adult	F	Distended Nipples	N	N	Y	Y					Calm
2017-11-17	ACK	ACK	Unknown	dog	26	Adult	F	Distended Nipples	N	N	Y	Y					Calm
2017-11-17	ACK	ACK	Unknown	dog	27	Juvenile	F		N	N	Y	Y					Reluctant
2017-11-17	ACK	ACK	Unknown	dog	28	Adult	M	Scrotal	N	N	Y	Y					Aggressive
2017-11-17	ACK	ACK	Unknown	dog	29	Adult	F	Lactating	N	N	Y	Y					Calm
2017-11-17	ACK	ACK	Unknown	dog	30	Adult	M	Scrotal	N	N	Y	Y					Reluctant
2017-11-17	ACK	ACK	Unknown	dog	31	Puppy	M		N	N	Y	Y					Calm
2017-11-17	ACK	ACK	Unknown	dog	32	Juvenile	M		N	N	Y	Y					Aggressive
2017-11-17	ACK	ACK	Unknown	dog	33	Adult	M	Scrotal	N	N	Y	Y					Aggressive
2017-11-17	ACK	ACK	Unknown	dog	34	Adult	M	Scrotal	N	N	Y	Y					violent
2017-11-11	Pois	Auso Nyiro	Unknown	Dog	1	Adult	M	Scrotal	N	N	Y	Y			17:05:00	18:00:00
2017-11-11	Pois	Auso Nyiro	Unknown	Dog	2	Adult	F			N	Y	Y
2017-11-11	Pois	Auso Nyiro	Unknown	Dog	3	Puppy	M	Scrotal	N	N	Y	Y
2017-11-11	Pois	Auso Nyiro	Unknown	Dog	4	Adult	M	Scrotal	N	N	Y	Y
2017-11-11	Pois	Auso Nyiro	Unknown	Dog	5	Adult	M	Scrotal	N	N	Y	Y
2017-11-11	Pois	Auso Nyiro	Unknown	Dog	6	Adult	M	Scrotal	N	N	Y	Y
2017-11-11	Pois	Auso Nyiro	Unknown	Dog	7	Puppy	M	Scrotal	N	N	Y	Y
2017-11-11	Pois	Auso Nyiro	Unknown	Dog	8	Puppy	M	Scrotal	N	N	Y	N
2017-11-11	Pois	Auso Nyiro	Unknown	Dog	9	Puppy	M	Scrotal	N	N	Y	N
2017-11-11	Pois	Auso Nyiro	Unknown	Dog	10	Puppy	M	Scrotal	N	N	Y	Y
2017-11-11	Pois	Auso Nyiro	Unknown	Dog	11	Puppy	F	Scrotal	N	N	Y	Y
2017-11-11	Pois	Auso Nyiro	Unknown	Dog	12	Puppy	M	Scrotal	N	N	Y	Y
2017-11-11	Pois	Auso Nyiro	Unknown	Dog	13	Puppy	M	Scrotal	N	N	Y	Y
2017-11-11	Pois	Auso Nyiro	Unknown	Dog	14	Adult	M	Scrotal	N	N	Y	N
2017-11-11	Pois	Auso Nyiro	Unknown	Dog	15	Puppy	M	Scrotal	N	N	Y	N
2017-11-11	Pois	Auso Nyiro	Unknown	Dog	16	Puppy	M	Scrotal	N	N	Y	Y
2017-11-11	Pois	Auso Nyiro	Unknown	Cat	17	Puppy	M	Scrotal	N	N	Y	N
2017-11-11	Pois	Auso Nyiro	Unknown	Cat	18	Puppy	F		N	N	Y	Y
2017-11-11	Pois	Auso Nyiro	Unknown	Cat	19	Adult	M	Scrotal	N	N	Y	N
2017-11-11	Pois	Auso Nyiro	Unknown	Dog	20	Puppy	M	Scrotal	N	N	Y	Y
2017-11-11	Pois	Auso Nyiro	Unknown	Dog	21	Adult	M	Scrotal	N	N	Y	N
2017-11-11	Pois	Auso Nyiro	Unknown	Dog	22	Puppy	F		N	N	Y	Y
2017-11-11	Pois	Auso Nyiro	Unknown	Dog	23	Adult	F	Lactating	N	N	Y	Y
2017-11-11	Pois	Auso Nyiro	Unknown	Dog	24	Adult	F	Lactating	N	N	Y	Y
2017-11-11	Pois	Auso Nyiro	Unknown	Dog	25	Juvenile	F		N	N	Y	Y
2017-11-11	Pois	Auso Nyiro	Unknown	Dog	26	Juvenile	M	Scrotal	N	N	N	Y
2017-11-11	Pois	Auso Nyiro	Unknown	Dog	27	Adult	M	Scrotal	N	N	Y	Y
2017-11-11	Pois	Auso Nyiro	Unknown	Dog	28	Adult	M	Scrotal	N	N	Y	N
2017-11-11	Pois	Auso Nyiro	Unknown	Dog	29	Adult	M	Scrotal	N	N	Y	Y
2017-11-11	Pois	Auso Nyiro	Unknown	Dog	30	Adult	F	Lactating	N	N	Y	Y
2017-11-11	Pois	Auso Nyiro	Unknown	Dog	31	Adult	M	Scrotal	N	N	Y	N
2017-11-11	Pois	Auso Nyiro	Unknown	Dog	32	Adult	M	Scrotal	N	N	Y	Y
2017-11-11	Pois	Auso Nyiro	Unknown	Dog	33	Adult	M	Scrotal	N	N	Y	N
2017-11-11	Pois	Auso Nyiro	Unknown	Cat	34	Adult	F		N	N	Y	N
2017-11-11	Pois	Auso Nyiro	Unknown	Dog	35	Juvenile	M	Scrotal	N	N	N	Y
2017-11-11	Pois	Auso Nyiro	Unknown	Dog	36	Adult	M	Scrotal	N	N	Y	Y
2017-11-11	Pois	Auso Nyiro	Unknown	Dog	37	Adult	M	Scrotal	N	N	Y	N
2017-11-11	Pois	Auso Nyiro	Unknown	Dog	38	Juvenile	F		N	N	N	Y
2017-11-11	Pois	Auso Nyiro	Unknown	Dog	39	Adult	M	Scrotal	N	N	Y	Y
2017-11-11	Pois	Auso Nyiro	Unknown	Dog	40	Adult	M	Scrotal	N	N	Y	N
2017-11-11	Pois	Auso Nyiro	Unknown	Dog	41	Adult	M	Scrotal	N	N	Y	N
2017-11-11	Pois	Auso Nyiro	Unknown	Dog	42	Adult	F		N	N	N	N
2017-11-11	Pois	Auso Nyiro	Unknown	Dog	43	Adult	M	Scrotal	Y	N	Y	Y
2017-11-11	Pois	Auso Nyiro	Unknown	Cat	44	Adult	F	Distended Nipples	N	N	Y	Y
2017-11-11	Pois	Auso Nyiro	Unknown	Cat	45	Adult	F	Distended Nipples	N	N	Y	Y
2017-11-11	Pois	Auso Nyiro	Unknown	Dog	46	Adult	M	Scrotal	N	N	Y	Y
2017-11-11	Pois	Auso Nyiro	Unknown	Dog	47	Adult	M	Scrotal	N	N	N	Y
2017-11-11	Pois	Auso Nyiro	Unknown	Dog	48	Adult	M	Scrotal	N	N	Y	N
2017-11-11	Pois	Auso Nyiro	Unknown	Dog	49	Adult	F		N	N	Y	Y
2017-11-11	Pois	Auso Nyiro	Unknown	Dog	50	Adult	M	Scrotal	N	N	Y	Y
2017-11-11	Pois	Auso Nyiro	Unknown	Dog	51	Adult	M	Scrotal	N	N	Y	N
2017-11-11	Pois	Auso Nyiro	Unknown	Dog	52	Adult	M	Scrotal	N	N	Y	Y
2017-11-11	Pois	Auso Nyiro	Unknown	Dog	53	Adult	M	Scrotal	Y	N	Y	Y
2017-11-11	Pois	Auso Nyiro	Unknown	Dog	54	Adult	M	Scrotal	N	N	Y	Y
2017-11-11	Pois	Auso Nyiro	Unknown	Dog	55	Adult	M	Scrotal	N	N	Y	Y
2017-11-11	Pois	Auso Nyiro	Unknown	Dog	56	Adult	M	Scrotal	N	N	Y	Y
2017-11-11	Pois	Auso Nyiro	Unknown	Dog	57	Adult	M	Scrotal	N	N	Y	Y
2017-11-11	Pois	Auso Nyiro	Unknown	Cat	58	Juvenile	F		N	N	Y	N
2017-11-11	Pois	Auso Nyiro	Unknown	Cat	59	Adult	F		N	N	Y	Y
2017-11-11	Pois	Auso Nyiro	Unknown	Cat	60	Adult	M	Scrotal	N	N	Y	Y
2017-11-11	Pois	Auso Nyiro	Unknown	Dog	61	Adult	M	Scrotal	N	N	Y	Y
2017-11-11	Pois	Auso Nyiro	Unknown	Dog	62	Puppy	F		N	N	Y	Y
2017-11-11	Pois	Auso Nyiro	Unknown	Dog	63	Adult	M	Scrotal	N	N	Y	Y
2017-11-11	Pois	Auso Nyiro	Unknown	Dog	64	Adult	M	Scrotal	N	N	Y	N
2017-11-11	Pois	Auso Nyiro	Unknown	Dog	65	Adult	M	Scrotal	N	N	Y	Y
2017-11-11	Pois	Auso Nyiro	Unknown	Dog	66	Adult	M	Scrotal	N	N	Y	Y
2017-11-11	Pois	Auso Nyiro	Unknown	Dog	67	Adult			N	N	Y	Y
2017-11-11	Pois	Auso Nyiro	Unknown	Dog	68	Adult	M	Scrotal	N	N	Y	Y
2017-11-11	Pois	Auso Nyiro	Unknown	Cat	69	Adult	F		N	N	Y	Y
2017-11-11	Pois	Auso Nyiro	Unknown	Dog	70	Adult	M	Scrotal	N	N	Y	Y
2017-11-11	Pois	Auso Nyiro	Unknown	Dog	71	Adult	M	Scrotal	N	N	Y	Y
2017-11-11	Pois	Auso Nyiro	Unknown	Dog	72	Adult	M	Scrotal	N	N	Y	N
2017-11-11	Pois	Auso Nyiro	Unknown	Dog	73	Puppy	M	Scrotal	N	N	Y	Y
2017-11-11	Pois	Auso Nyiro	Unknown	Dog	74	Puppy	M	Scrotal	N	N	Y	Y
2017-11-11	Pois	Auso Nyiro	Unknown	Dog	75	Adult	M	Scrotal	N	N	Y	Y
2017-11-11	Pois	Auso Nyiro	Unknown	Dog	76	Adult	M	Scrotal	N	N	Y	N
2017-11-11	Pois	Auso Nyiro	Unknown	Dog	77	Adult	M	Scrotal	N	N	Y	Y
2017-11-11	Pois	Auso Nyiro	Unknown	Dog	78	Adult	M	Scrotal	N	N	Y	Y
2017-11-11	Pois	Auso Nyiro	Unknown	Cat	79	Adult	M	Scrotal	N	N	Y	N
2017-11-11	Pois	Auso Nyiro	Unknown	Dog	80	Adult	M	Scrotal	N	N	Y	Y
2017-11-11	Pois	Auso Nyiro	Unknown	Dog	81	Adult	M	Scrotal	N	N	Y	Y
2017-11-11	Pois	Auso Nyiro	Unknown	Dog	82	Adult	M	Scrotal	N	N	Y	N
2017-11-11	Pois	Auso Nyiro	Unknown	Dog	83	Adult	M	Scrotal	N	N	Y	N
2017-11-11	Pois	Auso Nyiro	Unknown	Cat	84	Adult	F		N	N	Y	Y
2017-11-11	Pois	Auso Nyiro	Unknown	Cat	85	Adult	F		N	N	Y	N
2017-11-11	Pois	Auso Nyiro	Unknown	Dog	86	Adult	M	Scrotal	N	N	Y	N
2017-11-11	Pois	Auso Nyiro	Unknown	Dog	87	Adult	F		N	N	Y	N
2017-11-11	Pois	Auso Nyiro	Unknown	Dog	88	Adult	M	Scrotal	N	N	Y	Y
2017-11-11	Pois	Auso Nyiro	Unknown	Dog	89	Adult	M		N	N	Y	Y
2017-12-08	Nkoisusu	Blank	Mathenge	Dog	90	Juvenile	M	Scrotal	N	N	Y	Y
2017-12-08	Nkoisusu	Blank	Mathenge	Dog	91	Adult	M	Scrotal	N	N	Y	Y
2017-12-08	Nkoisusu	Blank	Mathenge	Dog	92	Adult	F	Lactating	N	N	Y	Y
2017-12-08	Nkoisusu	Blank	Mathenge	Dog	93	Adult	M	Scrotal	N	N	Y	Y
2017-12-08	Nkoisusu	Blank	Mathenge	Dog	94	Adult	M	Scrotal	N	N	Y	Y
2017-11-03	Il Motiok	Blank	Il Motiok	Dog	1	Adult	M	Scrotal	Y	Y	Y	Y			09:10:00	12:45:00
2017-11-03	Il Motiok	Blank	Il Motiok	Dog	2	Adult	F	Lactating
2017-11-03	Il Motiok	Blank	Il Motiok	Dog	3	Adult	M	Scrotal	Y	N	Y	Y
2017-11-03	Il Motiok	Blank	Il Motiok	Dog	4	Adult	M	Scrotal	Y	N	Y	Y
2017-11-03	Il Motiok	Blank	Il Motiok	Dog	5	Juvenile	M	Scrotal	Y	N	Y	Y
2017-11-03	Il Motiok	Blank	Il Motiok	Dog	6	Adult	M	Scrotal	Y	N	Y	Y
2017-11-03	Il Motiok	Blank	Il Motiok	Dog	7	Adult	M	Scrotal	Y	N	Y	Y
2017-11-03	Il Motiok	Blank	Il Motiok	Dog	8	Adult	M	Scrotal	Y	Y	Y	Y
2017-11-03	Il Motiok	Blank	Il Motiok	Dog	9	Adult	M	Scrotal	Y	N	Y	Y
2017-11-03	Il Motiok	Blank	Il Motiok	Dog	10	Adult	M	Scrotal	Y	N	Y	Y
2017-11-03	Il Motiok	Blank	Il Motiok	Dog	11	Adult	M	Scrotal	Y	N	Y	Y
2017-11-03	Il Motiok	Blank	Il Motiok	Dog	12	Adult	M	Scrotal	Y	N	Y	Y
2017-11-03	Il Motiok	Blank	Il Motiok	Dog	13	Juvenile	M	Scrotal	Y	N	Y	Y
2017-11-03	Il Motiok	Blank	Il Motiok	Dog	14	Adult	M	Scrotal	Y	N	Y	Y
2017-11-03	Il Motiok	Blank	Il Motiok	Dog	15	Adult	F	Lactating	Y	N	Y	Y
2017-11-03	Il Motiok	Blank	Il Motiok	Dog	16	Adult	M	Scrotal	Y	N	Y	Y
2017-11-03	Il Motiok	Blank	Il Motiok	Dog	17	Adult	M	Scrotal	Y	N	Y	Y
2017-11-03	Il Motiok	Blank	Il Motiok	Cat	18	Adult	M	Scrotal	Y	N	Y	Y
2017-11-03	Il Motiok	Blank	Il Motiok	Cat	19	Adult	F	Lactating	Y	N	Y	Y
2017-11-03	Il Motiok	Blank	Il Motiok	Cat	20	Adult	F	Lactating	Y	N	Y	Y
2017-11-03	Il Motiok	Blank	Il Motiok	Dog	21	Adult	M	Scrotal	Y	N	Y	Y
2017-11-03	Koija	Blank	Koija	Dog	1	Juvenile	M	Scrotal	N		N	Y			15:20:00
2017-11-03	Koija	Blank	Koija	Dog	2	Adult	F	Lactating	N		Y	Y					Bleeding
2017-11-03	Koija	Blank	Koija	Dog	3	Adult	M	Scrotal	N		Y	Y
2017-11-03	Koija	Blank	Koija	Dog	4	Juvenile	M		N		Y	Y
2017-11-03	Koija	Blank	Koija	Dog	5	Adult	M	M	Y	N	Y	Y
2017-11-03	Koija	Blank	Koija	Dog	6	Adult	M	Scrotal	N		Y	Y
2017-11-03	Koija	Blank	Koija	Dog	7	Juvenile	M		N		Y	Y
2017-11-03	Koija	Blank	Koija	Dog	8	Adult	M	Scrotal	N		Y	Y
2017-11-03	Koija	Blank	Koija	Dog	9	Adult	M	Scrotal	N		Y	Y
2017-11-03	Koija	Blank	Koija	Dog	10	Adult	M		Y	N	Y	N
2017-11-04	Tiamamut	Blank	Unknown	Dog	1	Adult	M	Scrotal	N	N	Y	Y			10:00:00	12:55:00	Aggressive
2017-11-04	Tiamamut	Blank	Unknown	Dog	2	Adult	M	Adult	N	N	Y	Y					Aged
2017-11-04	Tiamamut	Blank	Unknown	Dog	3	Adult	M	Adult	N	N	Y	Y					Calm
2017-11-04	Tiamamut	Blank	Unknown	Dog	4	Adult	M	Scrotal	N	N	Y	Y					Healthy
2017-11-04	Tiamamut	Blank	Unknown	Dog	5	Adult	M	Adult	N	N	Y	Y					Aggressive
2017-11-04	Tiamamut	Blank	Unknown	Dog	6	Adult	M	Scrotal	N	N	Y	Y					Healthy
2017-11-04	Tiamamut	Blank	Unknown	Dog	7	Adult	M	Adult	N	N	Y	Y					Aggressive
2017-11-04	Tiamamut	Blank	Unknown	Dog	8	Adult	M	Adult	N	N	Y	Y					Healthy
2017-11-04	Tiamamut	Blank	Unknown	Dog	9	Adult	M	Adult	N	N	Y	Y					Rough hair
2017-11-04	Tiamamut	Blank	Unknown	Dog	10	Adult	F	Adult	N	N	Y	Y					Skinny
2017-11-04	Tiamamut	Blank	Unknown	Dog	11	Adult	M	Adult	N	N	Y	Y					Calm
2017-11-04	Tiamamut	Blank	Unknown	Dog	12	Adult	M	Adult	N	N	Y	Y					wounded by ticks
2017-11-04	Tiamamut	Blank	Unknown	Dog	13	Adult	M	Scrotal	N	N	Y	Y					Healthy
2017-11-04	Tiamamut	Blank	Unknown	Dog	14	Adult	M	Adult	N	N	Y	Y					Healthy
2017-11-04	Tiamamut	Blank	Unknown	Dog	15	Adult	F	Adult	N	N	Y	Y					Skinny
2017-11-04	Tiamamut	Blank	Unknown	Dog	16	Adult	M	Adult	N	N	Y	Y					Healthy
2017-11-04	Tiamamut	Blank	Unknown	Dog	17	Adult	M	Adult	N	N	Y	Y					Emaciated
2017-11-04	Tiamamut	Blank	Unknown	Dog	18	Adult	M	Adult	N	N	Y	Y					Aggressive
2017-11-04	Tiamamut	Blank	Unknown	Dog	19	Adult	M	Adult	N	N	Y	Y					Hairy
2017-11-04	Tiamamut	Blank	Unknown	Dog	20	Adult	M	Adult	N	N	Y	Y					Healthy
2017-11-04	Tiamamut	Blank	Unknown	Dog	21	Adult	M	Juvenile	N	N	Y	Y					Healthy
2017-11-04	Tiamamut	Blank	Unknown	Dog	22	Adult	F	Juvenile	N	N	Y	Y					Healthy
2017-11-04	Tiamamut	Blank	Unknown	Dog	23	Adult	F	Juvenile	N	N	Y	Y					Skinny
2017-11-04	Tiamamut	Blank	Unknown	Dog	24	Adult	F	Adult	N	N	Y	Y					Aggressive
2017-11-04	Tiamamut	Blank	Unknown	Dog	25	Adult	M	Adult	N	N	Y	Y					Healthy
2017-11-04	Tiamamut	Blank	Unknown	Dog	26	Adult	M	Adult	N	N	Y	Y					Calm
2017-11-04	Tiamamut	Blank	Unknown	Dog	27	Adult	M	Adult	N	N	Y	Y					Healthy
2017-11-04	Tiamamut	Blank	Unknown	Dog	28	Adult	M	Adult	N	N	Y	Y					Calm
2017-11-10	Reteti	Blank	Chumvi	Dog	1	Adult	M	Scrotal	Y	N	Y	Y			14:22 PM	16:10:00
2017-11-10	Reteti	Blank	Chumvi	Dog	2	Juvenile	M	Scrotal	N		Y	Y					Skinny
2017-11-10	Reteti	Blank	Chumvi	Dog	3	Adult	M	Scrotal	Y	N	Y	Y					Healthy
2017-11-10	Reteti	Blank	Chumvi	Dog	4	Adult	M	Scrotal	Y	N	Y	Y
2017-11-10	Reteti	Blank	Chumvi	Dog	5	Adult	F	Distended Nipples	N		Y	Y
2017-11-10	Reteti	Blank	Chumvi	Dog	6	Puppy	M		N		Y	Y
2017-11-10	Reteti	Blank	Chumvi	Dog	7	Puppy	M		N		Y	Y
2017-11-10	Reteti	Blank	Chumvi	Dog	8	Adult	F	Pregnant	Y	N	Y	Y
2017-11-10	Reteti	Blank	Chumvi	Dog	9	Adult	F		Y	N	Y	Y
2017-11-10	Reteti	Blank	Chumvi	Dog	10	Adult	F	Lactating	Y	N	Y	Y
2017-11-10	Reteti	Blank	Chumvi	Cat	11	Adult	M		Y	N	Y	Y
2017-11-10	Reteti	Blank	Chumvi	Dog	12	Juvenile	M		N		Y	N
2017-11-10	Reteti	Blank	Chumvi	Dog	13	Juvenile	F		N		Y	N
2017-11-10	Reteti	Blank	Chumvi	Dog	14	Juvenile	M		N		Y	N
2017-11-10	Reteti	Blank	Chumvi	Cat	15	Adult	M		N		Y	N
2017-11-10	Reteti	Blank	Chumvi	Cat	16	Kitten	F		N		Y	N
2017-11-10	Reteti	Blank	Chumvi	Dog	17	Juvenile	M	Scrotal	N		Y	Y
2017-11-10	Reteti	Blank	Chumvi	Dog	18	Adult	F	Lactating	N		Y	Y
2017-11-10	Reteti	Blank	Chumvi	Dog	19	Adult	M	Scrotal	N		Y	Y
2017-11-10	Soit Narok	Blank	Unknown	Dog	1	Juvenile	M	Scrotal	N	N	Y	Y			16:20:00
2017-11-10	Soit Narok	Blank	Unknown	Cat	2	Adult	F		N	N	Y	Y
2017-11-10	Soit Narok	Blank	Unknown	Dog	3	Adult	F		Y	N	Y	Y
2017-11-10	Soit Narok	Blank	Unknown	Dog	4	Puppy	F		N	N	Y	Y
2017-11-10	Soit Narok	Blank	Unknown	Dog	5	Adult	M	Scrotal	Y	N	Y	Y					Healthy
2017-11-18	Kulalu	Blank	Thome	Dog	1	Adult	F	Distended Nipples	N	N	Y	N			10:20:00	12:20:00
2017-11-18	Kulalu	Blank	Thome	Dog	2	Adult	M	Scrotal	N	N	Y	Y
2017-11-18	Kulalu	Blank	Thome	Dog	3	Juvenile	F	Non scrotal	N	N	Y	Y
2017-11-18	Kulalu	Blank	Thome	Dog	4	Adult	F	Non scrotal	Y	N	Y	Y
2017-11-18	Kulalu	Blank	Thome	Dog	5	Adult	F	Non scrotal	N	N	Y	Y
2017-11-18	Kulalu	Blank	Thome	Dog	6	Adult	M	Non scrotal	N	N	Y	Y
2017-11-18	Kulalu	Blank	Thome	Dog	7	Adult	F	Non scrotal	N	N	Y	Y
2017-11-18	Kulalu	Blank	Thome	Dog	8	Puppy	F	Non scrotal	N	N	Y	Y
2017-11-18	Kulalu	Blank	Thome	Dog	9	Juvenile	M	Non scrotal	N	N	Y	Y
2017-11-18	Kulalu	Blank	Thome	Dog	10	Adult	M	Scrotal	Y	N	Y	Y
2017-11-18	Kulalu	Blank	Thome	Dog	11	Juvenile	F	Non scrotal	N	N	Y	Y
2017-11-18	Kulalu	Blank	Thome	Dog	12	Adult	M	Scrotal	N	N	Y	Y
2017-11-18	Kulalu	Blank	Thome	Dog	13	Adult	M	Scrotal	N	N	Y	Y
2017-11-18	Kulalu	Blank	Thome	Dog	14	Adult	M	Scrotal	N	N	Y	Y
2017-11-18	Kulalu	Blank	Thome	Dog	15	Puppy	F	Non scrotal	N	N	Y	Y
2017-11-18	Kulalu	Blank	Thome	Dog	16	Adult	F	Non scrotal	N	N	Y	Y
2017-11-18	Kulalu	Blank	Thome	Dog	17	Adult	M	Scrotal	N	N	Y	Y
2017-11-18	Kulalu	Blank	Thome	Dog	18	Adult	F	Non scrotal	Y	N	Y	Y
2017-11-18	Kulalu	Blank	Thome	Dog	19	Puppy	F	Non scrotal	N	N	Y	Y
2017-11-18	Kulalu	Blank	Thome	Dog	20	Puppy	F	Non scrotal	N	N	Y	Y
2017-11-18	Kulalu	Blank	Thome	Dog	21	Puppy	M	Non scrotal	N	N	Y	Y
2017-11-18	Kulalu	Blank	Thome	Dog	22	Adult	M	Scrotal	N	N	Y	Y
2017-11-18	Kulalu	Blank	Thome	Dog	23	Juvenile	M	Scrotal	N	N	Y	Y
2017-11-18	Kulalu	Blank	Thome	Dog	24	Adult	M	Scrotal	N	N	Y	Y
2017-11-18	Kulalu	Blank	Thome	Dog	25	Adult	M	Scrotal	N	N	Y	Y
2017-11-18	Kulalu	Blank	Thome	Dog	26	Adult	F	Lactating	N	N	Y	Y
2017-11-18	Kulalu	Blank	Thome	Dog	27	Juvenile	M	Scrotal	Y	N	Y	Y
[truncated: 8,594 more rows]

## Sheet: NumPerStation
StationName	Year	Lat	Long	Community	SpatiallyDefinedCommNames	NumDogs	NumCats	Total	Comments
[truncated: 319 more rows]

[truncated: 1 more sheets: BomaToBoma]
