# Supplementary material for: Volunteer based approach to dog vaccination campaigns to eliminate human rabies: Lessons from Laikipia County, Kenya
Source: PLoS Negl Trop Dis. 2020 Jul 2;14(7):e0008260. doi: 10.1371/journal.pntd.0008260 (PMC7331976; doi:10.1371/journal.pntd.0008260)
Supplement: S5 Data — Domestic dog population size estimates based on mark-resight surveys conducted in 6 communities during the 2016 Laikipia Rabies Vaccination Campaign. (XLSX) [file pntd.0008260.s005.xlsx]

## Sheet: Sheet1
Community	Dates	ResightDate	Total Dogs	Day 1	NumMarkedDay1 (n1)	NumObsDay2 (n2)	NumObsDay2WithMarks (m)	n1*n2/m	n1*n2	(n1-m)	(n2-m)	(n1-m)*(n2-m)	m3	n1n2(n1-m)(n2-m)	n1n2(n1-m)(n2-m)/m3	sqrt	sqrt(var)*1.96	N±95% CI	Lower	Upper
Dol Dol Vaccinated	16-17 Sep	9/17/2018 (pm)	278	16&17	278	21	12	486.5	5838	266	9	2394	1728	13976172	8088.06	89.9337	176.27	486.5±176.2	310.23	662.77
Il Polei Vaccinated	16-17 Sep	9/17/2018 (pm)	399	16&17	399	15	13	460.385	5985	386	2	772	2197	4620420	2103.06	45.8591	89.8839	460.4±89.9	370.501	550.268
Koija Vaccinated	2-3 Sep	2018-09-04	198	2&3	198	44	26	335.077	8712	172	18	3096	17576	26972352	1534.61	39.1741	76.7813	335.1±76.5	258.296	411.858
Maramoja Vaccinated	9-10 Sep	2018-09-10	357	9	237	32	9	842.667	7584	228	23	5244	729	39770496	54554.9	233.57	457.797	842.7±457.9	384.87	1300.46
Maramoja Vaccinated	9-10 Sep	2018-09-11	357	9&10	357	12	9	476	4284	348	3	1044	729	4472496	6135.11	78.327	153.521	476.6±153.9	322.479	629.521
Naibor Vaccinated	9-10 Sep	2018-09-10	250	9	209	28	19	308	5852	190	9	1710	6859	10006920	1458.95	38.1962	74.8645	308.8±74.5	233.136	382.864
Naibor Vaccinated	9-10 Sep	2018-09-11	250	9&10	250	15	10	375	3750	240	5	1200	1000	4500000	4500	67.082	131.481	375.5±131.0	243.519	506.481
Il Motiok Vaccinated	2-3 Sep	2018-09-03	228	2	140	16	9	248.889	2240	131	7	917	729	2054080	2817.67	53.0817	104.04	248.9±104.9	144.849	352.929
Il Motiok Vaccinated	2-3 Sep	2018-09-04	228	2&3	228	8	5	364.8	1824	223	3	669	125	1220256	9762.05	98.8031	193.654	364.8±193.5	171.146	558.454
